# Supplementary material for: Crystal structure of akuammicine, an indole alkaloid from Catharanthus roseus
Source: Acta Crystallogr E Crystallogr Commun. 2017 Oct 20;73(Pt 11):1658–61. doi: 10.1107/S2056989017014529 (PMC5683484; doi:10.1107/S2056989017014529)
Supplement: Supplementary file 1 [file e-73-01658-sup1.cif]

##############################################################################
#                                                                            #
# This CIF contains the data in a paper accepted for publication in          #
# Acta Crystallographica Section E. It conforms to the requirements of       #
# Notes for Authors for Acta Crystallographica Section E, and has been       #
# peer reviewed under the auspices of the IUCr Commission on Journals.       #
#                                                                            #
# Full details of the Crystallographic Information File format               #
# are given in the paper "The Crystallographic Information File (CIF):       #
# a New Standard Archive File for Crystallography" by S. R. Hall, F. H.      #
# Allen and I. D. Brown [Acta Cryst. (1991), A47, 655-685].                  #
#                                                                            #
# The current version of the core CIF dictionary is obtainable from          #
# ftp://ftp.iucr.org/pub/cif_core.dic.                                       #
#                                                                            #
# Software is freely available for graphical display of the structure(s)     #
# in this CIF. For information consult the CIF software page                 #
# http://www.iucr.org/resources/cif/software.                                #
#                                                                            #
# This file may be used for bona fide research purposes within the           #
# scientific community so long as proper attribution is given to the journal # 
# article from which it was obtained.                                        #
#                                                                            #
##############################################################################
data_I
_audit_creation_method     'SHELXL-2017/1'
_chemical_name_systematic
;
;
_chemical_name_common     ?
_chemical_formula_moiety     'C20 H22 N2 O2'
_chemical_formula_sum     'C20 H22 N2 O2'
_chemical_formula_iupac     'C20 H22 N2 O2'
_chemical_formula_weight     322.39
_chemical_melting_point     ?
_shelx_space_group_comment
;
The symmetry employed for this shelxl refinement is uniquely defined
by the following loop, which should always be used as a source of
symmetry information in preference to the above space-group names.
They are only intended as comments.
;
_space_group_crystal_system     triclinic
_space_group_name_H-M_alt     'P 1'
_space_group_name_Hall     'P 1'
loop_
    _space_group_symop_operation_xyz
    'x, y, z'
_cell_length_a     7.4750(7)
_cell_length_b     7.7067(6)
_cell_length_c     14.6585(9)
_cell_angle_alpha     104.696(6)
_cell_angle_beta     92.637(6)
_cell_angle_gamma     94.548(7)
_cell_volume     812.33(11)
_cell_formula_units_Z     2
_cell_measurement_reflns_used     13753
_cell_measurement_theta_min     5.9140
_cell_measurement_theta_max     75.8160
_cell_measurement_temperature     100(2)
_exptl_crystal_description     needle
_exptl_crystal_colour     colourless
_exptl_crystal_size_max     0.150
_exptl_crystal_size_mid     0.030
_exptl_crystal_size_min     0.030
_exptl_crystal_density_diffrn     1.318
_exptl_crystal_density_meas     ?
_exptl_crystal_density_method     'not measured'
_exptl_crystal_F_000     344
_exptl_absorpt_coefficient_mu     0.681
_exptl_absorpt_correction_type     multi-scan
_exptl_absorpt_process_details
;
(CrysAlis PRO; Rigaku Oxford Diffraction, 2015)
;
_shelx_estimated_absorpt_T_min     0.905
_shelx_estimated_absorpt_T_max     0.980
_exptl_absorpt_correction_T_min     0.84998
_exptl_absorpt_correction_T_max     1.00000
_diffrn_ambient_temperature     100(2)
_diffrn_radiation_type     CuK\a
_diffrn_radiation_wavelength     1.54184
_diffrn_measurement_device_type     'Oxford Diffraction Xcalibur Atlas Nova'
_diffrn_measurement_method     \w
_diffrn_detector_area_resol_mean     10.3543
_diffrn_reflns_number     40686
_diffrn_reflns_av_R_equivalents     0.0646
_diffrn_reflns_theta_min     5.952
_diffrn_reflns_theta_max     76.255
_diffrn_reflns_theta_full     75.000
_diffrn_measured_fraction_theta_max     0.991
_diffrn_measured_fraction_theta_full     0.999
_diffrn_reflns_limit_h_min     -8
_diffrn_reflns_limit_h_max     9
_diffrn_reflns_limit_k_min     -9
_diffrn_reflns_limit_k_max     9
_diffrn_reflns_limit_l_min     -18
_diffrn_reflns_limit_l_max     18
_refine_special_details     ?
_reflns_number_total     6159
_reflns_number_gt     5741
_reflns_threshold_expression     I>2\s(I)
_refine_ls_structure_factor_coef     Fsqd
_refine_ls_matrix_type     full
_refine_ls_R_factor_all     0.0465
_refine_ls_R_factor_gt     0.0408
_refine_ls_wR_factor_gt     0.0957
_refine_ls_wR_factor_ref     0.1008
_refine_ls_goodness_of_fit_ref     1.040
_refine_ls_restrained_S_all     1.040
_refine_ls_number_reflns     6159
_refine_ls_number_parameters     445
_refine_ls_number_restraints     3
_refine_ls_hydrogen_treatment     mixed
_refine_ls_weighting_scheme     calc
_refine_ls_weighting_details
            'w = 1/[\s^2^(Fo^2^)+(0.0546P)^2^+0.0943P] where P=(Fo^2^+2Fc^2^)/3'
_atom_sites_solution_hydrogens     mixed
_atom_sites_solution_primary     direct
_atom_sites_solution_secondary     difmap
_refine_ls_shift/su_max     0.003
_refine_ls_shift/su_mean     0.000
_refine_diff_density_max     0.208
_refine_diff_density_min     -0.200
_refine_ls_extinction_method     none
_refine_ls_extinction_coef     .
_refine_ls_abs_structure_details
;
Flack <i>x</i> determined using 2335 quotients [(I+)-(I-)]/[(I+)+(I-)]
(Parsons <i>et al.</i>,  2013)
;
_refine_ls_abs_structure_Flack     0.10(13)
loop_
    _atom_type_symbol
    _atom_type_description
    _atom_type_scat_dispersion_real
    _atom_type_scat_dispersion_imag
    _atom_type_scat_source
    'C' 'C' 0.0181 0.0091
                         'International Tables Vol C Tables 4.2.6.8 and 6.1.1.4'
    'H' 'H' 0.0000 0.0000
                         'International Tables Vol C Tables 4.2.6.8 and 6.1.1.4'
    'N' 'N' 0.0311 0.0180
                         'International Tables Vol C Tables 4.2.6.8 and 6.1.1.4'
    'O' 'O' 0.0492 0.0322
                         'International Tables Vol C Tables 4.2.6.8 and 6.1.1.4'
_computing_data_collection
;
CrysAlis PRO (Rigaku Oxford Diffraction, 2015)
;
_computing_cell_refinement
;
CrysAlis PRO (Rigaku Oxford Diffraction, 2015)
;
_computing_data_reduction
;
CrysAlis PRO (Rigaku Oxford Diffraction, 2015)
;
_computing_structure_solution
;
SHELXS97 (Sheldrick, 2015)
;
_computing_structure_refinement
;
SHELXL2017 (Sheldrick, 2015)
;
_computing_molecular_graphics
;
XP (Siemens, 1994)
;
_computing_publication_material
;
SHELXL2017 (Sheldrick, 2015)
;
loop_
    _atom_site_type_symbol
    _atom_site_label
    _atom_site_fract_x
    _atom_site_fract_y
    _atom_site_fract_z
    _atom_site_U_iso_or_equiv
    _atom_site_adp_type
    _atom_site_calc_flag
    _atom_site_occupancy
    _atom_site_disorder_assembly
    _atom_site_disorder_group
    N N1 0.5190(4) 0.4782(3) 0.28497(16) 0.0275(5) Uani d 1 . .
    H H01 0.565(5) 0.531(4) 0.344(2) 0.024(8) Uiso d 1 . .
    C C2 0.4136(4) 0.5639(4) 0.23483(18) 0.0256(6) Uani d 1 . .
    C C3 0.3872(4) 0.5708(3) 0.05848(18) 0.0265(6) Uani d 1 . .
    H H3 0.488908 0.544687 0.016586 0.032 Uiso calc 1 . .
    N N4 0.2147(4) 0.5149(3) 0.00030(15) 0.0284(5) Uani d 1 . .
    C C5 0.1620(5) 0.3308(4) 0.00788(18) 0.0297(6) Uani d 1 . .
    H H5A 0.227379 0.242121 -0.036095 0.036 Uiso calc 1 . .
    H H5B 0.031164 0.299501 -0.007413 0.036 Uiso calc 1 . .
    C C6 0.2121(5) 0.3316(4) 0.11087(18) 0.0286(6) Uani d 1 . .
    H H6A 0.227532 0.208532 0.116945 0.034 Uiso calc 1 . .
    H H6B 0.120091 0.384084 0.153325 0.034 Uiso calc 1 . .
    C C7 0.3933(4) 0.4526(3) 0.13233(17) 0.0261(6) Uani d 1 . .
    C C8 0.5463(4) 0.3352(4) 0.12953(19) 0.0275(6) Uani d 1 . .
    C C9 0.6187(5) 0.2186(4) 0.0552(2) 0.0306(6) Uani d 1 . .
    H H9 0.577882 0.209391 -0.008380 0.037 Uiso calc 1 . .
    C C10 0.7526(5) 0.1152(4) 0.0754(2) 0.0342(7) Uani d 1 . .
    H H10 0.804766 0.036093 0.025129 0.041 Uiso calc 1 . .
    C C11 0.8104(5) 0.1269(4) 0.1685(2) 0.0340(7) Uani d 1 . .
    H H11 0.901397 0.054974 0.181004 0.041 Uiso calc 1 . .
    C C12 0.7372(5) 0.2422(4) 0.2439(2) 0.0313(6) Uani d 1 . .
    H H12 0.774867 0.248319 0.307545 0.038 Uiso calc 1 . .
    C C13 0.6079(4) 0.3472(3) 0.22279(19) 0.0273(6) Uani d 1 . .
    C C14 0.4024(4) 0.7722(3) 0.10664(17) 0.0276(6) Uani d 1 . .
    H H14A 0.374271 0.840809 0.059975 0.033 Uiso calc 1 . .
    H H14B 0.526261 0.813290 0.134814 0.033 Uiso calc 1 . .
    C C15 0.2670(4) 0.8033(3) 0.18458(17) 0.0262(6) Uani d 1 . .
    H H15 0.261568 0.935890 0.210291 0.031 Uiso calc 1 . .
    C C16 0.3457(4) 0.7262(4) 0.26288(17) 0.0259(6) Uani d 1 . .
    C C17 0.3919(4) 0.8359(4) 0.35900(18) 0.0272(6) Uani d 1 . .
    C C18 -0.0906(5) 0.7944(4) 0.2884(2) 0.0329(7) Uani d 1 . .
    H H18A 0.020729 0.866877 0.317662 0.049 Uiso calc 1 . .
    H H18B -0.116899 0.698314 0.320004 0.049 Uiso calc 1 . .
    H H18C -0.189989 0.871280 0.294681 0.049 Uiso calc 1 . .
    C C19 -0.0685(5) 0.7125(4) 0.18548(19) 0.0298(6) Uani d 1 . .
    H H19 -0.173052 0.650022 0.148756 0.036 Uiso calc 1 . .
    C C20 0.0805(4) 0.7177(4) 0.14015(18) 0.0279(6) Uani d 1 . .
    C C21 0.0755(5) 0.6384(4) 0.03389(19) 0.0310(6) Uani d 1 . .
    H H21A -0.044282 0.572139 0.012555 0.037 Uiso calc 1 . .
    H H21B 0.088024 0.738777 0.003153 0.037 Uiso calc 1 . .
    C C22 0.4099(6) 1.1314(4) 0.4623(2) 0.0376(8) Uani d 1 . .
    H H22A 0.307137 1.145267 0.501813 0.056 Uiso calc 1 . .
    H H22B 0.453896 1.248929 0.453562 0.056 Uiso calc 1 . .
    H H22C 0.506223 1.082961 0.493159 0.056 Uiso calc 1 . .
    O O1 0.4602(3) 0.7814(3) 0.42280(13) 0.0304(5) Uani d 1 . .
    O O2 0.3547(3) 1.0088(3) 0.37120(13) 0.0334(5) Uani d 1 . .
    N N1' 0.5324(4) 0.6183(3) 0.59211(16) 0.0282(5) Uani d 1 . .
    H H01' 0.557(6) 0.652(6) 0.540(3) 0.043(10) Uiso d 1 . .
    C C2' 0.6443(4) 0.5214(4) 0.63243(17) 0.0264(6) Uani d 1 . .
    C C3' 0.7304(5) 0.5197(4) 0.80590(18) 0.0294(6) Uani d 1 . .
    H H3' 0.722276 0.626475 0.860512 0.035 Uiso calc 1 . .
    N N4' 0.6967(4) 0.3522(3) 0.83775(16) 0.0308(6) Uani d 1 . .
    C C5' 0.5046(5) 0.2993(4) 0.81692(19) 0.0316(7) Uani d 1 . .
    H H5'1 0.434494 0.372964 0.865486 0.038 Uiso calc 1 . .
    H H5'2 0.476610 0.170664 0.815071 0.038 Uiso calc 1 . .
    C C6' 0.4603(5) 0.3321(3) 0.71971(18) 0.0281(6) Uani d 1 . .
    H H6'1 0.330274 0.343124 0.709390 0.034 Uiso calc 1 . .
    H H6'2 0.497434 0.234551 0.668036 0.034 Uiso calc 1 . .
    C C7' 0.5744(4) 0.5140(3) 0.72739(17) 0.0266(6) Uani d 1 . .
    C C8' 0.4560(5) 0.6659(4) 0.74493(19) 0.0289(6) Uani d 1 . .
    C C9' 0.3666(5) 0.7458(4) 0.8232(2) 0.0315(6) Uani d 1 . .
    H H9' 0.384587 0.712996 0.880973 0.038 Uiso calc 1 . .
    C C10' 0.2503(5) 0.8744(4) 0.8161(2) 0.0338(7) Uani d 1 . .
    H H10' 0.190798 0.932032 0.869901 0.041 Uiso calc 1 . .
    C C11' 0.2201(5) 0.9196(4) 0.7310(2) 0.0337(7) Uani d 1 . .
    H H11' 0.138024 1.005923 0.727152 0.040 Uiso calc 1 . .
    C C12' 0.3084(5) 0.8402(4) 0.6510(2) 0.0323(7) Uani d 1 . .
    H H12' 0.288283 0.871058 0.592867 0.039 Uiso calc 1 . .
    C C13' 0.4263(4) 0.7147(4) 0.65995(19) 0.0284(6) Uani d 1 . .
    C C14' 0.9146(5) 0.5310(4) 0.7686(2) 0.0314(7) Uani d 1 . .
    H H14C 1.006195 0.509517 0.814476 0.038 Uiso calc 1 . .
    H H14D 0.944801 0.652462 0.759263 0.038 Uiso calc 1 . .
    C C15' 0.9137(4) 0.3864(4) 0.67316(19) 0.0287(6) Uani d 1 . .
    H H15' 1.039142 0.381604 0.652387 0.034 Uiso calc 1 . .
    C C16' 0.7971(4) 0.4503(4) 0.60213(18) 0.0267(6) Uani d 1 . .
    C C17' 0.8636(5) 0.4777(4) 0.51448(18) 0.0290(6) Uani d 1 . .
    C C18' 0.8904(5) 0.0130(4) 0.5238(2) 0.0371(7) Uani d 1 . .
    H H18D 0.932626 0.127975 0.511469 0.056 Uiso calc 1 . .
    H H18E 0.786806 -0.043359 0.479919 0.056 Uiso calc 1 . .
    H H18F 0.987267 -0.067022 0.514863 0.056 Uiso calc 1 . .
    C C19' 0.8357(5) 0.0456(4) 0.6238(2) 0.0331(7) Uani d 1 . .
    H H19' 0.787163 -0.056761 0.642494 0.040 Uiso calc 1 . .
    C C20' 0.8480(5) 0.2031(4) 0.68892(19) 0.0294(6) Uani d 1 . .
    C C21' 0.8080(5) 0.2099(4) 0.79049(19) 0.0327(7) Uani d 1 . .
    H H21C 0.746707 0.091838 0.791562 0.039 Uiso calc 1 . .
    H H21D 0.923995 0.225433 0.828359 0.039 Uiso calc 1 . .
    C C22' 1.1154(5) 0.4795(5) 0.4215(2) 0.0430(8) Uani d 1 . .
    H H22D 1.062668 0.393287 0.363550 0.065 Uiso calc 1 . .
    H H22E 1.245390 0.470793 0.427088 0.065 Uiso calc 1 . .
    H H22F 1.093033 0.601895 0.419177 0.065 Uiso calc 1 . .
    O O1' 0.7762(3) 0.5340(3) 0.45692(14) 0.0325(5) Uani d 1 . .
    O O2' 1.0348(3) 0.4389(3) 0.50224(15) 0.0348(5) Uani d 1 . .
loop_
    _atom_site_aniso_label
    _atom_site_aniso_U_11
    _atom_site_aniso_U_22
    _atom_site_aniso_U_33
    _atom_site_aniso_U_12
    _atom_site_aniso_U_13
    _atom_site_aniso_U_23
    N1 0.0277(15) 0.0282(10) 0.0254(10) -0.0005(10) -0.0019(10) 0.0062(8)
    C2 0.0238(17) 0.0274(11) 0.0246(11) -0.0046(11) 0.0011(11) 0.0075(9)
    C3 0.0259(17) 0.0288(12) 0.0235(11) -0.0018(11) 0.0014(11) 0.0056(9)
    N4 0.0274(16) 0.0313(11) 0.0238(10) -0.0026(10) -0.0008(10) 0.0042(8)
    C5 0.0274(18) 0.0319(13) 0.0255(12) -0.0055(12) -0.0017(11) 0.0023(10)
    C6 0.0289(18) 0.0291(12) 0.0256(12) -0.0034(12) 0.0020(11) 0.0048(9)
    C7 0.0256(18) 0.0267(12) 0.0240(11) -0.0031(11) 0.0009(11) 0.0044(9)
    C8 0.0259(18) 0.0268(11) 0.0288(12) -0.0035(12) 0.0030(11) 0.0071(9)
    C9 0.0309(19) 0.0294(12) 0.0306(12) -0.0021(12) 0.0053(12) 0.0070(10)
    C10 0.033(2) 0.0281(12) 0.0412(15) -0.0001(13) 0.0105(14) 0.0077(11)
    C11 0.0252(18) 0.0300(12) 0.0483(16) 0.0007(12) 0.0044(14) 0.0131(11)
    C12 0.0288(19) 0.0298(13) 0.0357(13) -0.0009(12) 0.0026(12) 0.0104(10)
    C13 0.0238(17) 0.0250(11) 0.0324(13) -0.0037(11) 0.0029(12) 0.0076(10)
    C14 0.0300(18) 0.0279(12) 0.0242(11) -0.0026(12) 0.0010(11) 0.0073(9)
    C15 0.0274(18) 0.0271(12) 0.0228(11) 0.0006(11) -0.0001(11) 0.0052(9)
    C16 0.0233(17) 0.0285(11) 0.0242(12) -0.0041(11) -0.0005(11) 0.0058(9)
    C17 0.0251(17) 0.0302(12) 0.0241(11) -0.0032(11) 0.0017(11) 0.0047(9)
    C18 0.0303(19) 0.0381(14) 0.0320(13) 0.0026(13) 0.0037(12) 0.0118(11)
    C19 0.0273(18) 0.0312(12) 0.0304(12) 0.0003(12) -0.0010(12) 0.0084(10)
    C20 0.0277(18) 0.0297(12) 0.0249(12) 0.0030(12) -0.0012(11) 0.0051(9)
    C21 0.0288(18) 0.0363(14) 0.0258(12) 0.0006(13) -0.0029(11) 0.0055(10)
    C22 0.045(2) 0.0311(13) 0.0293(13) -0.0006(14) -0.0064(13) -0.0030(10)
    O1 0.0303(13) 0.0346(9) 0.0244(8) -0.0005(9) -0.0025(8) 0.0062(7)
    O2 0.0410(15) 0.0293(9) 0.0261(9) 0.0021(9) -0.0053(9) 0.0015(7)
    N1' 0.0248(15) 0.0347(11) 0.0245(10) -0.0011(10) 0.0000(10) 0.0081(9)
    C2' 0.0259(17) 0.0291(12) 0.0223(11) -0.0072(11) -0.0020(11) 0.0065(9)
    C3' 0.0326(19) 0.0302(12) 0.0214(11) -0.0070(12) -0.0051(11) 0.0035(9)
    N4' 0.0333(16) 0.0327(11) 0.0250(10) -0.0047(11) -0.0010(10) 0.0079(8)
    C5' 0.035(2) 0.0307(12) 0.0264(12) -0.0072(12) 0.0017(12) 0.0061(9)
    C6' 0.0265(18) 0.0293(12) 0.0258(12) -0.0053(12) -0.0003(11) 0.0050(9)
    C7' 0.0240(17) 0.0309(12) 0.0227(11) -0.0057(12) -0.0001(11) 0.0057(9)
    C8' 0.0255(17) 0.0297(12) 0.0275(12) -0.0062(12) -0.0004(11) 0.0030(9)
    C9' 0.0304(19) 0.0310(12) 0.0291(12) -0.0076(12) 0.0035(12) 0.0038(10)
    C10' 0.031(2) 0.0281(12) 0.0366(13) -0.0061(13) 0.0065(13) 0.0002(10)
    C11' 0.0262(18) 0.0276(12) 0.0439(15) -0.0029(12) 0.0013(13) 0.0049(11)
    C12' 0.0292(19) 0.0318(13) 0.0347(13) -0.0031(12) -0.0019(12) 0.0086(10)
    C13' 0.0236(17) 0.0293(12) 0.0290(12) -0.0053(12) -0.0006(11) 0.0042(10)
    C14' 0.0296(19) 0.0345(13) 0.0276(12) -0.0079(12) -0.0075(12) 0.0085(10)
    C15' 0.0231(17) 0.0363(13) 0.0262(12) -0.0033(12) -0.0013(11) 0.0095(10)
    C16' 0.0226(16) 0.0311(12) 0.0252(12) -0.0040(11) -0.0010(11) 0.0075(9)
    C17' 0.0259(18) 0.0338(13) 0.0262(12) -0.0028(12) 0.0007(11) 0.0078(10)
    C18' 0.032(2) 0.0423(15) 0.0335(14) 0.0024(14) 0.0013(13) 0.0044(11)
    C19' 0.0296(19) 0.0366(14) 0.0325(13) -0.0007(13) -0.0022(12) 0.0094(11)
    C20' 0.0261(18) 0.0348(13) 0.0277(12) 0.0002(12) -0.0021(11) 0.0101(10)
    C21' 0.036(2) 0.0355(13) 0.0271(12) 0.0000(13) -0.0012(12) 0.0105(10)
    C22' 0.029(2) 0.066(2) 0.0410(16) 0.0015(17) 0.0098(14) 0.0256(15)
    O1' 0.0279(13) 0.0443(11) 0.0276(9) 0.0028(10) 0.0022(9) 0.0140(8)
    O2' 0.0241(13) 0.0502(12) 0.0344(10) 0.0019(10) 0.0047(9) 0.0185(9)
_geom_special_details
;
 All esds (except the esd in the dihedral angle between two l.s. planes)
 are estimated using the full covariance matrix.  The cell esds are taken
 into account individually in the estimation of esds in distances, angles
 and torsion angles; correlations between esds in cell parameters are only
 used when they are defined by crystal symmetry.  An approximate (isotropic)
 treatment of cell esds is used for estimating esds involving l.s. planes.
;
loop_
    _geom_bond_atom_site_label_1
    _geom_bond_atom_site_label_2
    _geom_bond_site_symmetry_2
    _geom_bond_distance
    _geom_bond_publ_flag
    N1 C2 . 1.368(4) ?
    N1 C13 . 1.409(4) ?
    N1 H01 . 0.90(4) ?
    C2 C16 . 1.360(4) ?
    C2 C7 . 1.523(3) ?
    C3 N4 . 1.483(4) ?
    C3 C14 . 1.526(3) ?
    C3 C7 . 1.583(3) ?
    C3 H3 . 1.0000 ?
    N4 C5 . 1.475(4) ?
    N4 C21 . 1.483(4) ?
    C5 C6 . 1.537(4) ?
    C5 H5A . 0.9900 ?
    C5 H5B . 0.9900 ?
    C6 C7 . 1.554(4) ?
    C6 H6A . 0.9900 ?
    C6 H6B . 0.9900 ?
    C7 C8 . 1.509(4) ?
    C8 C9 . 1.387(4) ?
    C8 C13 . 1.400(4) ?
    C9 C10 . 1.394(5) ?
    C9 H9 . 0.9500 ?
    C10 C11 . 1.392(4) ?
    C10 H10 . 0.9500 ?
    C11 C12 . 1.395(4) ?
    C11 H11 . 0.9500 ?
    C12 C13 . 1.382(4) ?
    C12 H12 . 0.9500 ?
    C14 C15 . 1.547(4) ?
    C14 H14A . 0.9900 ?
    C14 H14B . 0.9900 ?
    C15 C20 . 1.535(4) ?
    C15 C16 . 1.535(4) ?
    C15 H15 . 1.0000 ?
    C16 C17 . 1.457(3) ?
    C17 O1 . 1.225(3) ?
    C17 O2 . 1.352(3) ?
    C18 C19 . 1.503(4) ?
    C18 H18A . 0.9800 ?
    C18 H18B . 0.9800 ?
    C18 H18C . 0.9800 ?
    C19 C20 . 1.326(5) ?
    C19 H19 . 0.9500 ?
    C20 C21 . 1.520(3) ?
    C21 H21A . 0.9900 ?
    C21 H21B . 0.9900 ?
    C22 O2 . 1.447(3) ?
    C22 H22A . 0.9800 ?
    C22 H22B . 0.9800 ?
    C22 H22C . 0.9800 ?
    N1' C2' . 1.373(4) ?
    N1' C13' . 1.401(4) ?
    N1' H01' . 0.89(4) ?
    C2' C16' . 1.351(5) ?
    C2' C7' . 1.522(4) ?
    C3' N4' . 1.488(4) ?
    C3' C14' . 1.509(5) ?
    C3' C7' . 1.590(4) ?
    C3' H3' . 1.0000 ?
    N4' C5' . 1.458(5) ?
    N4' C21' . 1.479(4) ?
    C5' C6' . 1.535(4) ?
    C5' H5'1 . 0.9900 ?
    C5' H5'2 . 0.9900 ?
    C6' C7' . 1.558(4) ?
    C6' H6'1 . 0.9900 ?
    C6' H6'2 . 0.9900 ?
    C7' C8' . 1.501(4) ?
    C8' C9' . 1.385(4) ?
    C8' C13' . 1.403(4) ?
    C9' C10' . 1.389(5) ?
    C9' H9' . 0.9500 ?
    C10' C11' . 1.391(5) ?
    C10' H10' . 0.9500 ?
    C11' C12' . 1.399(5) ?
    C11' H11' . 0.9500 ?
    C12' C13' . 1.385(5) ?
    C12' H12' . 0.9500 ?
    C14' C15' . 1.551(4) ?
    C14' H14C . 0.9900 ?
    C14' H14D . 0.9900 ?
    C15' C16' . 1.526(4) ?
    C15' C20' . 1.535(4) ?
    C15' H15' . 1.0000 ?
    C16' C17' . 1.457(4) ?
    C17' O1' . 1.228(4) ?
    C17' O2' . 1.346(4) ?
    C18' C19' . 1.504(4) ?
    C18' H18D . 0.9800 ?
    C18' H18E . 0.9800 ?
    C18' H18F . 0.9800 ?
    C19' C20' . 1.334(4) ?
    C19' H19' . 0.9500 ?
    C20' C21' . 1.521(4) ?
    C21' H21C . 0.9900 ?
    C21' H21D . 0.9900 ?
    C22' O2' . 1.444(4) ?
    C22' H22D . 0.9800 ?
    C22' H22E . 0.9800 ?
    C22' H22F . 0.9800 ?
loop_
    _geom_angle_atom_site_label_1
    _geom_angle_atom_site_label_2
    _geom_angle_atom_site_label_3
    _geom_angle_site_symmetry_1
    _geom_angle_site_symmetry_3
    _geom_angle
    _geom_angle_publ_flag
    C2 N1 C13 . . 110.1(2) ?
    C2 N1 H01 . . 122(2) ?
    C13 N1 H01 . . 122(2) ?
    C16 C2 N1 . . 129.7(2) ?
    C16 C2 C7 . . 122.0(2) ?
    N1 C2 C7 . . 108.0(2) ?
    N4 C3 C14 . . 110.6(2) ?
    N4 C3 C7 . . 107.2(2) ?
    C14 C3 C7 . . 112.2(2) ?
    N4 C3 H3 . . 108.9 ?
    C14 C3 H3 . . 108.9 ?
    C7 C3 H3 . . 108.9 ?
    C5 N4 C21 . . 111.7(3) ?
    C5 N4 C3 . . 104.9(2) ?
    C21 N4 C3 . . 111.9(2) ?
    N4 C5 C6 . . 105.9(2) ?
    N4 C5 H5A . . 110.5 ?
    C6 C5 H5A . . 110.5 ?
    N4 C5 H5B . . 110.5 ?
    C6 C5 H5B . . 110.5 ?
    H5A C5 H5B . . 108.7 ?
    C5 C6 C7 . . 102.1(2) ?
    C5 C6 H6A . . 111.3 ?
    C7 C6 H6A . . 111.3 ?
    C5 C6 H6B . . 111.3 ?
    C7 C6 H6B . . 111.3 ?
    H6A C6 H6B . . 109.2 ?
    C8 C7 C2 . . 101.4(2) ?
    C8 C7 C6 . . 109.2(2) ?
    C2 C7 C6 . . 111.2(2) ?
    C8 C7 C3 . . 117.4(2) ?
    C2 C7 C3 . . 113.5(2) ?
    C6 C7 C3 . . 104.2(2) ?
    C9 C8 C13 . . 120.0(3) ?
    C9 C8 C7 . . 131.8(3) ?
    C13 C8 C7 . . 108.0(2) ?
    C8 C9 C10 . . 118.8(3) ?
    C8 C9 H9 . . 120.6 ?
    C10 C9 H9 . . 120.6 ?
    C11 C10 C9 . . 120.6(3) ?
    C11 C10 H10 . . 119.7 ?
    C9 C10 H10 . . 119.7 ?
    C10 C11 C12 . . 121.2(3) ?
    C10 C11 H11 . . 119.4 ?
    C12 C11 H11 . . 119.4 ?
    C13 C12 C11 . . 117.6(3) ?
    C13 C12 H12 . . 121.2 ?
    C11 C12 H12 . . 121.2 ?
    C12 C13 C8 . . 121.9(3) ?
    C12 C13 N1 . . 128.8(3) ?
    C8 C13 N1 . . 109.3(2) ?
    C3 C14 C15 . . 107.8(2) ?
    C3 C14 H14A . . 110.1 ?
    C15 C14 H14A . . 110.1 ?
    C3 C14 H14B . . 110.1 ?
    C15 C14 H14B . . 110.1 ?
    H14A C14 H14B . . 108.5 ?
    C20 C15 C16 . . 115.8(2) ?
    C20 C15 C14 . . 108.6(2) ?
    C16 C15 C14 . . 105.6(2) ?
    C20 C15 H15 . . 108.9 ?
    C16 C15 H15 . . 108.9 ?
    C14 C15 H15 . . 108.9 ?
    C2 C16 C17 . . 118.7(3) ?
    C2 C16 C15 . . 116.7(2) ?
    C17 C16 C15 . . 122.6(2) ?
    O1 C17 O2 . . 122.4(2) ?
    O1 C17 C16 . . 124.7(3) ?
    O2 C17 C16 . . 112.9(2) ?
    C19 C18 H18A . . 109.5 ?
    C19 C18 H18B . . 109.5 ?
    H18A C18 H18B . . 109.5 ?
    C19 C18 H18C . . 109.5 ?
    H18A C18 H18C . . 109.5 ?
    H18B C18 H18C . . 109.5 ?
    C20 C19 C18 . . 127.3(3) ?
    C20 C19 H19 . . 116.3 ?
    C18 C19 H19 . . 116.4 ?
    C19 C20 C21 . . 120.2(3) ?
    C19 C20 C15 . . 126.1(2) ?
    C21 C20 C15 . . 113.7(3) ?
    N4 C21 C20 . . 115.7(2) ?
    N4 C21 H21A . . 108.3 ?
    C20 C21 H21A . . 108.3 ?
    N4 C21 H21B . . 108.3 ?
    C20 C21 H21B . . 108.3 ?
    H21A C21 H21B . . 107.4 ?
    O2 C22 H22A . . 109.5 ?
    O2 C22 H22B . . 109.5 ?
    H22A C22 H22B . . 109.5 ?
    O2 C22 H22C . . 109.5 ?
    H22A C22 H22C . . 109.5 ?
    H22B C22 H22C . . 109.5 ?
    C17 O2 C22 . . 116.7(2) ?
    C2' N1' C13' . . 110.3(2) ?
    C2' N1' H01' . . 122(3) ?
    C13' N1' H01' . . 122(3) ?
    C16' C2' N1' . . 129.9(3) ?
    C16' C2' C7' . . 122.3(3) ?
    N1' C2' C7' . . 107.7(3) ?
    N4' C3' C14' . . 110.8(3) ?
    N4' C3' C7' . . 106.4(2) ?
    C14' C3' C7' . . 112.1(2) ?
    N4' C3' H3' . . 109.1 ?
    C14' C3' H3' . . 109.1 ?
    C7' C3' H3' . . 109.1 ?
    C5' N4' C21' . . 112.5(2) ?
    C5' N4' C3' . . 105.1(2) ?
    C21' N4' C3' . . 112.0(2) ?
    N4' C5' C6' . . 105.5(2) ?
    N4' C5' H5'1 . . 110.6 ?
    C6' C5' H5'1 . . 110.6 ?
    N4' C5' H5'2 . . 110.6 ?
    C6' C5' H5'2 . . 110.6 ?
    H5'1 C5' H5'2 . . 108.8 ?
    C5' C6' C7' . . 101.8(2) ?
    C5' C6' H6'1 . . 111.4 ?
    C7' C6' H6'1 . . 111.4 ?
    C5' C6' H6'2 . . 111.4 ?
    C7' C6' H6'2 . . 111.4 ?
    H6'1 C6' H6'2 . . 109.3 ?
    C8' C7' C2' . . 101.4(2) ?
    C8' C7' C6' . . 110.1(3) ?
    C2' C7' C6' . . 111.1(2) ?
    C8' C7' C3' . . 117.5(2) ?
    C2' C7' C3' . . 113.2(3) ?
    C6' C7' C3' . . 103.8(2) ?
    C9' C8' C13' . . 119.6(3) ?
    C9' C8' C7' . . 131.8(3) ?
    C13' C8' C7' . . 108.3(2) ?
    C8' C9' C10' . . 119.2(3) ?
    C8' C9' H9' . . 120.4 ?
    C10' C9' H9' . . 120.4 ?
    C9' C10' C11' . . 120.6(3) ?
    C9' C10' H10' . . 119.7 ?
    C11' C10' H10' . . 119.7 ?
    C10' C11' C12' . . 121.2(3) ?
    C10' C11' H11' . . 119.4 ?
    C12' C11' H11' . . 119.4 ?
    C13' C12' C11' . . 117.3(3) ?
    C13' C12' H12' . . 121.3 ?
    C11' C12' H12' . . 121.3 ?
    C12' C13' N1' . . 128.8(3) ?
    C12' C13' C8' . . 122.1(3) ?
    N1' C13' C8' . . 109.1(3) ?
    C3' C14' C15' . . 108.5(2) ?
    C3' C14' H14C . . 110.0 ?
    C15' C14' H14C . . 110.0 ?
    C3' C14' H14D . . 110.0 ?
    C15' C14' H14D . . 110.0 ?
    H14C C14' H14D . . 108.4 ?
    C16' C15' C20' . . 115.4(2) ?
    C16' C15' C14' . . 106.2(2) ?
    C20' C15' C14' . . 108.2(2) ?
    C16' C15' H15' . . 109.0 ?
    C20' C15' H15' . . 109.0 ?
    C14' C15' H15' . . 109.0 ?
    C2' C16' C17' . . 118.8(3) ?
    C2' C16' C15' . . 117.0(2) ?
    C17' C16' C15' . . 122.4(3) ?
    O1' C17' O2' . . 121.9(3) ?
    O1' C17' C16' . . 124.5(3) ?
    O2' C17' C16' . . 113.6(2) ?
    C19' C18' H18D . . 109.5 ?
    C19' C18' H18E . . 109.5 ?
    H18D C18' H18E . . 109.5 ?
    C19' C18' H18F . . 109.5 ?
    H18D C18' H18F . . 109.5 ?
    H18E C18' H18F . . 109.5 ?
    C20' C19' C18' . . 126.9(3) ?
    C20' C19' H19' . . 116.6 ?
    C18' C19' H19' . . 116.6 ?
    C19' C20' C21' . . 120.2(3) ?
    C19' C20' C15' . . 125.5(3) ?
    C21' C20' C15' . . 114.1(2) ?
    N4' C21' C20' . . 116.7(2) ?
    N4' C21' H21C . . 108.1 ?
    C20' C21' H21C . . 108.1 ?
    N4' C21' H21D . . 108.1 ?
    C20' C21' H21D . . 108.1 ?
    H21C C21' H21D . . 107.3 ?
    O2' C22' H22D . . 109.5 ?
    O2' C22' H22E . . 109.5 ?
    H22D C22' H22E . . 109.5 ?
    O2' C22' H22F . . 109.5 ?
    H22D C22' H22F . . 109.5 ?
    H22E C22' H22F . . 109.5 ?
    C17' O2' C22' . . 116.7(2) ?
loop_
    _geom_torsion_atom_site_label_1
    _geom_torsion_atom_site_label_2
    _geom_torsion_atom_site_label_3
    _geom_torsion_atom_site_label_4
    _geom_torsion_site_symmetry_1
    _geom_torsion_site_symmetry_2
    _geom_torsion_site_symmetry_3
    _geom_torsion_site_symmetry_4
    _geom_torsion
    _geom_torsion_publ_flag
    C13 N1 C2 C16 . . . . -159.8(3) ?
    C13 N1 C2 C7 . . . . 14.9(3) ?
    C14 C3 N4 C5 . . . . -145.6(2) ?
    C7 C3 N4 C5 . . . . -23.1(3) ?
    C14 C3 N4 C21 . . . . -24.3(3) y
    C7 C3 N4 C21 . . . . 98.2(3) ?
    C21 N4 C5 C6 . . . . -82.6(3) ?
    C3 N4 C5 C6 . . . . 38.8(3) ?
    N4 C5 C6 C7 . . . . -38.5(3) ?
    C16 C2 C7 C8 . . . . 157.7(3) ?
    N1 C2 C7 C8 . . . . -17.5(3) ?
    C16 C2 C7 C6 . . . . -86.3(3) ?
    N1 C2 C7 C6 . . . . 98.5(3) ?
    C16 C2 C7 C3 . . . . 30.8(4) ?
    N1 C2 C7 C3 . . . . -144.4(3) ?
    C5 C6 C7 C8 . . . . -103.4(2) ?
    C5 C6 C7 C2 . . . . 145.5(2) ?
    C5 C6 C7 C3 . . . . 22.9(3) ?
    N4 C3 C7 C8 . . . . 120.2(3) ?
    C14 C3 C7 C8 . . . . -118.2(3) ?
    N4 C3 C7 C2 . . . . -121.8(3) ?
    C14 C3 C7 C2 . . . . -0.2(4) y
    N4 C3 C7 C6 . . . . -0.7(3) ?
    C14 C3 C7 C6 . . . . 120.9(3) ?
    C2 C7 C8 C9 . . . . -170.8(3) ?
    C6 C7 C8 C9 . . . . 71.7(4) ?
    C3 C7 C8 C9 . . . . -46.6(4) ?
    C2 C7 C8 C13 . . . . 14.1(3) ?
    C6 C7 C8 C13 . . . . -103.3(3) ?
    C3 C7 C8 C13 . . . . 138.4(2) ?
    C13 C8 C9 C10 . . . . 0.0(4) ?
    C7 C8 C9 C10 . . . . -174.6(3) ?
    C8 C9 C10 C11 . . . . 1.0(5) ?
    C9 C10 C11 C12 . . . . -0.3(5) ?
    C10 C11 C12 C13 . . . . -1.3(5) ?
    C11 C12 C13 C8 . . . . 2.3(4) ?
    C11 C12 C13 N1 . . . . -177.3(3) ?
    C9 C8 C13 C12 . . . . -1.6(4) ?
    C7 C8 C13 C12 . . . . 174.1(3) ?
    C9 C8 C13 N1 . . . . 178.0(3) ?
    C7 C8 C13 N1 . . . . -6.3(3) ?
    C2 N1 C13 C12 . . . . 174.0(3) ?
    C2 N1 C13 C8 . . . . -5.6(3) ?
    N4 C3 C14 C15 . . . . 70.9(3) ?
    C7 C3 C14 C15 . . . . -48.7(3) ?
    C3 C14 C15 C20 . . . . -53.1(3) ?
    C3 C14 C15 C16 . . . . 71.7(3) ?
    N1 C2 C16 C17 . . . . 2.5(5) ?
    C7 C2 C16 C17 . . . . -171.5(3) ?
    N1 C2 C16 C15 . . . . 166.9(3) ?
    C7 C2 C16 C15 . . . . -7.1(4) y
    C20 C15 C16 C2 . . . . 76.4(4) ?
    C14 C15 C16 C2 . . . . -43.8(3) ?
    C20 C15 C16 C17 . . . . -119.9(3) ?
    C14 C15 C16 C17 . . . . 120.0(3) ?
    C2 C16 C17 O1 . . . . -14.1(5) ?
    C15 C16 C17 O1 . . . . -177.6(3) ?
    C2 C16 C17 O2 . . . . 164.7(3) ?
    C15 C16 C17 O2 . . . . 1.2(4) ?
    C18 C19 C20 C21 . . . . -175.7(3) ?
    C18 C19 C20 C15 . . . . 2.6(5) ?
    C16 C15 C20 C19 . . . . 59.4(4) ?
    C14 C15 C20 C19 . . . . 177.9(3) ?
    C16 C15 C20 C21 . . . . -122.2(3) ?
    C14 C15 C20 C21 . . . . -3.6(3) y
    C5 N4 C21 C20 . . . . 82.5(3) ?
    C3 N4 C21 C20 . . . . -34.8(3) ?
    C19 C20 C21 N4 . . . . -130.9(3) ?
    C15 C20 C21 N4 . . . . 50.6(3) ?
    O1 C17 O2 C22 . . . . 3.8(5) ?
    C16 C17 O2 C22 . . . . -175.0(3) ?
    C13' N1' C2' C16' . . . . -160.4(3) ?
    C13' N1' C2' C7' . . . . 15.6(3) ?
    C14' C3' N4' C5' . . . . -146.4(2) ?
    C7' C3' N4' C5' . . . . -24.3(3) ?
    C14' C3' N4' C21' . . . . -24.0(3) y
    C7' C3' N4' C21' . . . . 98.1(3) ?
    C21' N4' C5' C6' . . . . -81.1(3) ?
    C3' N4' C5' C6' . . . . 41.0(3) ?
    N4' C5' C6' C7' . . . . -40.5(3) ?
    C16' C2' C7' C8' . . . . 158.3(3) ?
    N1' C2' C7' C8' . . . . -18.1(3) ?
    C16' C2' C7' C6' . . . . -84.7(3) ?
    N1' C2' C7' C6' . . . . 98.8(3) ?
    C16' C2' C7' C3' . . . . 31.6(4) ?
    N1' C2' C7' C3' . . . . -144.8(2) ?
    C5' C6' C7' C8' . . . . -102.6(3) ?
    C5' C6' C7' C2' . . . . 145.9(3) ?
    C5' C6' C7' C3' . . . . 24.0(3) ?
    N4' C3' C7' C8' . . . . 120.9(3) ?
    C14' C3' C7' C8' . . . . -117.8(3) ?
    N4' C3' C7' C2' . . . . -121.4(2) ?
    C14' C3' C7' C2' . . . . -0.1(3) y
    N4' C3' C7' C6' . . . . -0.8(3) ?
    C14' C3' C7' C6' . . . . 120.5(2) ?
    C2' C7' C8' C9' . . . . -171.9(3) ?
    C6' C7' C8' C9' . . . . 70.4(4) ?
    C3' C7' C8' C9' . . . . -48.1(5) ?
    C2' C7' C8' C13' . . . . 14.5(3) ?
    C6' C7' C8' C13' . . . . -103.2(3) ?
    C3' C7' C8' C13' . . . . 138.3(3) ?
    C13' C8' C9' C10' . . . . -0.6(4) ?
    C7' C8' C9' C10' . . . . -173.6(3) ?
    C8' C9' C10' C11' . . . . 1.6(5) ?
    C9' C10' C11' C12' . . . . -1.4(5) ?
    C10' C11' C12' C13' . . . . 0.2(5) ?
    C11' C12' C13' N1' . . . . -179.0(3) ?
    C11' C12' C13' C8' . . . . 0.8(5) ?
    C2' N1' C13' C12' . . . . 173.8(3) ?
    C2' N1' C13' C8' . . . . -6.1(3) ?
    C9' C8' C13' C12' . . . . -0.6(5) ?
    C7' C8' C13' C12' . . . . 173.9(3) ?
    C9' C8' C13' N1' . . . . 179.3(3) ?
    C7' C8' C13' N1' . . . . -6.2(3) ?
    N4' C3' C14' C15' . . . . 70.5(3) ?
    C7' C3' C14' C15' . . . . -48.2(3) ?
    C3' C14' C15' C16' . . . . 70.4(3) ?
    C3' C14' C15' C20' . . . . -54.0(3) ?
    N1' C2' C16' C17' . . . . 1.2(4) ?
    C7' C2' C16' C17' . . . . -174.3(2) ?
    N1' C2' C16' C15' . . . . 166.6(3) ?
    C7' C2' C16' C15' . . . . -9.0(4) y
    C20' C15' C16' C2' . . . . 78.4(3) ?
    C14' C15' C16' C2' . . . . -41.4(3) ?
    C20' C15' C16' C17' . . . . -116.8(3) ?
    C14' C15' C16' C17' . . . . 123.4(3) ?
    C2' C16' C17' O1' . . . . -13.2(4) ?
    C15' C16' C17' O1' . . . . -177.7(3) ?
    C2' C16' C17' O2' . . . . 165.4(3) ?
    C15' C16' C17' O2' . . . . 0.9(4) ?
    C18' C19' C20' C21' . . . . -172.5(3) ?
    C18' C19' C20' C15' . . . . 3.0(6) ?
    C16' C15' C20' C19' . . . . 63.8(4) ?
    C14' C15' C20' C19' . . . . -177.4(3) ?
    C16' C15' C20' C21' . . . . -120.4(3) ?
    C14' C15' C20' C21' . . . . -1.6(4) y
    C5' N4' C21' C20' . . . . 84.4(3) ?
    C3' N4' C21' C20' . . . . -33.8(4) ?
    C19' C20' C21' N4' . . . . -136.0(3) ?
    C15' C20' C21' N4' . . . . 48.0(4) ?
    O1' C17' O2' C22' . . . . 4.5(4) ?
    C16' C17' O2' C22' . . . . -174.2(3) ?
loop_
    _geom_hbond_atom_site_label_D
    _geom_hbond_atom_site_label_H
    _geom_hbond_atom_site_label_A
    _geom_hbond_site_symmetry_A
    _geom_hbond_distance_DH
    _geom_hbond_distance_HA
    _geom_hbond_distance_DA
    _geom_hbond_angle_DHA
    _geom_hbond_publ_flag
    N1 H01 O1 . 0.90(4) 2.20(3) 2.754(3) 119(3) yes
    N1 H01 O1' . 0.90(4) 2.23(4) 3.018(3) 146(3) yes
    N1' H01' O1' . 0.89(4) 2.20(4) 2.745(4) 119(3) yes
    N1' H01' O1 . 0.89(4) 2.31(4) 3.098(3) 147(4) yes
    C18 H18A O2 . 0.98 2.64 3.609(4) 167.7 yes
    C18' H18D O2' . 0.98 2.50 3.469(4) 172.5 yes
_shelx_hkl_file
;
  -8   2  -7 154.111 206.812
  -8   4  -7 989.692 286.171
  -8   4  -6 1076.23 332.326
  -8   4  -5 1444.76 338.516
  -8   5  -1 1856.37 324.962
  -7  -5   0 1799.55 411.463
  -7  -3  -6 4651.95 605.631
  -7  -2  -7 4407.82 572.640
  -7  -1  -9 4268.65 589.744
  -7   0 -10 935.332 305.541
  -7   0 -10 642.786 258.769
  -7   0  -9 5130.05 705.229
  -7   1 -11 1245.34 319.640
  -7   1 -10 771.887 295.317
  -7   1  -9 5829.98 678.178
  -7   2 -11 87.3975 232.743
  -7   2  10 1015.08 248.074
  -7   3 -11 41.3865 179.362
  -7   3 -11-488.184 262.295
  -7   3 -10 1378.98 378.971
  -7   3  -9 3095.92 577.011
  -7   3   9 1695.97 354.008
  -7   4 -11 958.713 269.554
  -7   4 -10 1717.56 366.967
  -7   4 -10 2996.86 422.132
  -7   4  -9 248.648 301.260
  -7   4  -9 1279.25 423.045
  -7   4  -8 1221.74 385.704
  -7   4  -7 2338.85 517.853
  -7   4   6 269.406 201.983
  -7   4   7 52.1450 152.571
  -7   5 -10 1641.24 345.508
  -7   5  -9 2161.59 476.069
  -7   5  -8 156.954 172.754
  -7   5  -8 347.921 344.303
  -7   5  -7 1325.01 431.466
  -7   5  -6 770.352 366.181
  -7   5  -5 2688.62 571.136
  -7   5  -4 1308.18 384.738
  -7   5   1 5706.56 670.563
  -7   5   2 2388.88 460.793
  -7   5   5 96.0510 256.132
  -7   5   6 337.708 198.352
  -7   5   7 644.129 216.467
  -7   6  -8 87.2655 166.223
  -7   6  -7 163.830 201.601
  -7   6  -7-80.5210 220.321
  -7   6  -6-70.7392 235.730
  -7   6  -6 402.052 219.758
  -7   6  -5 387.619 241.716
  -7   6  -5 757.741 354.793
  -7   6  -4 744.016 300.520
  -7   6  -3 2214.44 383.574
  -7   6  -3 2886.32 365.951
  -7   6  -2 5288.73 656.900
  -7   6  -1 16.3877 229.437
  -7   6   0 1422.76 326.724
  -7   6   0 1692.52 369.143
  -7   6   1 803.627 250.526
  -7   6   2 1039.25 256.599
  -7   6   3 162.106 204.654
  -7   6   4 2232.25 304.480
  -7   7  -3 4824.74 422.953
  -6  -6  -2 8950.50 766.801
  -6  -6  -2 9202.47 745.501
  -6  -6  -1 3499.25 572.056
  -6  -6   0 2462.18 571.001
  -6  -6   1 3028.14 461.816
  -6  -6   2 343.987 269.583
  -6  -6   3 1680.93 402.685
  -6  -6   4 8510.59 837.137
  -6  -6   8 1656.96 311.783
  -6  -6   9 452.136 214.593
  -6  -5  -5 1510.90 430.599
  -6  -5  -4 152.223 232.927
  -6  -5  -3 9096.38 915.000
  -6  -5  -3 8852.66 907.986
  -6  -5  -2 5870.09 852.454
  -6  -5   7 4604.77 616.611
  -6  -5  11 2461.36 451.072
  -6  -5  12 203.736 181.468
  -6  -4  -8 5271.81 538.362
  -6  -4  -7 722.164 367.463
  -6  -4  -6 7575.10 708.494
  -6  -4  -6 8402.81 760.077
  -6  -4  -6 9694.66 1105.07
  -6  -4  -5 4333.13 666.025
  -6  -4  10 3215.64 475.358
  -6  -4  11 5309.68 558.174
  -6  -4  12 4815.73 486.440
  -6  -4  13 428.426 187.465
  -6  -3  -9 503.455 245.218
  -6  -3  -9 290.783 222.452
  -6  -3  -8 3086.10 604.208
  -6  -3  -7 1271.83 480.998
  -6  -3  13 1492.02 333.903
  -6  -3  14 4801.79 438.210
  -6  -2 -11 3538.97 501.090
  -6  -2 -10 686.366 336.006
  -6  -2 -10 1100.22 444.753
  -6  -2 -10 913.783 329.912
  -6  -2  -9 6221.93 817.554
  -6  -2  -9 4158.59 653.797
  -6  -2  -8 627.112 358.112
  -6  -2   0 1887.70 938.305
  -6  -2   1 23502.5 3069.40
  -6  -2   2 12251.5 2645.92
  -6  -2   3 1748.00 1192.43
  -6  -2  12 1082.48 275.188
  -6  -2  13 3227.12 393.001
  -6  -2  14 4784.06 490.718
  -6  -1 -12 7049.00 644.428
  -6  -1 -12 7505.84 633.392
  -6  -1 -11 1714.66 469.752
  -6  -1 -11 1951.71 400.634
  -6  -1 -11 1129.64 342.275
  -6  -1 -10 894.898 350.915
  -6  -1 -10 1104.83 370.252
  -6  -1  -9 5964.68 819.761
  -6  -1  -3 1686.91 889.360
  -6  -1  -2 5123.59 1510.09
  -6  -1  -2 7612.11 1802.23
  -6  -1  -1 10731.1 2128.78
  -6  -1   0 6539.87 1630.44
  -6  -1   1-91.3394 197.054
  -6  -1   1-2568.41 1301.57
  -6  -1   2 16145.9 2816.26
  -6  -1   3 11890.4 2480.78
  -6  -1   4 5926.38 1862.23
  -6  -1   5-4274.48 1666.14
  -6  -1  12 133.457 295.563
  -6  -1  13 842.297 297.074
  -6  -1  14 3077.05 366.821
  -6   0 -12 728.021 312.280
  -6   0 -12 699.535 336.572
  -6   0 -12 260.441 168.854
  -6   0 -11 888.903 416.938
  -6   0 -11 790.311 346.984
  -6   0 -10 1151.99 374.166
  -6   0 -10 1969.20 647.124
  -6   0  -4 37813.4 4415.54
  -6   0  -3 21904.8 3125.56
  -6   0  -2 1536.70 883.599
  -6   0  -1 10198.4 2109.77
  -6   0  -1 8337.80 1802.62
  -6   0   0 23544.7 3170.83
  -6   0   0 28103.1 3230.89
  -6   0   3 8122.33 2007.31
  -6   0   4 10647.8 2354.01
  -6   0   4 16485.5 3052.13
  -6   0   5 7150.22 1930.49
  -6   0   5 20828.8 3341.47
  -6   0  13 3070.62 472.249
  -6   0  14 157.983 175.526
  -6   0  14 895.848 234.581
  -6   1 -13 2145.86 370.585
  -6   1 -13 2811.96 405.871
  -6   1 -12 1474.09 412.220
  -6   1 -12 600.612 280.449
  -6   1 -12 902.249 255.961
  -6   1 -11 2183.89 510.719
  -6   1 -11 2413.19 564.676
  -6   1 -11 1259.62 291.661
  -6   1 -10 5090.87 881.303
  -6   1  -4 32744.7 4152.17
  -6   1  -3 16830.6 2924.60
  -6   1  -2-408.113 696.664
  -6   1  -1 16242.6 2804.66
  -6   1   0 22812.1 3241.69
  -6   1   1 15020.8 2800.73
  -6   1   2 6803.69 1961.82
  -6   1   2 6718.77 1828.73
  -6   1   3 2896.72 1316.62
  -6   1   3 300.595 571.313
  -6   1   4 35104.0 4324.69
  -6   1   4 31607.6 4284.58
  -6   1   5-3994.42 1515.11
  -6   1  11 5301.59 620.368
  -6   1  12 575.604 255.258
  -6   1  13 931.155 245.206
  -6   1  13 864.872 211.714
  -6   1  13 930.277 303.086
  -6   2 -13 496.183 275.478
  -6   2 -13 49.4495 220.902
  -6   2 -13 181.332 242.826
  -6   2 -12 1568.97 391.710
  -6   2 -12 580.644 286.287
  -6   2 -12 1536.58 482.539
  -6   2 -11 541.829 359.581
  -6   2 -11 142.409 279.037
  -6   2 -10 107.059 275.359
  -6   2 -10 840.069 410.884
  -6   2  -4 29576.0 3985.58
  -6   2  -3 23822.0 3213.95
  -6   2  -3 16526.8 2873.64
  -6   2  -2 29792.3 3629.96
  -6   2  -2 26490.7 3659.95
  -6   2  -1 15042.3 2559.57
  -6   2   0 10519.8 2151.58
  -6   2   1 3838.26 1718.41
  -6   2   1 5662.39 1643.78
  -6   2   2 1312.22 969.961
  -6   2   2 3114.75 1327.04
  -6   2   2 2975.91 1305.88
  -6   2   3 35058.3 4544.50
  -6   2   3 44374.1 4947.59
  -6   2   3 41225.8 4763.58
  -6   2   4 25753.9 3742.89
  -6   2   4 18572.5 3146.51
  -6   2  11 97.9142 224.218
  -6   2  12 1887.71 339.713
  -6   2  12 2198.02 365.856
  -6   2  13 286.043 156.196
  -6   3 -13 1134.27 265.901
  -6   3 -13 1077.32 291.971
  -6   3 -13 409.289 265.419
  -6   3 -13 546.906 277.273
  -6   3 -12 4729.14 579.016
  -6   3 -12 5729.88 752.417
  -6   3 -12 4738.37 569.855
  -6   3 -11 1607.09 374.850
  -6   3 -11 2231.89 530.504
  -6   3 -11 2456.03 515.147
  -6   3 -10 229.973 315.869
  -6   3 -10 1207.34 402.377
  -6   3  -9 6542.50 859.055
  -6   3  -2 7299.79 1921.82
  -6   3  -1-3052.18 1247.45
  -6   3  -1-191.010 902.305
  -6   3   0 2344.34 1126.60
  -6   3   0 1988.87 816.839
  -6   3   1-3754.28 1374.54
  -6   3   1-2322.81 1112.25
  -6   3   8 3535.75 546.913
  -6   3   9 1325.63 331.553
  -6   3  10 875.382 316.679
  -6   3  11 9054.38 718.740
  -6   3  12 57.9251 113.467
  -6   3  12-165.650 173.040
  -6   4 -13 636.973 247.573
  -6   4 -13 208.008 221.781
  -6   4 -12 2346.92 371.635
  -6   4 -12 2193.91 446.295
  -6   4 -12 1309.16 366.247
  -6   4 -12 2373.50 452.932
  -6   4 -11 770.909 411.617
  -6   4 -11 1094.16 338.992
  -6   4 -11 1079.73 326.501
  -6   4 -10 1182.04 385.381
  -6   4 -10 1242.05 544.017
  -6   4  -9 926.413 362.396
  -6   4  -9 1250.09 581.274
  -6   4  -8 965.243 520.692
  -6   4  -7 2551.48 646.465
  -6   4   7 8738.13 867.457
  -6   4   8 1707.73 392.349
  -6   4   9 1201.61 295.829
  -6   4   9 1750.63 416.531
  -6   4  10 4339.93 529.908
  -6   5 -12 1050.19 263.545
  -6   5 -12 1989.12 395.075
  -6   5 -12 1190.78 312.540
  -6   5 -12 2082.40 340.049
  -6   5 -11 811.925 318.890
  -6   5 -11 809.745 355.489
  -6   5 -11 578.263 303.103
  -6   5 -11 507.102 252.524
  -6   5 -10 2480.72 505.497
  -6   5 -10 1980.76 536.407
  -6   5 -10 1428.14 421.873
  -6   5  -9 160.903 297.847
  -6   5  -9 144.749 301.798
  -6   5  -8 377.087 421.599
  -6   5  -7 1410.13 497.095
  -6   5  -6 2543.21 684.758
  -6   5  -5 625.475 333.185
  -6   5  -1 5399.95 726.752
  -6   5   2 1051.83 400.228
  -6   5   4 1745.35 424.254
  -6   5   5 2024.72 397.302
  -6   5   6 2697.94 515.428
  -6   5   6 2576.42 396.047
  -6   5   7 474.218 222.387
  -6   5   7 411.625 272.676
  -6   5   8 189.375 211.812
  -6   5   8 161.467 219.249
  -6   5   9 2609.62 363.673
  -6   6 -11 364.935 179.418
  -6   6 -11 532.872 197.512
  -6   6 -11 925.889 278.842
  -6   6 -10 758.934 290.887
  -6   6 -10 533.020 281.682
  -6   6 -10 412.912 243.612
  -6   6  -9 875.564 327.653
  -6   6  -9 1458.11 424.944
  -6   6  -9 990.413 301.771
  -6   6  -8 652.790 402.701
  -6   6  -8 592.604 260.360
  -6   6  -8 229.078 270.451
  -6   6  -7 4552.38 562.178
  -6   6  -7 4901.12 721.488
  -6   6  -7 3579.11 537.542
  -6   6  -6 4876.58 587.044
  -6   6  -6 6667.68 839.662
  -6   6  -5 7658.60 857.586
  -6   6  -5 5255.93 632.394
  -6   6  -4 4329.20 715.157
  -6   6  -4 3944.52 631.930
  -6   6  -3 2687.77 560.568
  -6   6  -2-28.9433 288.988
  -6   6  -1-48.0786 321.320
  -6   6  -1 496.343 276.621
  -6   6   0 369.426 242.180
  -6   6   0 341.074 354.835
  -6   6   1 1291.65 342.980
  -6   6   1 1130.11 326.722
  -6   6   2 1555.35 397.218
  -6   6   2 1690.69 417.455
  -6   6   3 1745.72 421.329
  -6   6   4-77.2716 243.503
  -6   6   4 358.719 224.458
  -6   6   4-122.519 228.601
  -6   6   5 131.352 164.117
  -6   6   5-123.259 251.283
  -6   6   6 606.630 230.491
  -6   6   6 1105.03 268.606
  -6   6   6 875.098 249.153
  -6   7  -9 313.413 202.046
  -6   7  -9 401.866 192.691
  -6   7  -8 559.124 217.704
  -6   7  -8 21.7215 208.866
  -6   7  -8 160.130 210.243
  -6   7  -7 949.067 309.845
  -6   7  -7 500.650 291.778
  -6   7  -7 1259.84 294.592
  -6   7  -7 843.976 319.322
  -6   7  -6 961.405 349.783
  -6   7  -6 1423.35 277.444
  -6   7  -6 1920.38 405.186
  -6   7  -6 988.180 342.418
  -6   7  -5 538.040 294.610
  -6   7  -5 450.844 218.211
  -6   7  -5 253.670 253.833
  -6   7  -4-195.844 254.051
  -6   7  -4-277.859 294.552
  -6   7  -4 209.379 271.075
  -6   7  -3 2892.06 465.286
  -6   7  -3 3124.78 576.768
  -6   7  -3 2431.84 434.155
  -6   7  -2 3265.48 480.271
  -6   7  -2 3491.59 533.531
  -6   7  -2 2100.47 418.346
  -6   7  -1 745.410 268.725
  -6   7  -1 605.526 295.104
  -6   7  -1 730.058 297.908
  -6   7   0 5758.65 622.670
  -6   7   0 4147.29 448.664
  -6   7   0 4407.97 548.082
  -6   7   1 605.125 266.641
  -6   7   1 924.752 301.395
  -6   7   2 865.133 255.141
  -6   7   2 901.453 305.473
  -6   7   2 583.512 223.262
  -6   7   3 1321.62 268.324
  -6   7   3 1008.20 226.078
  -6   7   3 428.445 211.862
  -5  -7  -2 1711.36 356.605
  -5  -7  -2 1563.21 313.565
  -5  -7  -1 4239.59 594.909
  -5  -7  -1 4020.09 556.324
  -5  -7   0 450.663 250.578
  -5  -7   0 838.694 320.009
  -5  -7   1 2122.46 496.181
  -5  -7   1 2074.34 430.658
  -5  -7   2 2713.50 512.864
  -5  -7   2 1867.13 404.788
  -5  -7   3 232.020 241.313
  -5  -7   3 337.747 293.289
  -5  -7   4 988.616 343.940
  -5  -7   4 1616.45 335.215
  -5  -7   5 1493.52 336.707
  -5  -7   5 2142.96 443.089
  -5  -7   6 3199.73 428.742
  -5  -7   6 4492.36 650.516
  -5  -7   6 3895.97 470.616
  -5  -7   7 2026.44 450.589
  -5  -7   7 1657.17 328.275
  -5  -7   7 1468.28 309.502
  -5  -7   8 198.332 188.905
  -5  -7   8 418.833 257.695
  -5  -7   8-27.8302 220.517
  -5  -7   9 2613.95 440.300
  -5  -7   9 1750.49 314.330
  -5  -7  10 3664.81 400.585
  -5  -7  10 4218.90 467.904
  -5  -6  -5 1991.73 380.725
  -5  -6  -5 1617.45 380.192
  -5  -6  -4 222.306 239.824
  -5  -6  -4-71.6159 301.456
  -5  -6  -4 8.47578 245.959
  -5  -6  -3 2716.76 552.626
  -5  -6  -2 4266.62 587.503
  -5  -6  -2 4308.87 773.660
  -5  -6  -1 6927.76 813.425
  -5  -6   0 1925.85 466.672
  -5  -6   1 6954.39 863.359
  -5  -6   2 1137.12 481.251
  -5  -6   3 3893.46 597.877
  -5  -6   4 31666.2 1548.44
  -5  -6   5 17177.2 1185.78
  -5  -6   6 9149.95 914.534
  -5  -6   7 2609.01 491.829
  -5  -6   8 1269.38 329.662
  -5  -6   9 3516.94 570.367
  -5  -6  10 684.976 315.410
  -5  -6  11 361.901 271.878
  -5  -6  12 2555.30 424.608
  -5  -6  13 1479.69 277.450
  -5  -6  13 2357.15 312.256
  -5  -5  -8 3433.63 481.361
  -5  -5  -8 4145.96 495.424
  -5  -5  -7 954.782 363.411
  -5  -5  -7 739.068 330.205
  -5  -5  -7 1151.16 379.391
  -5  -5  -6 1579.42 435.097
  -5  -5  -6 2316.95 611.808
  -5  -5  -6 1370.72 408.049
  -5  -5  -5 2143.09 556.072
  -5  -5  -5 1686.49 522.486
  -5  -5  -4 4951.08 843.522
  -5  -5  -3 2747.31 677.423
  -5  -5  -2 2562.02 591.593
  -5  -5  -1 3949.24 756.022
  -5  -5   9 4082.63 576.683
  -5  -5  10 2341.45 500.811
  -5  -5  11 8110.56 766.430
  -5  -5  12 937.166 330.242
  -5  -5  13 1269.55 365.182
  -5  -5  13 715.857 255.508
  -5  -5  13 1006.99 231.575
  -5  -5  14 3766.65 439.119
  -5  -5  14 1762.39 299.853
  -5  -4 -10 667.012 240.684
  -5  -4  -9 16174.1 1140.07
  -5  -4  -9 16643.5 1216.07
  -5  -4  -9 11605.7 859.169
  -5  -4  -9 11613.6 784.555
  -5  -4  -8 1127.95 396.315
  -5  -4  -8 1032.61 492.570
  -5  -4  -8 854.871 369.489
  -5  -4  -7 1074.04 552.543
  -5  -4  -7 595.502 412.393
  -5  -4  -6 910.481 451.594
  -5  -4  -6 13.5621 349.787
  -5  -4  -5 3861.72 802.936
  -5  -4  11 21190.0 1360.69
  -5  -4  12 4554.73 652.319
  -5  -4  13 12244.7 744.396
  -5  -4  13 13488.1 976.808
  -5  -4  14 642.026 270.806
  -5  -4  14 646.808 231.269
  -5  -4  14 620.488 206.351
  -5  -4  15 2547.41 334.220
  -5  -4  15 1854.34 292.094
  -5  -4  15 2639.86 360.251
  -5  -3 -11 1519.95 397.263
  -5  -3 -11 1157.20 379.592
  -5  -3 -11 1824.09 334.882
  -5  -3 -11 2047.06 412.849
  -5  -3 -10 1136.51 454.989
  -5  -3 -10 1552.74 455.730
  -5  -3 -10 1836.13 553.169
  -5  -3 -10 1301.96 347.609
  -5  -3  -9 482.658 308.344
  -5  -3  -9 1119.76 482.890
  -5  -3  -8 3914.62 697.859
  -5  -3  -8 4617.78 768.806
  -5  -3  -8 4726.43 880.287
  -5  -3  -7 4644.39 820.191
  -5  -3  -6 4170.36 843.517
  -5  -3  -2 24665.2 3308.12
  -5  -3  -1 22839.2 3110.18
  -5  -3   0 12875.1 2352.00
  -5  -3   1 3460.30 1220.67
  -5  -3   2 10505.2 2071.32
  -5  -3   3 10418.8 1939.94
  -5  -3   4 3187.97 1443.07
  -5  -3   5 8820.78 2302.00
  -5  -3   6 17393.5 3174.41
  -5  -3   7 3837.47 1731.64
  -5  -3  12 1390.69 397.818
  -5  -3  13 1186.78 327.111
  -5  -3  14 1927.22 346.428
  -5  -3  14 2991.37 521.067
  -5  -3  14 1921.54 353.261
  -5  -3  15 3475.76 441.619
  -5  -3  15 3342.11 359.494
  -5  -3  15 3521.34 372.167
  -5  -2 -12 1783.17 388.461
  -5  -2 -12 2316.06 422.614
  -5  -2 -12 3052.33 499.354
  -5  -2 -12 1622.01 417.994
  -5  -2 -11 3366.37 681.830
  -5  -2 -11 3517.14 676.918
  -5  -2 -11 2982.59 493.573
  -5  -2 -11 3003.16 601.715
  -5  -2 -10 396.081 364.739
  -5  -2 -10 76.3566 273.903
  -5  -2 -10 669.465 381.909
  -5  -2  -9 3015.02 645.234
  -5  -2  -9 3855.64 843.053
  -5  -2  -8 12297.5 1413.55
  -5  -2  -8 11799.7 1197.49
  -5  -2  -5 9047.49 2223.14
  -5  -2  -5 13186.3 2439.20
  -5  -2  -4 946.376 734.043
  -5  -2  -4-33.7935 511.854
  -5  -2  -3 15016.8 2561.02
  -5  -2  -3 11107.5 2187.00
  -5  -2  -2 275.394 527.067
  -5  -2  -2 1360.78 839.068
  -5  -2  -1 455.769 567.563
  -5  -2   0 7990.77 1677.21
  -5  -2   1 1598.54 795.753
  -5  -2   2-747.744 594.080
  -5  -2   3 69912.1 5842.95
  -5  -2   3 65053.6 4353.70
  -5  -2   4 11989.3 2348.46
  -5  -2   5 29395.7 3904.66
  -5  -2   6 17754.4 3137.59
  -5  -2   7 10512.4 2572.91
  -5  -2   8 23906.2 3756.77
  -5  -2  12 11725.3 994.970
  -5  -2  13 2651.78 511.607
  -5  -2  13 1582.13 443.774
  -5  -2  14 806.267 331.668
  -5  -2  14 403.825 223.634
  -5  -2  15 428.986 190.224
  -5  -2  15 790.216 275.606
  -5  -2  16 3549.90 368.356
  -5  -1 -13 773.345 296.110
  -5  -1 -13 488.701 224.175
  -5  -1 -13 1088.36 377.313
  -5  -1 -13 626.811 286.314
  -5  -1 -12 1130.24 488.235
  -5  -1 -12 2010.64 502.980
  -5  -1 -12 1311.55 439.926
  -5  -1 -11 919.867 506.415
  -5  -1 -11 288.280 443.470
  -5  -1 -11 327.147 378.096
  -5  -1 -11 253.663 324.810
  -5  -1 -10 1427.53 512.899
  -5  -1 -10 1816.15 703.316
  -5  -1 -10 1648.55 428.883
  -5  -1  -9 63.6366 438.042
  -5  -1  -9-385.267 386.273
  -5  -1  -8 4280.16 956.188
  -5  -1  -6 25624.3 3325.54
  -5  -1  -6 18277.7 3014.90
  -5  -1  -5 10655.7 2130.47
  -5  -1  -5 7208.22 1830.56
  -5  -1  -4 2231.93 1021.95
  -5  -1  -4 2212.56 980.997
  -5  -1  -3 3189.77 1195.40
  -5  -1  -3 2609.98 809.379
  -5  -1  -2 32682.8 3560.56
  -5  -1  -2 37646.3 3789.14
  -5  -1  -1 859.840 640.982
  -5  -1  -1 1960.99 849.492
  -5  -1   0 8002.47 1565.68
  -5  -1   0 9866.61 1754.03
  -5  -1   1 6939.77 1421.90
  -5  -1   1 8386.71 1647.55
  -5  -1   2 2974.91 915.993
  -5  -1   3 28747.0 3555.40
  -5  -1   4 7490.38 1693.58
  -5  -1   5 11832.2 2219.11
  -5  -1   5 15570.4 2757.91
  -5  -1   6 18553.7 3031.80
  -5  -1   6 14200.2 2440.75
  -5  -1   7 44515.7 4788.26
  -5  -1   7 36442.1 4239.59
  -5  -1   8 28492.2 3895.93
  -5  -1   8 26540.9 3720.06
  -5  -1  12 6195.10 699.340
  -5  -1  13 1106.33 329.816
  -5  -1  13 1137.06 410.228
  -5  -1  14 775.938 322.825
  -5  -1  14 661.832 233.975
  -5  -1  15 543.722 176.206
  -5  -1  15 309.675 190.622
  -5  -1  15 749.180 228.033
  -5   0 -14 986.670 243.380
  -5   0 -14 1191.24 309.211
  -5   0 -14 784.018 324.967
  -5   0 -13 72.1068 249.482
  -5   0 -13 399.500 314.593
  -5   0 -13 477.521 292.017
  -5   0 -13 27.4452 223.944
  -5   0 -12 1929.69 506.630
  -5   0 -12 2011.60 624.638
  -5   0 -12 932.919 345.293
  -5   0 -11 5467.08 867.255
  -5   0 -11 6213.82 997.739
  -5   0 -11 5680.22 848.130
  -5   0 -10 9570.05 1214.35
  -5   0  -9 26584.0 1950.74
  -5   0  -7 10284.2 2289.58
  -5   0  -6 14419.2 2635.30
  -5   0  -5 2080.43 992.603
  -5   0  -4 8898.82 1917.79
  -5   0  -3 4864.67 1387.35
  -5   0  -2 15800.0 2426.14
  -5   0  -1 30487.1 3307.20
  -5   0   0 5692.71 1369.69
  -5   0   1 23189.3 2812.46
  -5   0   2 25477.8 3095.78
  -5   0   2 31109.0 2844.98
  -5   0   3 13944.9 2208.02
  -5   0   3 10297.8 2035.10
  -5   0   4 12425.4 2387.61
  -5   0   4 16562.3 2512.90
  -5   0   5 1123.68 574.524
  -5   0   5-38.2497 503.471
  -5   0   6 1904.23 1216.59
  -5   0   6-4781.91 1534.22
  -5   0   7 9604.10 2230.18
  -5   0   7 9717.46 2235.28
  -5   0   8 33868.1 4315.23
  -5   0   8 26383.0 3285.43
  -5   0   8 38381.9 4703.49
  -5   0  12 4709.40 630.016
  -5   0  13 5369.44 657.398
  -5   0  14 404.097 253.903
  -5   0  14 456.412 204.825
  -5   0  14 608.465 320.578
  -5   0  15 304.088 191.177
  -5   0  15 590.622 195.360
  -5   1 -14 6571.02 635.546
  -5   1 -14 6183.75 662.003
  -5   1 -14 6504.94 722.104
  -5   1 -13 258.665 312.443
  -5   1 -13 602.970 344.727
  -5   1 -13 215.618 301.047
  -5   1 -13-152.870 297.568
  -5   1 -13 400.046 293.999
  -5   1 -12 6413.60 829.110
  -5   1 -12 7898.35 899.217
  -5   1 -12 7926.87 1065.90
  -5   1 -11 2003.03 711.412
  -5   1 -11 1192.17 436.620
  -5   1 -11 2527.41 628.125
  -5   1 -10 10309.9 1140.62
  -5   1 -10 9343.12 1102.53
  -5   1  -7 5719.25 1592.70
  -5   1  -7 10997.8 2396.80
  -5   1  -6 1633.30 848.145
  -5   1  -6 3756.29 1337.41
  -5   1  -5 5595.16 1486.05
  -5   1  -5 7186.77 1782.56
  -5   1  -4 1310.87 766.084
  -5   1  -4 2349.83 705.419
  -5   1  -3-44.4494 240.500
  -5   1  -3-833.932 693.851
  -5   1  -2 32726.9 3602.02
  -5   1  -2 39795.8 3562.64
  -5   1  -1 16171.1 2276.79
  -5   1   0 1305.21 716.264
  -5   1   0 1038.59 684.260
  -5   1   0 172.118 394.043
  -5   1   1 45404.2 3717.06
  -5   1   1 44420.3 3896.94
  -5   1   1 43820.7 3972.32
  -5   1   2 33432.1 3599.94
  -5   1   2 33631.5 3532.75
  -5   1   2 25653.3 3302.80
  -5   1   3 1952.13 993.582
  -5   1   3 3006.12 1155.52
  -5   1   4 6862.52 1800.34
  -5   1   4 7053.03 1882.10
  -5   1   5 2955.70 1257.08
  -5   1   5-12.1261 358.848
  -5   1   6 955.788 813.611
  -5   1   6-3343.04 1509.12
  -5   1   7 8240.71 2150.83
  -5   1   7 4966.15 1762.72
  -5   1   8 32436.8 4311.52
  -5   1  11 3283.54 643.240
  -5   1  12 1044.84 374.806
  -5   1  12 1508.81 410.609
  -5   1  13 2396.49 443.792
  -5   1  13 3023.18 492.488
  -5   1  14 443.580 195.069
  -5   1  14 841.910 247.403
  -5   1  14 792.368 321.656
  -5   1  15 1163.24 222.665
  -5   1  15 1183.51 216.058
  -5   1  15 1200.31 257.989
  -5   2 -15 63.7770 140.852
  -5   2 -15-83.7781 173.041
  -5   2 -14-51.6101 217.810
  -5   2 -14 533.792 327.992
  -5   2 -14 290.455 254.322
  -5   2 -14 100.971 248.960
  -5   2 -14 424.297 274.533
  -5   2 -13 776.679 419.279
  -5   2 -13 1085.39 415.094
  -5   2 -13 799.027 332.609
  -5   2 -13 753.529 365.261
  -5   2 -12 4260.22 783.164
  -5   2 -12 3276.34 596.744
  -5   2 -12 3858.83 722.852
  -5   2 -11-184.502 430.321
  -5   2 -11 185.755 381.175
  -5   2 -11 737.975 519.628
  -5   2 -10 29680.8 1784.88
  -5   2 -10 32144.0 2202.26
  -5   2  -9 2548.46 705.327
  -5   2  -9 2017.54 630.060
  -5   2  -7 12581.2 2503.80
  -5   2  -7 12650.4 2448.59
  -5   2  -6 2341.54 1040.53
  -5   2  -6 2220.52 1045.93
  -5   2  -5 12508.6 2332.80
  -5   2  -5 5389.44 1600.02
  -5   2  -4 16937.0 2767.36
  -5   2  -4 16693.1 2602.48
  -5   2  -4 19331.5 2816.66
  -5   2  -3 84118.0 5688.04
  -5   2  -3 81669.3 5702.59
  -5   2  -2 24761.4 3135.55
  -5   2  -2 27414.1 3212.88
  -5   2  -1 2059.78 864.311
  -5   2  -1 2120.50 791.244
  -5   2   0 6137.68 1619.06
  -5   2   0 6908.16 1647.87
  -5   2   0 6971.87 1602.51
  -5   2   1 10051.7 2059.34
  -5   2   1 8794.78 2021.28
  -5   2   2 3961.59 1360.98
  -5   2   2 2362.70 1073.84
  -5   2   3 8307.35 2053.17
  -5   2   3 5298.92 1554.98
  -5   2   4 21496.5 3400.01
  -5   2   4 24165.9 3438.12
  -5   2   5 440.776 600.362
  -5   2   5-838.532 777.080
  -5   2   6 4294.62 1625.75
  -5   2   6 2892.29 1276.04
  -5   2   7 22592.3 3588.43
  -5   2   9 3199.53 605.307
  -5   2  11 2282.86 596.971
  -5   2  12 3613.74 589.478
  -5   2  12 3581.56 471.505
  -5   2  12 4384.65 615.078
  -5   2  13 3892.35 410.130
  -5   2  13 4641.23 602.269
  -5   2  13 4310.14 537.381
  -5   2  13 4361.61 542.904
  -5   2  14 207.102 158.647
  -5   2  14 375.814 183.639
  -5   2  14 126.518 184.493
  -5   3 -15 3461.39 415.297
  -5   3 -15 3029.18 368.073
  -5   3 -14 1329.51 333.290
  -5   3 -14 3203.67 426.144
  -5   3 -14 4018.85 597.410
  -5   3 -14 2023.53 442.116
  -5   3 -14 4098.06 552.330
  -5   3 -13 148.696 217.214
  -5   3 -13 144.724 291.430
  -5   3 -13 809.972 342.347
  -5   3 -13 967.030 406.272
  -5   3 -13 224.480 268.741
  -5   3 -12 8634.51 958.886
  -5   3 -12 9665.39 1148.78
  -5   3 -12 8559.52 975.427
  -5   3 -12 7075.00 791.657
  -5   3 -11 3635.01 678.165
  -5   3 -11 1851.88 536.968
  -5   3 -10 5341.86 843.215
  -5   3  -9 21242.3 1664.27
  -5   3  -8 687.789 415.331
  -5   3  -7 5321.64 1673.05
  -5   3  -7 5613.49 1736.95
  -5   3  -6 28177.8 3798.47
  -5   3  -6 23358.1 3480.40
  -5   3  -6 27473.2 3772.46
  -5   3  -5 2215.79 1100.10
  -5   3  -5 6114.49 1763.52
  -5   3  -4 1446.70 954.116
  -5   3  -4 1990.64 1002.48
  -5   3  -3 3730.38 1322.13
  -5   3  -3 3945.45 1431.75
  -5   3  -2 12891.8 2245.04
  -5   3  -2 11054.8 2187.77
  -5   3  -2 9911.61 2208.38
  -5   3  -1 14964.5 2630.63
  -5   3  -1 17472.6 2893.99
  -5   3  -1 16789.1 2653.89
  -5   3   0 3617.57 1339.23
  -5   3   0 2746.58 1262.48
  -5   3   1 13227.3 2525.91
  -5   3   1 13192.1 2622.02
  -5   3   2 3885.48 1717.85
  -5   3   2 5192.13 1668.93
  -5   3   2 3471.55 1292.74
  -5   3   3 19754.5 3202.71
  -5   3   3 14047.2 2784.64
  -5   3   3 20905.4 3364.42
  -5   3   4 27873.7 3986.90
  -5   3   4 21575.0 3595.30
  -5   3   4 28739.2 3991.93
  -5   3   5 10881.8 2554.23
  -5   3   5 9446.72 2403.69
  -5   3   9 4079.51 646.253
  -5   3  10 5110.40 664.721
  -5   3  11 2534.64 432.387
  -5   3  11 2756.46 543.302
  -5   3  12 3266.61 407.956
  -5   3  12 2239.54 349.907
  -5   3  12 2776.13 463.556
  -5   3  12 3469.50 488.715
  -5   3  13 1779.15 352.468
  -5   3  13 1983.34 323.321
  -5   4 -14 151.574 246.455
  -5   4 -14 926.216 325.526
  -5   4 -14 74.7475 211.731
  -5   4 -14 651.892 325.741
  -5   4 -13 2673.13 510.610
  -5   4 -13 2718.12 562.511
  -5   4 -13 2020.86 465.178
  -5   4 -13 2400.36 443.214
  -5   4 -12 1900.81 565.728
  -5   4 -12 2436.09 480.407
  -5   4 -12 2607.41 502.795
  -5   4 -11 6206.75 822.684
  -5   4 -11 7422.70 1042.63
  -5   4 -11 6659.60 849.440
  -5   4 -10 5243.64 899.880
  -5   4 -10 4449.42 691.483
  -5   4 -10 4378.48 746.382
  -5   4  -9 4797.59 766.499
  -5   4  -9 4369.93 769.653
  -5   4  -9 5568.21 957.895
  -5   4  -8 12355.6 1377.45
  -5   4  -8 9163.52 967.472
  -5   4  -7 948.395 453.726
  -5   4  -6-1670.98 1150.27
  -5   4  -5 8664.07 2318.08
  -5   4  -5 19294.3 3115.52
  -5   4  -4 19834.7 3185.59
  -5   4  -4 19013.1 3299.95
  -5   4  -3 11861.4 2391.87
  -5   4  -3 9680.38 2353.30
  -5   4  -2 22389.5 3352.67
  -5   4  -2 25390.2 3710.78
  -5   4  -2 20378.1 3195.17
  -5   4  -1 33812.8 4082.37
  -5   4  -1 37728.1 4345.17
  -5   4  -1 40258.9 4774.56
  -5   4   0 2085.98 1132.64
  -5   4   0 7443.47 2039.92
  -5   4   1 8448.46 2192.92
  -5   4   1 10386.0 2431.50
  -5   4   1 12139.6 2675.79
  -5   4   2 10260.8 2470.49
  -5   4   2 12654.0 2734.08
  -5   4   2 9905.52 2414.12
  -5   4   3 5798.17 1934.80
  -5   4   3 9118.08 2415.83
  -5   4   5 5614.88 769.833
  -5   4   7 1439.08 537.477
  -5   4   7 1283.23 379.644
  -5   4   8 1590.29 453.257
  -5   4   8 2152.33 422.328
  -5   4   9 2396.67 465.497
  -5   4   9 2417.45 454.401
  -5   4   9 1968.21 463.508
  -5   4  10 537.552 311.693
  -5   4  10 324.603 288.108
  -5   4  11 4102.44 462.129
  -5   4  11 4836.36 587.120
  -5   4  12 282.051 179.370
  -5   4  12 371.065 151.542
  -5   5 -14 2996.34 398.516
  -5   5 -14 4755.47 436.400
  -5   5 -14 5502.07 550.780
  -5   5 -13 5005.30 503.819
  -5   5 -13 7164.15 740.405
  -5   5 -13 4923.17 622.192
  -5   5 -13 7125.45 645.710
  -5   5 -12 928.699 307.329
  -5   5 -12 1045.49 430.457
  -5   5 -12 773.036 395.073
  -5   5 -12 1558.62 483.057
  -5   5 -12 522.441 286.305
  -5   5 -11 16.5463 404.033
  -5   5 -11 799.506 260.969
  -5   5 -11 681.263 431.202
  -5   5 -11 137.374 418.321
  -5   5 -11 612.102 370.176
  -5   5 -10 255.843 366.527
  -5   5 -10-136.415 377.510
  -5   5 -10 939.863 456.078
  -5   5  -9 5642.80 950.234
  -5   5  -9 5589.34 755.493
  -5   5  -9 6009.18 916.537
  -5   5  -8 2684.21 683.294
  -5   5  -8 1849.63 636.099
  -5   5  -8 2482.74 537.822
  -5   5  -7 6652.09 999.547
  -5   5  -7 4614.73 737.714
  -5   5  -6 4252.79 774.639
  -5   5  -5 9019.61 1090.21
  -5   5  -3 7917.57 907.692
  -5   5  -2 1108.56 481.212
  -5   5   0 4964.10 812.598
  -5   5   2 2279.70 521.668
  -5   5   3 9746.21 1081.80
  -5   5   4-138.626 297.306
  -5   5   5 7517.30 898.801
  -5   5   6 522.470 258.738
  -5   5   6 900.895 436.340
  -5   5   6 829.942 378.140
  -5   5   7 2351.26 461.073
  -5   5   7 2705.13 591.235
  -5   5   8 5746.79 625.608
  -5   5   8 5978.39 689.123
  -5   5   8 5350.59 680.830
  -5   5   9 4047.51 578.987
  -5   5   9 4173.27 506.474
  -5   5   9 4685.51 552.654
  -5   5   9 3360.98 413.275
  -5   5  10 307.638 154.949
  -5   5  10 192.535 201.887
  -5   5  10 420.247 209.780
  -5   6 -13 1039.53 284.172
  -5   6 -13 1292.06 250.562
  -5   6 -12 2614.77 460.975
  -5   6 -12 2645.24 454.789
  -5   6 -12 1742.15 366.036
  -5   6 -12 2845.29 446.395
  -5   6 -12 2504.02 375.930
  -5   6 -11 45.5420 227.747
  -5   6 -11 181.413 297.748
  -5   6 -11 90.1067 257.673
  -5   6 -11 293.750 286.631
  -5   6 -11-177.709 248.479
  -5   6 -10 1031.36 383.645
  -5   6 -10 822.791 397.279
  -5   6 -10 1467.57 361.332
  -5   6 -10 1539.10 372.756
  -5   6 -10 993.476 445.395
  -5   6  -9 4666.95 816.647
  -5   6  -9 4279.62 590.095
  -5   6  -9 5312.75 709.404
  -5   6  -9 3251.97 622.384
  -5   6  -9 3190.45 601.981
  -5   6  -8 3264.90 523.927
  -5   6  -8 2577.51 545.565
  -5   6  -8 2237.74 550.184
  -5   6  -7 812.538 450.017
  -5   6  -7 675.525 540.941
  -5   6  -7 259.408 340.433
  -5   6  -6-163.185 349.990
  -5   6  -6-251.058 451.218
  -5   6  -6 27.5766 308.189
  -5   6  -5 3172.08 685.270
  -5   6  -5 4077.39 657.477
  -5   6  -5 4181.33 800.698
  -5   6  -4 1467.16 352.251
  -5   6  -4 2314.23 665.862
  -5   6  -3 16427.6 1376.83
  -5   6  -3 16141.9 1207.98
  -5   6  -3 17805.2 1449.12
  -5   6  -2 6252.43 937.915
  -5   6  -2 5158.58 700.231
  -5   6  -1 2067.91 517.825
  -5   6   0 2107.34 623.675
  -5   6   0 1233.43 463.832
  -5   6   0 1393.58 439.054
  -5   6   1 851.000 408.665
  -5   6   1 837.048 447.361
  -5   6   2 4786.70 705.921
  -5   6   2 5516.75 808.741
  -5   6   3 2037.06 489.222
  -5   6   3 2373.52 471.426
  -5   6   3 2488.38 571.532
  -5   6   4 3714.44 694.796
  -5   6   4 4321.71 552.605
  -5   6   4 4678.33 665.243
  -5   6   5 334.838 245.871
  -5   6   5 832.053 279.275
  -5   6   5 648.494 419.731
  -5   6   6 564.962 256.036
  -5   6   6 802.031 278.038
  -5   6   6 693.682 353.969
  -5   6   6 638.742 288.031
  -5   6   7 216.761 297.117
  -5   6   7 337.858 255.483
  -5   6   7 540.146 247.047
  -5   6   7 549.966 268.134
  -5   6   8 1914.42 277.113
  -5   6   8 1532.11 320.416
  -5   6   8 2291.02 344.202
  -5   7 -11 288.515 214.251
  -5   7 -11 757.124 259.834
  -5   7 -11 946.298 260.075
  -5   7 -10 1506.03 363.391
  -5   7 -10 956.501 300.666
  -5   7 -10 885.165 286.718
  -5   7  -9 2714.61 473.666
  -5   7  -9 2574.33 467.141
  -5   7  -9 3055.12 524.088
  -5   7  -9 2354.22 488.632
  -5   7  -8 824.230 381.629
  -5   7  -8 1264.15 392.038
  -5   7  -8 1203.41 382.474
  -5   7  -8 594.971 353.570
  -5   7  -8 1161.35 390.594
  -5   7  -7 2362.19 529.570
  -5   7  -7 1393.83 466.717
  -5   7  -7 1708.56 448.638
  -5   7  -7 1997.47 453.559
  -5   7  -7 2115.57 429.425
  -5   7  -6 1374.00 408.483
  -5   7  -6 1457.20 481.821
  -5   7  -6 1714.16 477.417
  -5   7  -6 1448.64 422.134
  -5   7  -6 1523.36 489.383
  -5   7  -5 1661.49 404.837
  -5   7  -5 1286.90 436.485
  -5   7  -5 2537.30 552.426
  -5   7  -5 1218.01 469.085
  -5   7  -4 1041.29 435.236
  -5   7  -4 897.831 410.270
  -5   7  -4 738.759 362.679
  -5   7  -4 1528.49 441.298
  -5   7  -3 1180.50 540.459
  -5   7  -3 1140.66 362.062
  -5   7  -3 409.191 314.328
  -5   7  -3 731.718 420.877
  -5   7  -2 1635.21 540.833
  -5   7  -2 1838.36 486.036
  -5   7  -2 2020.85 528.029
  -5   7  -1 2752.87 597.028
  -5   7  -1 3387.15 614.440
  -5   7  -1 3072.49 573.941
  -5   7   0 2907.86 591.471
  -5   7   0 2326.95 484.542
  -5   7   0 2093.95 496.304
  -5   7   0 1943.81 444.320
  -5   7   1 1822.28 438.005
  -5   7   1 1862.64 506.477
  -5   7   1 1519.40 393.602
  -5   7   1 2096.68 499.565
  -5   7   2 2748.48 627.786
  -5   7   2 3977.40 595.576
  -5   7   2 3865.36 527.675
  -5   7   2 4512.51 615.362
  -5   7   3 2119.92 421.600
  -5   7   3 1799.75 405.154
  -5   7   3 1365.04 351.685
  -5   7   3 1292.51 279.758
  -5   7   3 1693.43 479.564
  -5   7   4 664.899 236.004
  -5   7   4 231.337 265.609
  -5   7   4 362.791 246.577
  -5   7   4 355.374 220.439
  -5   7   5 3729.71 437.946
  -5   7   5 3620.24 433.355
  -5   7   5 4611.29 480.017
  -5   7   6 737.147 177.867
  -5   7   6 240.596 170.550
  -5   8  -8 1657.73 269.726
  -5   8  -8 2293.23 381.077
  -5   8  -8 1771.95 278.977
  -5   8  -7 791.443 246.745
  -5   8  -7 785.001 272.885
  -5   8  -7 864.254 288.908
  -5   8  -7 837.723 257.198
  -5   8  -6-30.1503 162.780
  -5   8  -6 211.721 195.856
  -5   8  -6-16.3571 200.622
  -5   8  -6-16.2258 173.922
  -5   8  -6 87.6408 221.267
  -5   8  -5 1436.38 311.208
  -5   8  -5 1873.18 375.138
  -5   8  -5 1150.69 333.976
  -5   8  -5 1459.36 328.186
  -5   8  -5 1215.17 376.085
  -5   8  -5 1689.47 335.637
  -5   8  -4 1971.46 402.012
  -5   8  -4 1499.50 341.307
  -5   8  -4 2239.47 408.710
  -5   8  -4 1246.48 236.952
  -5   8  -4 1822.21 385.786
  -5   8  -3 313.963 223.016
  -5   8  -3 315.875 215.908
  -5   8  -3-91.2131 234.812
  -5   8  -2 1097.98 326.291
  -5   8  -2 666.646 270.355
  -5   8  -2 1618.63 322.852
  -5   8  -2 681.986 265.884
  -5   8  -1 4608.50 461.163
  -5   8  -1 4310.09 495.764
  -5   8  -1 5482.12 571.204
  -5   8  -1 5046.91 583.556
  -5   8   0 629.008 236.248
  -5   8   0 622.914 239.041
  -5   8   0 989.459 252.033
  -5   8   1 344.098 158.435
  -5   8   1 1041.38 236.696
  -5   8   1 606.370 203.682
  -5   8   1 594.744 205.764
  -5   8   2 1118.02 225.064
  -5   8   2 1011.32 211.650
  -4  -8   0 2597.67 379.109
  -4  -8   0 2172.37 410.915
  -4  -8   1 3424.00 480.887
  -4  -8   1 3083.83 517.999
  -4  -8   2 2921.86 462.680
  -4  -8   2 3046.84 501.298
  -4  -8   2 1429.50 285.171
  -4  -8   2 2313.32 417.959
  -4  -8   3 3298.20 423.326
  -4  -8   3 3264.24 482.147
  -4  -8   3 3770.20 583.386
  -4  -8   3 3490.34 522.505
  -4  -8   4 484.714 253.121
  -4  -8   4 285.695 254.271
  -4  -8   4 291.987 272.960
  -4  -8   5 460.787 265.276
  -4  -8   5 584.716 317.809
  -4  -8   5 189.880 233.285
  -4  -8   5 28.5320 193.311
  -4  -8   6 1957.23 360.080
  -4  -8   6 2104.23 413.404
  -4  -8   6 2213.96 344.376
  -4  -8   6 1778.51 389.888
  -4  -8   7 2688.30 368.410
  -4  -8   7 2688.99 454.416
  -4  -8   7 1740.70 324.033
  -4  -8   7 2784.27 426.496
  -4  -8   8 2845.59 372.473
  -4  -8   8 4400.41 487.836
  -4  -8   8 3674.14 409.084
  -4  -8   8 4547.28 519.442
  -4  -8   9 5353.58 508.356
  -4  -8   9 4691.59 430.205
  -4  -7  -4 3691.44 524.061
  -4  -7  -4 2453.78 440.763
  -4  -7  -3 1792.44 352.425
  -4  -7  -3 2303.49 487.476
  -4  -7  -3 2208.47 496.113
  -4  -7  -2 3460.61 538.635
  -4  -7  -2 4154.75 714.863
  -4  -7  -1 8049.17 858.362
  -4  -7  -1 8952.11 1060.41
  -4  -7  -1 5899.34 602.627
  -4  -7   0 3936.11 567.534
  -4  -7   0 5706.24 904.552
  -4  -7   0 5239.36 761.562
  -4  -7   0 4057.64 647.593
  -4  -7   1-274.156 343.362
  -4  -7   1 19.2077 304.807
  -4  -7   1-109.530 259.211
  -4  -7   2 890.008 424.976
  -4  -7   2 1049.38 340.676
  -4  -7   3-441.906 277.065
  -4  -7   3-99.2546 313.124
  -4  -7   3-58.5359 369.618
  -4  -7   4 1277.78 394.455
  -4  -7   4 1297.30 466.403
  -4  -7   4 984.675 400.431
  -4  -7   5 6206.08 902.053
  -4  -7   5 5531.90 720.719
  -4  -7   6 548.853 396.492
  -4  -7   6 866.162 458.186
  -4  -7   6 1303.55 397.972
  -4  -7   7 3380.36 590.771
  -4  -7   7 2822.77 517.597
  -4  -7   8 6706.65 763.369
  -4  -7   8 5767.71 699.983
  -4  -7   9 429.091 307.370
  -4  -7   9 330.530 239.539
  -4  -7  10 1769.68 406.389
  -4  -7  10 1599.21 381.768
  -4  -7  11 2947.11 457.927
  -4  -7  11 1486.54 265.743
  -4  -7  11 2872.44 462.883
  -4  -7  12 1536.23 324.527
  -4  -7  12 1995.75 336.899
  -4  -6  -7 627.313 305.316
  -4  -6  -7 538.500 267.396
  -4  -6  -7 618.427 305.717
  -4  -6  -7 490.279 278.754
  -4  -6  -6 2661.40 519.201
  -4  -6  -6 3110.13 575.560
  -4  -6  -6 3125.91 561.055
  -4  -6  -5 910.380 418.428
  -4  -6  -5 978.072 313.879
  -4  -6  -5 1765.59 527.913
  -4  -6  -5 1232.54 465.306
  -4  -6  -4 2727.86 677.814
  -4  -6  -4 3202.45 659.929
  -4  -6  -4 2220.55 511.471
  -4  -6  -3 5800.77 790.726
  -4  -6  -3 7404.08 1107.83
  -4  -6  -2 4337.90 792.092
  -4  -6  -2 5063.34 923.144
  -4  -6  -1 3184.82 669.144
  -4  -6  -1 3139.23 607.272
  -4  -6  -1 3588.65 772.971
  -4  -6   0 4945.05 798.832
  -4  -6   0 7498.00 972.739
  -4  -6   1 19701.1 1451.56
  -4  -6   1 22050.1 1703.22
  -4  -6   2 4598.19 708.448
  -4  -6   2 4161.98 677.757
  -4  -6   3 326.763 336.641
  -4  -6   4 9215.07 1039.88
  -4  -6   5 6051.97 827.140
  -4  -6   6 1240.42 500.042
  -4  -6   7 1332.26 447.586
  -4  -6   8 2403.81 476.363
  -4  -6   8 3590.14 707.352
  -4  -6   9 5565.97 814.296
  -4  -6   9 5461.18 671.551
  -4  -6  10 2228.50 444.850
  -4  -6  10 3689.29 622.244
  -4  -6  11 3836.01 544.463
  -4  -6  11 3808.74 631.029
  -4  -6  12 2707.97 465.491
  -4  -6  12 4152.41 602.606
  -4  -6  13 7.93015 199.303
  -4  -6  13 215.336 249.417
  -4  -6  14 445.179 184.110
  -4  -6  14 871.206 282.021
  -4  -5  -9 209.411 260.743
  -4  -5  -9 391.574 256.669
  -4  -5  -9-289.923 218.147
  -4  -5  -9 552.882 370.653
  -4  -5  -8 3045.97 598.605
  -4  -5  -8 1682.96 479.828
  -4  -5  -8 1392.26 422.951
  -4  -5  -8 2834.62 516.456
  -4  -5  -7 400.957 389.040
  -4  -5  -7 838.233 477.176
  -4  -5  -7 203.303 310.167
  -4  -5  -6-298.799 444.628
  -4  -5  -6 511.966 389.774
  -4  -5  -5 1988.35 661.835
  -4  -5  -5 1812.65 530.306
  -4  -5  -4 1631.05 545.619
  -4  -5  -4 1288.23 525.341
  -4  -5  -3 1169.56 442.557
  -4  -5  -2 6181.28 934.952
  -4  -5  -1 14721.5 1394.07
  -4  -5   0 36709.8 1968.32
  -4  -5   2 5595.63 824.782
  -4  -5   2 6283.86 1715.06
  -4  -5   3 34630.7 3951.38
  -4  -5   3 31591.7 3614.19
  -4  -5   4 51411.6 5588.69
  -4  -5   4 41891.9 4280.80
  -4  -5   4 40605.3 4081.64
  -4  -5   7 22216.7 1450.17
  -4  -5   8-113.070 272.825
  -4  -5   9 3036.28 609.004
  -4  -5  10 14173.5 1142.66
  -4  -5  10 14224.3 1194.06
  -4  -5  11 794.173 390.856
  -4  -5  11 1013.27 320.561
  -4  -5  11 471.050 354.858
  -4  -5  12 1558.30 300.517
  -4  -5  12 2117.27 467.315
  -4  -5  12 2403.41 500.781
  -4  -5  13 1073.50 346.023
  -4  -5  13 1072.58 362.101
  -4  -5  13 1317.41 337.734
  -4  -5  14 1095.61 278.835
  -4  -5  14 788.501 320.282
  -4  -5  14 448.148 256.628
  -4  -5  14 215.583 205.636
  -4  -5  15 122.092 171.556
  -4  -5  15-50.7844 182.022
  -4  -5  15 444.436 206.294
  -4  -4 -11 252.998 199.636
  -4  -4 -11 820.022 277.919
  -4  -4 -11 586.268 262.776
  -4  -4 -10 2933.56 581.364
  -4  -4 -10 2622.87 518.167
  -4  -4 -10 2469.20 537.151
  -4  -4 -10 2098.23 503.015
  -4  -4  -9 1144.84 480.083
  -4  -4  -9 1125.74 489.224
  -4  -4  -9 1202.07 466.100
  -4  -4  -8 3111.95 648.483
  -4  -4  -8 1922.94 610.318
  -4  -4  -8 2467.88 712.160
  -4  -4  -7 11143.4 1231.80
  -4  -4  -7 11432.6 1314.47
  -4  -4  -6 644.984 495.718
  -4  -4  -5 179.181 570.564
  -4  -4  -3 18139.0 2882.55
  -4  -4  -3 16196.2 2692.89
  -4  -4  -3 15428.0 1433.01
  -4  -4  -2 22383.7 3093.75
  -4  -4  -2 27198.5 3511.64
  -4  -4  -1 13220.1 2273.28
  -4  -4  -1 16112.8 2607.45
  -4  -4   0-2022.46 931.632
  -4  -4   0 806.255 732.739
  -4  -4   1 9566.94 1980.66
  -4  -4   1 11809.7 2115.88
  -4  -4   2 6391.34 1618.20
  -4  -4   2 2531.15 1053.65
  -4  -4   3 18156.1 2567.37
  -4  -4   3 15810.2 2350.13
  -4  -4   4 13624.9 2791.04
  -4  -4   4 12901.7 2084.15
  -4  -4   4 9632.17 1880.73
  -4  -4   5 15626.4 2092.51
  -4  -4   5 26893.4 3913.36
  -4  -4   6 2790.95 1234.83
  -4  -4   7 12789.0 2837.03
  -4  -4   8 11355.6 2571.38
  -4  -4   9 25236.4 1426.80
  -4  -4  10 4083.20 644.794
  -4  -4  11 7652.43 822.571
  -4  -4  12 3307.95 679.058
  -4  -4  12 3527.38 575.844
  -4  -4  12 3475.18 586.218
  -4  -4  13 2014.79 444.994
  -4  -4  13 2966.44 479.554
  -4  -4  13 3290.63 627.970
  -4  -4  14 3474.77 574.992
  -4  -4  14 2354.17 401.670
  -4  -4  14 3013.87 459.632
  -4  -4  15 3179.28 426.065
  -4  -4  15 2555.55 448.956
  -4  -4  15 2405.53 359.858
  -4  -4  15 3287.38 499.501
  -4  -4  16 4685.44 470.506
  -4  -4  16 4678.57 476.643
  -4  -4  16 4709.95 417.301
  -4  -3 -12 511.825 215.636
  -4  -3 -12 1582.10 448.297
  -4  -3 -12 839.940 356.123
  -4  -3 -12 975.403 340.607
  -4  -3 -11 2095.33 600.334
  -4  -3 -11 1561.91 485.386
  -4  -3 -11 1110.04 381.788
  -4  -3 -11 1367.33 347.056
  -4  -3 -11 1478.43 489.284
  -4  -3 -10 491.690 454.060
  -4  -3 -10 397.317 410.826
  -4  -3 -10 55.9744 384.879
  -4  -3 -10 416.466 316.676
  -4  -3  -9 1297.12 585.365
  -4  -3  -9 1496.04 581.446
  -4  -3  -9 1055.60 602.957
  -4  -3  -8 10790.6 1279.64
  -4  -3  -7 4785.94 929.138
  -4  -3  -6 11949.5 1328.90
  -4  -3  -5 8591.54 2054.40
  -4  -3  -5 7607.59 1850.78
  -4  -3  -5 8277.58 1901.20
  -4  -3  -4 17586.9 2709.21
  -4  -3  -4 24461.2 3231.48
  -4  -3  -4 25527.0 3280.84
  -4  -3  -3 42080.5 4030.57
  -4  -3  -3 38481.3 3955.56
  -4  -3  -3 33235.4 3625.84
  -4  -3  -2 28051.8 3144.49
  -4  -3  -2 31329.1 3452.96
  -4  -3  -2 29028.2 3142.29
  -4  -3  -1 36799.2 3476.76
  -4  -3  -1 37830.1 3701.70
  -4  -3   0 28620.4 3126.54
  -4  -3   0 27904.9 2896.84
  -4  -3   1 35914.6 3148.55
  -4  -3   1 42083.9 3677.72
  -4  -3   2 20086.9 2360.76
  -4  -3   2 15820.1 2211.41
  -4  -3   3 6233.50 1237.77
  -4  -3   3 5738.89 1248.25
  -4  -3   4 1522.41 723.602
  -4  -3   4 4132.60 998.136
  -4  -3   5 9436.76 2126.75
  -4  -3   6 6247.59 1778.72
  -4  -3   7 20264.5 3358.99
  -4  -3   8 4562.76 1636.12
  -4  -3   9-743.681 851.221
  -4  -3  12 7525.48 857.820
  -4  -3  13 10003.1 973.427
  -4  -3  14 24075.9 1482.04
  -4  -3  14 22791.8 1326.88
  -4  -3  14 21783.2 1115.15
  -4  -3  15 1030.24 366.902
  -4  -3  15 620.021 209.348
  -4  -3  15 904.949 314.388
  -4  -3  15 796.177 318.438
  -4  -3  16 4331.74 469.269
  -4  -3  16 4020.98 450.155
  -4  -2 -14 4273.78 455.950
  -4  -2 -13 1682.61 450.199
  -4  -2 -13 2845.28 500.219
  -4  -2 -13 2484.39 448.737
  -4  -2 -13 1906.57 448.133
  -4  -2 -13 2632.99 541.514
  -4  -2 -12 2290.27 572.431
  -4  -2 -12 1779.97 556.681
  -4  -2 -12 2692.44 620.028
  -4  -2 -12 2426.81 545.471
  -4  -2 -12 1411.50 391.851
  -4  -2 -11 3486.05 618.712
  -4  -2 -11 5093.13 922.537
  -4  -2 -11 5642.79 978.779
  -4  -2 -11 4705.49 890.435
  -4  -2 -11 3651.23 668.829
  -4  -2 -10 3614.51 702.338
  -4  -2 -10 2515.51 648.649
  -4  -2 -10 4274.09 939.155
  -4  -2  -9 8079.10 1092.31
  -4  -2  -9 9963.60 1408.71
  -4  -2  -9 8138.33 1070.12
  -4  -2  -8 2063.10 682.715
  -4  -2  -7 3101.94 1256.52
  -4  -2  -7 4504.23 1533.09
  -4  -2  -7 8195.12 1100.49
  -4  -2  -7 5011.81 1444.78
  -4  -2  -6 22735.2 2989.31
  -4  -2  -6 18175.9 3006.43
  -4  -2  -6 16878.0 2682.09
  -4  -2  -5 3212.71 1415.29
  -4  -2  -5 4310.60 1305.37
  -4  -2  -5 3119.91 1110.24
  -4  -2  -4 24336.2 3063.81
  -4  -2  -4 25188.9 3223.01
  -4  -2  -4 19636.2 2745.03
  -4  -2  -3 32.3732 367.671
  -4  -2  -3 864.997 549.434
  -4  -2  -3 234.553 502.352
  -4  -2  -2 4199.47 1205.54
  -4  -2  -2 5629.16 1452.32
  -4  -2  -1 16724.1 2340.53
  -4  -2  -1 18318.2 2137.46
  -4  -2  -1 20009.4 2332.81
  -4  -2   0 4185.57 1153.61
  -4  -2   0 4946.92 1083.96
  -4  -2   0 4816.75 1061.71
  -4  -2   1 50291.4 3665.30
  -4  -2   1 45973.3 3046.05
  -4  -2   2 12592.3 1591.88
  -4  -2   2 15483.7 1952.93
  -4  -2   3 27059.6 2496.87
  -4  -2   4 18417.3 2773.82
  -4  -2   4 17977.8 1963.52
  -4  -2   5 18904.0 2752.99
  -4  -2   6 4486.63 1489.14
  -4  -2   7-455.216 506.459
  -4  -2   7 685.754 862.893
  -4  -2   8 9945.54 2293.24
  -4  -2   8 11136.3 2158.32
  -4  -2   9 945.029 956.781
  -4  -2   9 4017.99 1390.05
  -4  -2  10 16515.2 3201.52
  -4  -2  11 4665.45 658.717
  -4  -2  12 10239.9 1059.23
  -4  -2  12 8547.42 864.036
  -4  -2  13 1326.45 404.550
  -4  -2  13 1276.26 414.116
  -4  -2  14 6283.28 737.979
  -4  -2  14 5175.27 619.280
  -4  -2  15 5144.82 625.753
  -4  -2  15 7390.75 781.700
  -4  -2  15 6129.48 684.536
  -4  -2  15 5893.65 594.576
  -4  -2  16 5309.19 492.816
  -4  -2  16 5054.68 523.648
  -4  -2  16 5274.15 550.351
  -4  -2  16 5955.52 593.218
  -4  -2  17 1514.13 239.201
  -4  -2  17 1774.89 266.789
  -4  -1 -14 1098.30 315.910
  -4  -1 -14 1377.97 474.770
  -4  -1 -14 2019.49 391.297
  -4  -1 -14 601.961 265.609
  -4  -1 -14 1634.37 402.196
  -4  -1 -13 3488.17 609.902
  -4  -1 -13 4256.86 721.036
  -4  -1 -13 3170.67 606.415
  -4  -1 -13 3521.17 560.070
  -4  -1 -13 3684.72 685.914
  -4  -1 -12 4389.81 722.077
  -4  -1 -12 4006.26 801.396
  -4  -1 -12 4633.88 874.914
  -4  -1 -12 3848.88 849.400
  -4  -1 -11 7442.09 1137.61
  -4  -1 -11 7379.07 965.795
  -4  -1 -11 6508.00 1042.44
  -4  -1 -10 5966.04 1056.04
  -4  -1 -10 5709.13 946.457
  -4  -1  -9 1743.44 728.116
  -4  -1  -9 1226.86 522.081
  -4  -1  -8 5149.92 895.430
  -4  -1  -8 4327.88 1476.37
  -4  -1  -8 3630.37 1284.87
  -4  -1  -7 38489.9 4304.83
  -4  -1  -7 30079.3 3504.66
  -4  -1  -7 35501.2 3773.00
  -4  -1  -6 11292.2 2059.08
  -4  -1  -6 15372.3 2618.36
  -4  -1  -6 13445.2 2212.43
  -4  -1  -5 17429.2 2619.03
  -4  -1  -5 14069.2 2096.43
  -4  -1  -5 13780.2 2251.54
  -4  -1  -4 19347.3 2258.47
  -4  -1  -4 23596.4 2875.08
  -4  -1  -3 619.931 668.192
  -4  -1  -2 2194.12 837.247
  -4  -1  -1 59125.2 3889.48
  -4  -1   0 15995.0 1634.08
  -4  -1   0 17497.1 2012.84
  -4  -1   0 16852.2 2032.11
  -4  -1   1 83027.6 4202.78
  -4  -1   1 77007.7 4080.67
  -4  -1   2 78043.2 4290.14
  -4  -1   2 80413.3 3914.24
  -4  -1   3 3897.97 861.058
  -4  -1   3 2535.35 765.090
  -4  -1   4 20494.4 2668.44
  -4  -1   4 15372.8 2118.82
  -4  -1   5 5391.74 1574.56
  -4  -1   5 3542.43 1032.82
  -4  -1   6 10429.5 1923.16
  -4  -1   6 4897.70 1428.41
  -4  -1   7 17439.6 2694.61
  -4  -1   7 18434.2 2854.99
  -4  -1   8 4208.42 1502.40
  -4  -1   8 4465.34 1617.35
  -4  -1   8 6695.93 1750.51
  -4  -1   9 1024.58 795.196
  -4  -1   9-600.940 770.187
  -4  -1  10 29125.7 3858.26
  -4  -1  10 19484.4 3410.25
  -4  -1  10 25106.2 3786.05
  -4  -1  11 5207.17 795.820
  -4  -1  12 7028.73 846.170
  -4  -1  13 3126.69 492.443
  -4  -1  13 3228.52 573.144
  -4  -1  13 2550.52 543.375
  -4  -1  13 2874.16 616.270
  -4  -1  14 1945.69 434.351
  -4  -1  14 2082.68 467.262
  -4  -1  14 1605.57 355.131
  -4  -1  14 2095.73 565.666
  -4  -1  15 1524.20 405.901
  -4  -1  15 1523.65 366.921
  -4  -1  15 1402.97 387.439
  -4  -1  15 1245.18 323.790
  -4  -1  15 1097.11 239.879
  -4  -1  16 572.283 223.504
  -4  -1  16 394.956 154.830
  -4  -1  16 477.606 219.786
  -4  -1  16 562.861 262.181
  -4   0 -15 1358.44 336.085
  -4   0 -15 2459.32 465.769
  -4   0 -15 2011.18 385.636
  -4   0 -14 2576.25 554.727
  -4   0 -14 3442.48 681.287
  -4   0 -14 3237.86 591.154
  -4   0 -14 2409.72 515.488
  -4   0 -14 2039.57 384.526
  -4   0 -13 2392.37 687.116
  -4   0 -13 2343.42 527.584
  -4   0 -13 1165.95 458.248
  -4   0 -13 2159.15 595.753
  -4   0 -12 12472.3 1340.09
  -4   0 -12 10658.1 1376.81
  -4   0 -12 10887.7 1222.46
  -4   0 -12 11666.2 1133.54
  -4   0 -11 12373.3 1361.74
  -4   0 -11 13586.4 1439.82
  -4   0 -11 12931.6 1255.62
  -4   0 -10 12380.6 1394.95
  -4   0 -10 12371.2 1478.97
  -4   0 -10 12648.5 1264.24
  -4   0  -9 18182.5 3047.20
  -4   0  -9 19983.3 3136.87
  -4   0  -9 19689.1 2920.07
  -4   0  -9 22606.5 1661.97
  -4   0  -8 20515.1 3164.44
  -4   0  -8 13457.5 2403.58
  -4   0  -8 18697.6 2877.89
  -4   0  -7 620.740 514.875
  -4   0  -7 307.506 450.006
  -4   0  -7 713.729 660.386
  -4   0  -6 8840.93 1779.22
  -4   0  -6 8544.25 1784.49
  -4   0  -6 10394.5 2077.13
  -4   0  -5 7787.04 1462.27
  -4   0  -5 5776.61 1281.41
  -4   0  -4 4292.11 1090.29
  -4   0  -4 6033.14 1423.73
  -4   0  -4 4088.84 975.547
  -4   0  -3 1742.96 709.275
  -4   0  -3 2725.76 801.971
  -4   0  -2 18141.4 2263.16
  -4   0  -2 19335.8 2008.52
  -4   0  -1 49867.9 3085.30
  -4   0  -1 51354.3 2974.46
  -4   0  -1 50354.4 3130.98
  -4   0  -1 47068.6 3512.55
  -4   0   0 2150.51 617.587
  -4   0   0 2214.72 646.507
  -4   0   2 33223.5 2892.35
  -4   0   3 50799.1 2799.30
  -4   0   3 68698.1 4348.39
  -4   0   3 48359.7 3830.04
  -4   0   3 61117.3 3464.73
  -4   0   4 16778.3 2360.16
  -4   0   4 23514.7 2752.17
  -4   0   4 24112.6 2425.99
  -4   0   5-270.986 511.825
  -4   0   5 232.422 815.839
  -4   0   5 537.238 605.657
  -4   0   6 30831.1 3247.05
  -4   0   6 27846.7 3214.96
  -4   0   6 26544.8 3344.77
  -4   0   7 37026.7 3793.91
  -4   0   7 28784.2 3616.76
  -4   0   7 34853.1 3847.18
  -4   0   8 8065.51 2098.80
  -4   0   8 3601.48 1425.44
  -4   0   8 7000.90 1822.64
  -4   0   9 17529.2 2981.25
  -4   0   9 11957.6 2557.23
  -4   0   9 14015.3 2728.45
  -4   0  10 5807.78 1896.55
  -4   0  10 5425.72 1693.41
  -4   0  10 2762.31 754.419
  -4   0  11 3677.03 625.544
  -4   0  12 3471.77 622.219
  -4   0  12 2722.48 528.118
  -4   0  13 5336.26 678.896
  -4   0  13 6099.95 782.991
  -4   0  14 1225.50 337.361
  -4   0  14 1983.31 484.340
  -4   0  14 1203.26 358.236
  -4   0  14 1419.93 457.078
  -4   0  15 855.942 298.469
  -4   0  15 1032.65 263.091
  -4   0  15 881.554 313.128
  -4   0  15 1036.36 356.005
  -4   0  16 787.672 236.054
  -4   0  16 843.442 243.410
  -4   0  16 973.604 254.228
  -4   0  16 1243.18 290.982
  -4   1 -16 1605.73 326.717
  -4   1 -16 1736.48 287.619
  -4   1 -15 1602.70 385.511
  -4   1 -15 1313.93 382.314
  -4   1 -15 1947.51 478.718
  -4   1 -15 2148.01 406.379
  -4   1 -14 5988.68 825.902
  -4   1 -14 4164.17 662.408
  -4   1 -14 4855.16 804.784
  -4   1 -14 3904.73 673.792
  -4   1 -14 3813.79 530.650
  -4   1 -13 11654.3 1212.52
  -4   1 -13 12360.4 1244.20
  -4   1 -13 10262.1 1096.96
  -4   1 -13 11710.9 1331.90
  -4   1 -13 10072.8 974.848
  -4   1 -12 2210.33 654.942
  -4   1 -12 1417.07 484.083
  -4   1 -12 1703.25 655.521
  -4   1 -12 2327.02 600.971
  -4   1 -11 14043.0 1384.16
  -4   1 -11 14571.6 1611.12
  -4   1 -11 16725.0 1553.04
  -4   1 -10 1365.55 547.118
  -4   1  -9 10402.0 2288.56
  -4   1  -9 11802.7 1328.41
  -4   1  -9 14077.7 2408.93
  -4   1  -9 10307.3 2188.95
  -4   1  -8 13670.9 2464.13
  -4   1  -8 16995.4 2894.69
  -4   1  -8 16419.5 1526.78
  -4   1  -8 11683.6 2133.42
  -4   1  -7 17865.9 2705.43
  -4   1  -7 16290.5 2544.04
  -4   1  -7 14054.9 2155.77
  -4   1  -6 34708.0 3131.21
  -4   1  -6 47260.9 4135.51
  -4   1  -6 42285.1 4021.54
  -4   1  -5 23831.3 2920.75
  -4   1  -5 26658.7 2916.96
  -4   1  -5 25878.8 3002.54
  -4   1  -5 19970.7 2206.62
  -4   1  -4 46833.9 3599.56
  -4   1  -4 41489.5 3752.86
  -4   1  -4 49609.0 3811.35
  -4   1  -3 36613.3 3137.87
  -4   1  -3 39449.2 3183.13
  -4   1  -2 45772.2 3375.24
  -4   1  -2 47782.6 3453.89
  -4   1  -2 42437.4 2867.76
  -4   1  -1 41060.9 3144.99
  -4   1  -1 45170.2 3184.60
  -4   1  -1 46064.7 3371.45
  -4   1   0 832.398 576.777
  -4   1   0 1787.01 771.251
  -4   1   1 7548.76 1515.40
  -4   1   1 7336.59 1256.16
  -4   1   2 26611.7 2220.06
  -4   1   2 28661.3 2510.90
  -4   1   2 27452.3 2865.49
  -4   1   3 290.784 501.280
  -4   1   3-37.1753 481.971
  -4   1   3 112.242 332.020
  -4   1   4 26249.7 3131.45
  -4   1   4 25000.2 2605.76
  -4   1   4 23894.2 3037.42
  -4   1   4 24662.4 2637.42
  -4   1   5 50083.5 4046.91
  -4   1   5 40667.8 4054.20
  -4   1   5 34836.2 3752.11
  -4   1   5 45636.3 3813.00
  -4   1   6 3104.29 1229.29
  -4   1   6 320.310 794.551
  -4   1   6 2567.41 1063.36
  -4   1   6-974.700 821.830
  -4   1   7 3752.75 1225.62
  -4   1   7 1828.33 999.221
  -4   1   7 3314.76 1354.36
  -4   1   7 4442.75 1492.50
  -4   1   8 16710.0 2723.12
  -4   1   8 11209.5 2380.50
  -4   1   8 14940.5 2843.53
  -4   1   8 14531.6 2592.36
  -4   1   9 50701.6 5183.21
  -4   1   9 45543.7 5169.24
  -4   1   9 54057.3 5384.26
  -4   1   9 39178.1 4544.91
  -4   1  11 6561.87 967.396
  -4   1  12 4170.59 733.475
  -4   1  12 4954.36 682.059
  -4   1  13 2143.38 496.464
  -4   1  13 2517.94 487.414
  -4   1  13 2310.41 501.760
  -4   1  14 984.665 343.862
  -4   1  14 709.850 274.472
  -4   1  14 725.692 278.835
  -4   1  14 723.906 370.352
  -4   1  15 607.342 168.648
  -4   1  15 851.212 277.968
  -4   1  15 504.546 221.865
  -4   1  15 987.219 309.091
  -4   1  16 4086.66 376.543
  -4   1  16 5854.70 443.017
  -4   2 -16 658.058 236.195
  -4   2 -16 409.155 183.584
  -4   2 -16 438.571 213.390
  -4   2 -16 460.116 251.769
  -4   2 -15 1148.64 339.449
  -4   2 -15 1879.79 492.905
  -4   2 -15 2615.23 512.579
  -4   2 -15 2658.26 470.310
  -4   2 -15 2694.41 494.844
  -4   2 -14 961.797 401.288
  -4   2 -14 1755.02 579.047
  -4   2 -14 1011.45 448.644
  -4   2 -14 1639.29 503.147
  -4   2 -14 512.674 370.552
  -4   2 -13 5938.90 835.802
  -4   2 -13 4961.29 779.259
  -4   2 -13 6672.56 983.657
  -4   2 -13 6300.53 986.773
  -4   2 -13 5752.97 881.244
  -4   2 -12 2235.84 573.374
  -4   2 -12 2868.39 720.713
  -4   2 -12 3763.62 875.164
  -4   2 -12 2422.16 686.766
  -4   2 -11 10110.7 1384.95
  -4   2 -11 11977.8 1298.05
  -4   2 -11 10623.9 1206.43
  -4   2 -10-154.013 595.763
  -4   2 -10 1654.92 643.756
  -4   2  -9 2483.17 642.114
  -4   2  -9 3136.33 1211.16
  -4   2  -9 3209.18 806.578
  -4   2  -9 2542.67 1160.37
  -4   2  -8 5693.62 1514.82
  -4   2  -8 5247.03 1824.50
  -4   2  -8 8066.37 1927.72
  -4   2  -8 6832.91 1738.40
  -4   2  -8 6601.07 888.616
  -4   2  -7 15879.7 2635.20
  -4   2  -7 16739.7 2671.79
  -4   2  -7 18282.5 2746.38
  -4   2  -7 14322.3 2148.01
  -4   2  -6 6310.70 1606.63
  -4   2  -6 6470.91 1369.07
  -4   2  -6 6999.36 1620.23
  -4   2  -6 6496.54 1498.65
  -4   2  -5 15983.1 2424.19
  -4   2  -5 17486.1 2538.16
  -4   2  -5 17395.6 2554.35
  -4   2  -4 13933.2 2237.47
  -4   2  -4 16925.0 2377.62
  -4   2  -3 1875.22 816.422
  -4   2  -3 2129.97 896.371
  -4   2  -3 1054.83 437.109
  -4   2  -2 3366.58 965.670
  -4   2  -2 4093.91 1235.13
  -4   2  -2 4364.05 1169.39
  -4   2  -1 69107.7 4719.72
  -4   2  -1 67808.8 4353.82
  -4   2   0 30533.4 3035.23
  -4   2   0 28549.6 3081.87
  -4   2   1 36628.6 3437.38
  -4   2   1 34945.7 3423.20
  -4   2   2 3134.25 1031.67
  -4   2   2 2408.81 992.059
  -4   2   3 21080.9 2452.10
  -4   2   3 20209.4 2771.12
  -4   2   3 16654.7 2639.47
  -4   2   4 14218.6 2414.13
  -4   2   4 13042.4 2138.38
  -4   2   4 13900.0 2487.15
  -4   2   5 16894.8 2753.05
  -4   2   5 16037.8 2540.03
  -4   2   5 14633.0 2630.27
  -4   2   6 2002.36 1110.96
  -4   2   6 1146.57 910.767
  -4   2   6 2082.58 1084.61
  -4   2   7 35696.1 4366.44
  -4   2   7 37353.7 4258.30
  -4   2   7 39064.6 4390.07
  -4   2   8 12211.9 2750.20
  -4   2   8 8533.84 2179.72
  -4   2   8 11637.7 2544.91
  -4   2   9 50843.6 2274.09
  -4   2  10 11049.9 1084.57
  -4   2  11 4844.30 731.854
  -4   2  11 5191.63 860.361
  -4   2  12 2168.24 472.029
  -4   2  12 2331.68 617.920
  -4   2  13 3758.32 542.156
  -4   2  13 3443.25 584.379
  -4   2  13 4601.80 640.335
  -4   2  13 3366.29 482.369
  -4   2  14 2237.70 409.774
  -4   2  14 2044.86 402.240
  -4   2  14 2591.07 443.354
  -4   2  14 2383.01 384.544
  -4   2  15 3784.07 399.140
  -4   2  15 3934.89 366.023
  -4   2  15 4160.34 397.943
  -4   3 -16 738.333 240.960
  -4   3 -16 909.116 278.535
  -4   3 -16 386.773 231.298
  -4   3 -15 6074.18 699.346
  -4   3 -15 6405.20 738.371
  -4   3 -15 6521.44 716.225
  -4   3 -15 6669.78 670.309
  -4   3 -14 6167.04 856.928
  -4   3 -14 5064.16 702.983
  -4   3 -14 5691.44 807.192
  -4   3 -14 4167.56 666.353
  -4   3 -14 5670.51 787.709
  -4   3 -13 1537.94 553.428
  -4   3 -13 1404.10 547.200
  -4   3 -13 2414.34 649.828
  -4   3 -13 1469.88 551.845
  -4   3 -12 9019.07 1151.53
  -4   3 -12 9136.34 1196.63
  -4   3 -12 10468.5 1196.23
  -4   3 -12 7478.71 928.378
  -4   3 -11 6126.47 933.515
  -4   3 -11 6951.62 1056.11
  -4   3 -11 3797.83 731.019
  -4   3 -10 16445.0 1532.60
  -4   3 -10 13643.7 1492.86
  -4   3 -10 15757.7 1368.90
  -4   3  -9 56803.7 5481.90
  -4   3  -9 58895.7 5718.64
  -4   3  -9 54158.7 2671.35
  -4   3  -9 52194.1 4926.16
  -4   3  -9 47198.0 2289.08
  -4   3  -8 18891.2 2735.04
  -4   3  -8 22855.2 3452.82
  -4   3  -8 19747.4 3296.08
  -4   3  -8 20683.4 2964.44
  -4   3  -7 13258.6 2220.40
  -4   3  -7 9675.98 2292.34
  -4   3  -7 10633.3 2302.15
  -4   3  -6 5449.41 1670.56
  -4   3  -6 5893.73 1799.44
  -4   3  -6 4281.13 1294.58
  -4   3  -5 3330.89 1201.35
  -4   3  -5 2863.54 1055.57
  -4   3  -4 3979.80 1351.17
  -4   3  -4 4831.73 1369.80
  -4   3  -3 2427.70 971.523
  -4   3  -3 2801.98 1013.43
  -4   3  -3 3983.77 1168.47
  -4   3  -2 4769.45 1371.61
  -4   3  -2 6792.04 1538.41
  -4   3  -2 6300.34 1597.24
  -4   3  -1 7144.75 1674.67
  -4   3  -1 5613.87 1629.94
  -4   3   0 5586.73 1526.93
  -4   3   0 6518.56 1631.23
  -4   3   1 11793.3 1898.89
  -4   3   1 13621.2 2466.78
  -4   3   1 16032.2 2532.90
  -4   3   2 13767.4 2161.35
  -4   3   2 17243.0 2719.32
  -4   3   3 6978.72 1628.59
  -4   3   3 4849.88 1512.82
  -4   3   3 5648.00 1711.81
  -4   3   4 6851.88 1729.25
  -4   3   4 7993.27 2107.78
  -4   3   4 10997.1 2292.60
  -4   3   5 33892.7 4165.58
  -4   3   5 36859.9 4192.30
  -4   3   5 26910.4 3818.17
  -4   3   6 31740.9 4031.99
  -4   3   6 25449.7 3818.27
  -4   3   6 33892.5 4286.65
  -4   3   7 11561.6 2486.92
  -4   3   7 8200.06 2142.79
  -4   3   7 10604.4 2461.95
  -4   3   7 7510.25 900.016
  -4   3   8 20227.6 1442.22
  -4   3   8 20631.9 1539.55
  -4   3   9 5089.88 778.123
  -4   3   9 7018.30 947.217
  -4   3   9 6069.83 818.588
  -4   3  10 3815.23 699.935
  -4   3  10 3142.68 565.455
  -4   3  11 2166.13 532.239
  -4   3  11 2432.49 444.853
  -4   3  11 2115.70 591.919
  -4   3  12 256.812 273.828
  -4   3  12 319.144 245.597
  -4   3  12 576.721 335.327
  -4   3  13 735.532 254.898
  -4   3  13 687.698 308.358
  -4   3  13 711.476 248.272
  -4   3  13 783.034 303.737
  -4   3  14 865.271 226.478
  -4   3  14 668.074 173.373
  -4   3  14 625.285 216.354
  -4   4 -16 1327.95 271.804
  -4   4 -16 1104.25 276.959
  -4   4 -15 575.415 287.552
  -4   4 -15 309.507 232.912
  -4   4 -15 596.838 260.991
  -4   4 -15 649.475 319.277
  -4   4 -14 7212.47 828.844
  -4   4 -14 5320.73 683.517
  -4   4 -14 6501.47 766.301
  -4   4 -14 7382.73 886.319
  -4   4 -13 7196.99 1003.42
  -4   4 -13 5327.64 781.927
  -4   4 -13 6143.12 883.139
  -4   4 -13 3868.08 799.058
  -4   4 -13 4324.77 556.090
  -4   4 -13 4709.57 683.196
  -4   4 -12 8686.50 1151.83
  -4   4 -12 6754.07 797.447
  -4   4 -12 6755.19 890.288
  -4   4 -12 9677.28 1122.81
  -4   4 -12 5520.58 700.881
  -4   4 -12 8493.46 1034.30
  -4   4 -11 8649.62 1095.37
  -4   4 -11 8136.67 1191.77
  -4   4 -11 8903.00 1043.54
  -4   4 -11 6713.97 875.396
  -4   4 -10 7508.47 977.400
  -4   4 -10 8158.56 1066.20
  -4   4 -10 9093.05 1251.81
  -4   4 -10 8669.06 1013.25
  -4   4  -9 10981.4 1202.52
  -4   4  -9 13564.1 1478.29
  -4   4  -8 5311.11 1821.62
  -4   4  -8 6697.10 941.166
  -4   4  -8 4701.97 1469.32
  -4   4  -8 6747.81 1853.28
  -4   4  -7 1266.91 733.747
  -4   4  -7 251.861 726.747
  -4   4  -7 2223.96 553.821
  -4   4  -6 6021.39 1930.06
  -4   4  -6 5128.44 1558.08
  -4   4  -6 3411.86 606.136
  -4   4  -5 1857.76 994.612
  -4   4  -5 692.980 973.802
  -4   4  -4 9907.07 2054.65
  -4   4  -4 8300.47 1844.21
  -4   4  -4 7652.02 1897.45
  -4   4  -3 4441.03 1361.84
  -4   4  -3 4155.62 1453.90
  -4   4  -3 4432.14 1615.39
  -4   4  -2 8060.15 1926.34
  -4   4  -2 8865.28 1994.30
  -4   4  -2 10358.7 2053.83
  -4   4  -1 2414.56 1115.07
  -4   4  -1 943.088 799.994
  -4   4   0 33427.6 4034.53
  -4   4   0 31947.7 3887.03
  -4   4   1 10618.8 2232.27
  -4   4   1 9587.79 2155.53
  -4   4   1 12642.2 2607.47
  -4   4   2 14768.2 2763.44
  -4   4   2 17341.2 2958.40
  -4   4   2 16069.3 2928.18
  -4   4   2 15228.6 2563.43
  -4   4   3 14861.3 2664.42
  -4   4   3 12203.6 2447.74
  -4   4   3 17506.9 3116.45
  -4   4   3 11519.8 1053.56
  -4   4   3 13255.0 2783.50
  -4   4   4 54705.8 5422.84
  -4   4   4 49093.0 5068.63
  -4   4   4 58321.4 5805.73
  -4   4   4 46905.3 4977.17
  -4   4   5 8462.14 2186.37
  -4   4   5 7266.48 931.174
  -4   4   5 7671.61 2096.97
  -4   4   5 7951.73 2151.26
  -4   4   6 6541.27 842.314
  -4   4   7 10601.6 1043.27
  -4   4   7 12102.2 1174.41
  -4   4   7 13334.2 1304.38
  -4   4   8 14870.6 1343.11
  -4   4   8 16467.3 1307.66
  -4   4   9 5982.03 747.472
  -4   4   9 5812.72 821.434
  -4   4   9 7173.44 918.592
  -4   4  10 3166.66 668.972
  -4   4  10 2641.70 519.893
  -4   4  10 3391.19 618.617
  -4   4  10 2965.35 505.807
  -4   4  11 1065.17 333.564
  -4   4  11 820.033 321.029
  -4   4  12 340.157 226.595
  -4   4  12 491.622 254.407
  -4   4  12 402.070 250.839
  -4   4  13 613.435 162.774
  -4   4  13 1025.93 225.028
  -4   5 -15 497.911 244.798
  -4   5 -15 602.627 270.648
  -4   5 -15 579.969 214.438
  -4   5 -14 639.718 292.752
  -4   5 -14 49.9509 283.519
  -4   5 -14 287.170 290.025
  -4   5 -14 389.034 309.158
  -4   5 -14 704.843 261.172
  -4   5 -13 4609.61 547.434
  -4   5 -13 6597.09 780.095
  -4   5 -13 5314.33 816.077
  -4   5 -13 5734.67 710.634
  -4   5 -13 7215.89 959.420
  -4   5 -13 5768.79 597.487
  -4   5 -13 4749.91 619.418
  -4   5 -12 1390.46 514.639
  -4   5 -12 940.548 432.314
  -4   5 -12 1536.75 474.701
  -4   5 -12 1529.33 410.276
  -4   5 -12-86.6700 341.931
  -4   5 -12 1024.79 371.571
  -4   5 -12 1293.45 371.847
  -4   5 -12 1608.61 423.356
  -4   5 -11 4277.71 647.168
  -4   5 -11 4702.04 737.080
  -4   5 -11 5957.38 956.824
  -4   5 -11 5286.65 795.185
  -4   5 -11 4280.52 608.969
  -4   5 -11 3253.08 600.488
  -4   5 -11 4374.79 893.355
  -4   5 -10 6647.13 933.536
  -4   5 -10 6918.66 840.520
  -4   5 -10 8591.44 1180.94
  -4   5 -10 5680.44 737.305
  -4   5 -10 7184.26 944.478
  -4   5 -10 7360.36 1093.84
  -4   5  -9 2953.12 753.045
  -4   5  -9 1439.54 557.603
  -4   5  -9 1701.48 542.589
  -4   5  -9 1835.63 629.758
  -4   5  -8 2041.75 554.729
  -4   5  -8 3294.32 762.758
  -4   5  -8 3160.47 752.290
  -4   5  -7 4303.69 873.988
  -4   5  -7 3359.48 673.085
  -4   5  -7 4624.25 848.818
  -4   5  -6 3463.89 804.144
  -4   5  -6 4662.29 1728.26
  -4   5  -6 1694.12 470.526
  -4   5  -5 48605.7 5353.75
  -4   5  -5 51224.6 5067.64
  -4   5  -5 37657.9 2206.25
  -4   5  -4 4888.43 810.725
  -4   5  -4 3833.65 1445.39
  -4   5  -4 7079.57 2071.19
  -4   5  -4 9162.74 2210.59
  -4   5  -3 14451.3 2867.60
  -4   5  -3 11434.0 2398.00
  -4   5  -3 9272.33 2140.27
  -4   5  -2 18213.8 1511.10
  -4   5  -2 20401.2 3148.29
  -4   5  -2 22883.9 3666.64
  -4   5  -2 17207.7 1307.13
  -4   5  -2 20479.2 3336.61
  -4   5  -1 3449.78 658.148
  -4   5  -1 4042.83 1537.58
  -4   5  -1 4807.44 1456.99
  -4   5  -1 5235.58 1884.65
  -4   5   0 5046.25 1748.74
  -4   5   0 1722.84 552.696
  -4   5   1 25385.6 3848.43
  -4   5   1 23371.7 3471.85
  -4   5   1 20359.7 1496.93
  -4   5   1 28615.8 4121.47
  -4   5   2 5121.60 882.751
  -4   5   2 4840.29 1612.04
  -4   5   2 3963.66 673.547
  -4   5   2 4999.00 1728.59
  -4   5   2 4826.99 1883.07
  -4   5   2 4563.33 1684.64
  -4   5   3 21274.6 3454.80
  -4   5   3 17942.5 1502.65
  -4   5   3 17878.4 1360.66
  -4   5   4 121.895 322.721
  -4   5   4 390.831 306.946
  -4   5   4 1053.95 456.311
  -4   5   5 388.085 421.988
  -4   5   5 1263.56 481.324
  -4   5   6 4189.42 736.138
  -4   5   6 4843.49 759.299
  -4   5   6 4684.25 837.990
  -4   5   7 7213.66 880.664
  -4   5   7 6630.63 860.578
  -4   5   7 7157.46 921.424
  -4   5   8 601.836 344.680
  -4   5   8 230.520 236.349
  -4   5   8 655.204 365.560
  -4   5   8 308.376 349.501
  -4   5   9 4151.92 655.760
  -4   5   9 4311.69 648.810
  -4   5   9 4570.36 636.994
  -4   5   9 3561.39 561.763
  -4   5  10-43.7671 242.414
  -4   5  10 503.934 263.653
  -4   5  10-82.2653 252.436
  -4   5  10 244.007 232.008
  -4   5  11 301.166 171.573
  -4   5  11 618.183 239.296
  -4   5  11 889.691 283.991
  -4   6 -14 1437.43 297.457
  -4   6 -14 2379.43 364.161
  -4   6 -14 2125.37 360.836
  -4   6 -14 1770.47 351.224
  -4   6 -13 611.606 259.101
  -4   6 -13 604.099 334.488
  -4   6 -13 170.940 222.555
  -4   6 -13 439.894 254.625
  -4   6 -13 317.791 258.935
  -4   6 -12 6645.03 828.604
  -4   6 -12 5358.16 577.075
  -4   6 -12 4390.76 625.805
  -4   6 -12 6366.56 746.213
  -4   6 -12 4165.51 648.970
  -4   6 -12 5986.11 776.380
  -4   6 -12 5195.81 719.015
  -4   6 -12 5117.95 547.239
  -4   6 -11 4084.94 722.684
  -4   6 -11 4539.57 671.740
  -4   6 -11 3504.12 616.640
  -4   6 -11 3531.54 524.530
  -4   6 -11 4306.59 751.739
  -4   6 -11 5154.01 760.432
  -4   6 -11 3608.65 559.719
  -4   6 -10 261.887 343.618
  -4   6 -10 753.640 507.255
  -4   6 -10 327.341 230.738
  -4   6 -10 554.936 390.021
  -4   6 -10 508.267 256.169
  -4   6 -10 619.610 519.378
  -4   6  -9 3552.51 806.195
  -4   6  -9 3199.81 706.291
  -4   6  -9 1959.11 446.665
  -4   6  -9 2897.46 724.386
  -4   6  -9 2738.19 544.919
  -4   6  -9 2692.34 605.625
  -4   6  -8 5136.30 709.876
  -4   6  -8 6188.55 964.805
  -4   6  -8 5526.03 780.735
  -4   6  -8 5549.38 769.831
  -4   6  -8 5900.61 850.443
  -4   6  -8 6018.46 976.914
  -4   6  -7 13897.7 1201.84
  -4   6  -7 13899.7 1361.61
  -4   6  -7 14637.4 1479.52
  -4   6  -6 36029.9 2007.01
  -4   6  -6 32193.4 1750.57
  -4   6  -6 37656.2 2347.41
  -4   6  -6 36187.2 2174.80
  -4   6  -5 9454.17 1092.33
  -4   6  -5 10515.7 1255.42
  -4   6  -5 9514.83 1065.37
  -4   6  -4 1189.90 505.725
  -4   6  -4 1179.29 506.259
  -4   6  -4 1074.42 387.148
  -4   6  -3 13686.5 1200.37
  -4   6  -3 15920.9 1452.88
  -4   6  -2 15196.9 1293.86
  -4   6  -2 17467.6 1464.41
  -4   6  -2 15187.7 1398.36
  -4   6  -1 677.519 355.980
  -4   6  -1 322.839 370.950
  -4   6   0 6055.37 762.758
  -4   6   0 6025.12 893.785
  -4   6   0 5894.46 937.351
  -4   6   1 8253.40 970.169
  -4   6   1 7718.81 929.204
  -4   6   1 8311.13 1049.03
  -4   6   2 3608.86 654.594
  -4   6   2 3922.69 781.152
  -4   6   2 2820.40 576.371
  -4   6   3 1995.00 561.434
  -4   6   3 2060.79 579.332
  -4   6   3 1355.81 502.506
  -4   6   4 5020.11 754.372
  -4   6   4 4520.06 836.902
  -4   6   4 4903.08 803.954
  -4   6   4 3942.74 679.969
  -4   6   5 722.244 421.482
  -4   6   5 1372.29 444.314
  -4   6   5 1360.87 547.719
  -4   6   5 754.577 323.526
  -4   6   6 3808.28 727.220
  -4   6   6 4193.82 607.719
  -4   6   6 3165.65 597.265
  -4   6   6 3286.04 518.413
  -4   6   6 2647.19 562.080
  -4   6   7 4546.59 685.250
  -4   6   7 4169.24 590.572
  -4   6   7 3630.88 595.476
  -4   6   7 4575.11 642.250
  -4   6   7 4155.69 619.737
  -4   6   8 923.292 350.206
  -4   6   8 888.566 294.626
  -4   6   8 671.008 297.324
  -4   6   8 384.962 231.210
  -4   6   9 2775.57 419.259
  -4   6   9 2897.42 396.292
  -4   6   9 2444.33 350.505
  -4   7 -13 649.604 222.580
  -4   7 -13 303.743 169.102
  -4   7 -13 33.4382 179.514
  -4   7 -12 5454.53 597.359
  -4   7 -12 3982.55 459.508
  -4   7 -12 4735.11 583.001
  -4   7 -12 4369.80 507.077
  -4   7 -11 2823.91 473.329
  -4   7 -11 2164.73 429.797
  -4   7 -11 2894.35 462.976
  -4   7 -11 3646.69 576.311
  -4   7 -11 3389.50 565.247
  -4   7 -10 243.210 257.775
  -4   7 -10 136.044 278.416
  -4   7 -10 548.600 283.040
  -4   7 -10 101.420 295.944
  -4   7 -10 403.894 388.934
  -4   7 -10 251.946 201.183
  -4   7 -10 225.871 284.564
  -4   7 -10 270.580 245.638
  -4   7  -9 128.141 232.617
  -4   7  -9 194.382 311.101
  -4   7  -9 556.163 319.386
  -4   7  -9 169.437 393.713
  -4   7  -9 178.471 207.365
  -4   7  -9 488.403 218.038
  -4   7  -9 5.28781 293.936
  -4   7  -8 2509.72 464.987
  -4   7  -8 2602.39 596.604
  -4   7  -8 2485.04 465.214
  -4   7  -8 2932.57 578.793
  -4   7  -8 2366.92 553.005
  -4   7  -8 2887.09 597.829
  -4   7  -8 4666.47 598.969
  -4   7  -8 1924.70 498.847
  -4   7  -7 900.409 405.370
  -4   7  -7 1330.92 559.694
  -4   7  -7 1358.71 444.266
  -4   7  -7 961.745 367.710
  -4   7  -7 1382.73 352.856
  -4   7  -7 1098.25 468.476
  -4   7  -7 1244.25 532.148
  -4   7  -7 1217.91 382.719
  -4   7  -6 104.001 194.567
  -4   7  -6 501.128 411.534
  -4   7  -6 914.727 530.457
  -4   7  -6 827.964 402.874
  -4   7  -6 269.408 304.613
  -4   7  -6 681.119 482.919
  -4   7  -6 564.523 356.270
  -4   7  -6 205.597 219.397
  -4   7  -5 1482.04 414.523
  -4   7  -5 1866.70 570.360
  -4   7  -5 1413.01 578.248
  -4   7  -5 1383.41 355.722
  -4   7  -5 2588.21 594.785
  -4   7  -5 2310.78 630.894
  -4   7  -5 2896.68 645.807
  -4   7  -4 2479.70 594.823
  -4   7  -4 2016.19 550.642
  -4   7  -4 2132.56 620.749
  -4   7  -4 1768.72 564.584
  -4   7  -4 2107.08 578.596
  -4   7  -4 1474.17 395.488
  -4   7  -4 1564.94 399.648
  -4   7  -3 6989.98 937.716
  -4   7  -3 6309.69 919.778
  -4   7  -3 5787.13 765.505
  -4   7  -3 7258.91 947.683
  -4   7  -2 3059.31 708.546
  -4   7  -2 2625.70 548.391
  -4   7  -2 1883.05 526.089
  -4   7  -2 2712.75 700.822
  -4   7  -2 2247.45 560.434
  -4   7  -1 2499.50 601.772
  -4   7  -1 3070.22 606.313
  -4   7  -1 3861.97 629.036
  -4   7  -1 3591.46 683.689
  -4   7   0 2369.83 547.067
  -4   7   0 2302.34 551.204
  -4   7   0 1990.09 605.435
  -4   7   0 1465.88 359.282
  -4   7   0 2610.18 559.649
  -4   7   1 3509.53 626.362
  -4   7   1 2838.69 521.664
  -4   7   1 3349.63 697.583
  -4   7   1 3935.88 676.120
  -4   7   1 3265.02 668.712
  -4   7   2 258.819 270.125
  -4   7   2 422.829 309.953
  -4   7   2 504.748 413.634
  -4   7   2 141.289 249.025
  -4   7   2 163.711 235.909
  -4   7   3 777.771 414.712
  -4   7   3 442.750 300.770
  -4   7   3 1732.92 474.914
  -4   7   3 1322.95 407.894
  -4   7   4 1232.53 371.566
  -4   7   4 1219.50 367.975
  -4   7   4 1132.03 380.685
  -4   7   4 1199.57 390.220
  -4   7   4 1694.39 414.588
  -4   7   5 929.922 389.430
  -4   7   5 1300.94 330.457
  -4   7   5 1150.42 337.913
  -4   7   5 1058.25 330.813
  -4   7   5 1038.28 330.633
  -4   7   6 648.356 244.499
  -4   7   6 391.835 238.123
  -4   7   6 857.660 271.386
  -4   7   6 448.894 200.597
  -4   7   6 1108.05 291.620
  -4   7   7 5100.45 459.879
  -4   7   7 4799.33 439.694
  -4   8 -11 559.199 212.306
  -4   8 -11 233.791 165.567
  -4   8 -10 521.191 260.579
  -4   8 -10 504.812 228.205
  -4   8 -10 442.030 238.849
  -4   8  -9 418.802 235.598
  -4   8  -9 799.418 256.278
  -4   8  -9 874.072 274.728
  -4   8  -9 181.117 223.924
  -4   8  -9 790.689 300.453
  -4   8  -8 649.346 325.144
  -4   8  -8 895.396 353.270
  -4   8  -8 1073.43 335.151
  -4   8  -8 682.460 295.899
  -4   8  -7 1724.48 453.681
  -4   8  -7 1317.94 425.524
  -4   8  -7 1658.56 410.253
  -4   8  -7 728.201 291.216
  -4   8  -7 1570.69 365.788
  -4   8  -6 154.167 228.295
  -4   8  -6-244.607 242.037
  -4   8  -6 163.224 316.166
  -4   8  -6 253.476 267.842
  -4   8  -6 85.8151 230.425
  -4   8  -6 214.822 254.267
  -4   8  -5 2046.23 457.234
  -4   8  -5 1946.59 462.074
  -4   8  -5 1606.99 447.725
  -4   8  -5 2220.55 465.438
  -4   8  -5 2263.71 504.036
  -4   8  -4 1188.20 395.296
  -4   8  -4 1526.10 391.652
  -4   8  -4 1205.35 389.184
  -4   8  -4 1022.79 430.030
  -4   8  -4 876.714 338.787
  -4   8  -4 1420.33 514.940
  -4   8  -3 2422.31 517.997
  -4   8  -3 1754.70 399.418
  -4   8  -3 1933.86 382.070
  -4   8  -3 1803.52 464.636
  -4   8  -3 1988.81 457.449
  -4   8  -3 2774.05 502.607
  -4   8  -2 1290.53 407.293
  -4   8  -2 1036.22 293.897
  -4   8  -2 839.778 368.961
  -4   8  -2 610.722 383.016
  -4   8  -2 525.184 307.189
  -4   8  -1 1727.70 393.967
  -4   8  -1 1478.69 323.111
  -4   8  -1 1093.20 367.199
  -4   8  -1 1640.64 457.251
  -4   8  -1 1256.10 333.940
  -4   8   0 1387.50 361.345
  -4   8   0 2206.16 442.597
  -4   8   0 1128.52 327.895
  -4   8   0 1418.60 414.435
  -4   8   1 3513.49 515.174
  -4   8   1 4014.21 541.249
  -4   8   1 3183.45 494.821
  -4   8   1 3269.38 496.822
  -4   8   1 2805.68 425.235
  -4   8   2 1546.53 346.114
  -4   8   2 1682.87 353.325
  -4   8   2 1394.34 330.044
  -4   8   2 950.942 294.340
  -4   8   2 1664.59 344.000
  -4   8   3 813.088 278.234
  -4   8   3 2494.22 382.222
  -4   8   3 2481.79 351.333
  -4   8   3 1422.64 292.461
  -4   8   3 1299.14 283.475
  -4   8   4 1017.93 239.630
  -4   8   4 209.548 162.600
  -4   8   4 773.047 216.728
  -4   9  -5 345.270 143.762
  -4   9  -5 943.362 243.264
  -4   9  -4 916.615 230.148
  -4   9  -4 1088.37 220.087
  -4   9  -3 1164.42 254.997
  -4   9  -3 1043.30 240.388
  -4   9  -3 1092.21 215.872
  -4   9  -2 1567.50 238.422
  -4   9  -2 2091.12 295.805
  -3  -8  -3 953.714 278.593
  -3  -8  -2 4823.21 537.049
  -3  -8  -2 6097.78 665.286
  -3  -8  -1 4584.75 641.860
  -3  -8  -1 4082.77 465.737
  -3  -8  -1 4725.16 586.408
  -3  -8  -1 2755.21 397.508
  -3  -8   0 2271.38 399.568
  -3  -8   0 2886.21 530.908
  -3  -8   0 2406.39 499.295
  -3  -8   0 1763.19 374.142
  -3  -8   1 11064.0 968.230
  -3  -8   1 12029.3 1078.69
  -3  -8   1 10825.4 865.710
  -3  -8   1 10597.8 928.293
  -3  -8   2 4927.62 687.476
  -3  -8   2 4115.72 585.442
  -3  -8   2 4426.79 665.106
  -3  -8   2 4837.16 732.879
  -3  -8   2 4026.99 562.737
  -3  -8   3 5838.87 738.878
  -3  -8   3 4724.66 578.093
  -3  -8   3 5298.50 752.071
  -3  -8   3 5177.71 682.115
  -3  -8   4 3250.10 606.240
  -3  -8   4 1639.31 412.701
  -3  -8   4 2604.01 528.746
  -3  -8   4 2546.90 473.620
  -3  -8   5 38.1181 244.435
  -3  -8   5 116.168 261.193
  -3  -8   5-49.9786 259.845
  -3  -8   5 109.127 288.369
  -3  -8   6 272.260 275.914
  -3  -8   6 824.284 392.329
  -3  -8   6 616.675 272.719
  -3  -8   6 37.3013 228.590
  -3  -8   7 1919.99 447.155
  -3  -8   7 1380.07 351.622
  -3  -8   7 2012.89 468.832
  -3  -8   7 2003.76 437.201
  -3  -8   8 2266.48 428.617
  -3  -8   8 3027.87 505.692
  -3  -8   8 1895.00 404.967
  -3  -8   8 2583.16 487.707
  -3  -8   9 600.356 290.742
  -3  -8   9 547.034 212.523
  -3  -8   9 929.781 332.704
  -3  -8  10 4931.82 541.828
  -3  -8  10 3884.48 486.381
  -3  -8  11 3337.77 399.975
  -3  -8  11 2814.61 364.524
  -3  -8  11 2373.33 376.051
  -3  -7  -6 3436.88 454.225
  -3  -7  -6 3004.42 479.050
  -3  -7  -5 1692.15 359.658
  -3  -7  -5 2180.10 517.736
  -3  -7  -5 1111.75 323.325
  -3  -7  -4 4677.14 544.750
  -3  -7  -4 5054.08 645.250
  -3  -7  -4 5230.66 725.722
  -3  -7  -4 6525.78 867.158
  -3  -7  -3-14.0515 262.192
  -3  -7  -3 726.293 281.889
  -3  -7  -3 569.715 391.058
  -3  -7  -3 485.090 328.774
  -3  -7  -2 1968.55 628.860
  -3  -7  -2 1507.77 470.986
  -3  -7  -2 2010.80 542.379
  -3  -7  -2 1707.03 388.843
  -3  -7  -1 20353.2 1703.90
  -3  -7  -1 19952.8 1543.42
  -3  -7  -1 16370.0 1322.29
  -3  -7  -1 17857.5 1293.42
  -3  -7   0 5331.24 680.954
  -3  -7   0 6062.54 858.753
  -3  -7   0 6284.14 829.275
  -3  -7   0 6729.01 1088.47
  -3  -7   0 8147.40 1044.36
  -3  -7   1 1348.30 497.202
  -3  -7   1 1318.99 548.266
  -3  -7   1 1271.76 450.893
  -3  -7   1 1670.42 578.958
  -3  -7   2 800.792 486.143
  -3  -7   2 981.215 417.208
  -3  -7   2 344.785 440.427
  -3  -7   3 915.760 538.268
  -3  -7   3 735.190 403.603
  -3  -7   3 712.028 326.321
  -3  -7   4 1152.36 491.633
  -3  -7   4 475.723 358.818
  -3  -7   5 5752.34 821.449
  -3  -7   5 6736.00 1005.81
  -3  -7   5 6029.80 819.667
  -3  -7   6 255.074 304.734
  -3  -7   6 460.306 292.103
  -3  -7   7 281.346 316.968
  -3  -7   7 784.536 453.866
  -3  -7   7 626.223 399.287
  -3  -7   8 4127.60 716.519
  -3  -7   8 2235.33 450.676
  -3  -7   8 3297.64 649.104
  -3  -7   9 3877.28 577.663
  -3  -7   9 5032.93 755.342
  -3  -7   9 4269.00 713.453
  -3  -7  10 5683.84 649.969
  -3  -7  10 6104.75 795.748
  -3  -7  10 7352.65 832.447
  -3  -7  11 1367.94 444.157
  -3  -7  11 1232.67 334.761
  -3  -7  11 1409.46 382.074
  -3  -7  11 655.243 158.927
  -3  -7  12 6411.71 653.680
  -3  -7  12 6456.53 709.778
  -3  -7  12 5457.42 587.518
  -3  -7  13 8996.89 661.053
  -3  -7  13 8779.07 723.594
  -3  -7  13 7383.16 478.311
  -3  -7  13 9042.22 668.800
  -3  -7  14 1384.16 255.518
  -3  -7  14 731.551 207.422
  -3  -6  -8 3170.82 506.945
  -3  -6  -8 2680.28 474.397
  -3  -6  -8 2975.69 502.777
  -3  -6  -7 11934.9 1084.12
  -3  -6  -7 10340.4 1015.81
  -3  -6  -7 8307.02 744.929
  -3  -6  -7 11107.6 1034.99
  -3  -6  -6 1471.68 564.091
  -3  -6  -6 514.011 492.335
  -3  -6  -6 402.991 334.667
  -3  -6  -6 1003.25 462.072
  -3  -6  -5 6392.80 969.862
  -3  -6  -5 6004.98 922.105
  -3  -6  -5 5381.94 693.053
  -3  -6  -5 5748.44 803.075
  -3  -6  -5 5939.86 941.178
  -3  -6  -4 13244.2 1117.24
  -3  -6  -4 15021.5 1349.92
  -3  -6  -4 17384.8 1688.35
  -3  -6  -3 6656.74 967.718
  -3  -6  -3 6817.96 1164.23
  -3  -6  -3 5821.80 791.762
  -3  -6  -3 5635.73 813.760
  -3  -6  -2 10044.2 1139.14
  -3  -6  -2 11500.4 1284.40
  -3  -6  -2 8695.97 1013.99
  -3  -6  -1 6269.92 980.794
  -3  -6  -1 5408.20 840.397
  -3  -6  -1 5348.88 930.735
  -3  -6   0-179.972 293.942
  -3  -6   0 536.609 405.457
  -3  -6   0-550.439 329.967
  -3  -6   1 5520.74 970.968
  -3  -6   1 3262.00 657.202
  -3  -6   1 4106.84 714.590
  -3  -6   2 5340.84 829.664
  -3  -6   3 2156.77 577.841
  -3  -6   4 3791.19 735.665
  -3  -6   4 3679.95 674.545
  -3  -6   5 8996.94 1044.83
  -3  -6   6 3612.88 632.910
  -3  -6   6 3459.31 692.786
  -3  -6   7 63.9685 413.499
  -3  -6   7-272.801 373.607
  -3  -6   8 3447.14 644.414
  -3  -6   8 4506.03 824.770
  -3  -6   9 4185.75 589.835
  -3  -6   9 4213.86 687.576
  -3  -6   9 4889.06 854.466
  -3  -6  10 2723.88 651.052
  -3  -6  10 2812.43 525.829
  -3  -6  10 2930.43 588.783
  -3  -6  10 3844.67 648.131
  -3  -6  11 3701.08 645.764
  -3  -6  11 2952.09 490.352
  -3  -6  11 4278.20 792.240
  -3  -6  11 4079.06 661.254
  -3  -6  12 321.888 265.593
  -3  -6  12 858.231 307.235
  -3  -6  12 100.187 307.274
  -3  -6  12 822.608 419.973
  -3  -6  13 5080.14 657.442
  -3  -6  13 4636.89 534.895
  -3  -6  13 4910.61 626.633
  -3  -6  13 5852.46 741.442
  -3  -6  14 419.071 256.003
  -3  -6  14 631.759 249.365
  -3  -6  14 440.402 266.152
  -3  -6  14 288.477 231.298
  -3  -6  15 460.423 235.140
  -3  -6  15 618.574 213.246
  -3  -6  15 513.543 199.636
  -3  -5 -10 1962.77 470.990
  -3  -5 -10 1112.45 292.983
  -3  -5 -10 1220.67 361.090
  -3  -5 -10 1577.37 370.696
  -3  -5  -9 4285.14 688.630
  -3  -5  -9 2918.60 572.055
  -3  -5  -9 4881.46 722.150
  -3  -5  -9 4626.49 776.325
  -3  -5  -8 4495.62 773.690
  -3  -5  -8 4538.16 861.301
  -3  -5  -8 4970.97 862.433
  -3  -5  -8 2974.27 534.149
  -3  -5  -7-304.726 428.952
  -3  -5  -7-202.444 295.792
  -3  -5  -7-60.9448 497.595
  -3  -5  -7 32.3866 433.449
  -3  -5  -7-30.8548 272.147
  -3  -5  -7 452.074 315.759
  -3  -5  -6 344.610 383.965
  -3  -5  -6 106.937 368.066
  -3  -5  -6-169.807 408.919
  -3  -5  -5 6084.41 813.106
  -3  -5  -5 5056.11 1004.87
  -3  -5  -5 6216.07 960.698
  -3  -5  -4 4228.83 835.906
  -3  -5  -4 5571.34 1040.85
  -3  -5  -4 5478.27 805.276
  -3  -5  -3 27086.8 1842.34
  -3  -5  -3 27273.7 1947.53
  -3  -5  -2 9507.24 2084.74
  -3  -5  -2 9897.52 2112.95
  -3  -5  -2 8655.80 1072.60
  -3  -5  -2 6935.95 927.227
  -3  -5  -2 12109.5 2522.13
  -3  -5  -1 3618.87 1323.04
  -3  -5  -1 4890.50 1528.53
  -3  -5  -1 5403.11 908.567
  -3  -5  -1 4451.05 1470.88
  -3  -5  -1 4567.30 739.542
  -3  -5   0 5069.01 1554.54
  -3  -5   0 4103.51 1405.56
  -3  -5   0 7796.29 1785.96
  -3  -5   1 12684.1 2281.56
  -3  -5   1 9781.06 1025.78
  -3  -5   1 9926.64 2130.41
  -3  -5   2 8484.47 1883.07
  -3  -5   2 8709.66 1944.04
  -3  -5   3 7689.02 1710.68
  -3  -5   3 7465.84 1863.18
  -3  -5   4 2307.59 1414.27
  -3  -5   4 487.273 536.298
  -3  -5   5 19387.1 2797.59
  -3  -5   5 27124.1 3659.05
  -3  -5   5 22563.3 2990.61
  -3  -5   6 18434.0 1321.25
  -3  -5   6 17874.7 2612.08
  -3  -5   6 16001.1 2581.93
  -3  -5   7-251.652 508.272
  -3  -5   7-778.441 741.542
  -3  -5   7 291.388 312.179
  -3  -5   8 22411.6 3037.19
  -3  -5   8 27442.2 1530.79
  -3  -5   8 27814.5 3882.82
  -3  -5   9 7299.29 826.911
  -3  -5   9 7471.31 916.300
  -3  -5  10 541.639 359.158
  -3  -5  10 2162.04 492.344
  -3  -5  11 16607.5 1231.48
  -3  -5  11 17628.5 1394.15
  -3  -5  12 4284.86 640.728
  -3  -5  12 2859.51 636.427
  -3  -5  12 3037.58 565.962
  -3  -5  13 5598.59 759.147
  -3  -5  13 5207.89 672.311
  -3  -5  13 5864.53 688.748
  -3  -5  13 5503.15 761.013
  -3  -5  14 147.834 232.373
  -3  -5  14 348.521 293.285
  -3  -5  14 100.971 218.131
  -3  -5  14 207.440 262.572
  -3  -5  14-55.6753 248.876
  -3  -5  15 1679.72 369.234
  -3  -5  15 1536.59 411.643
  -3  -5  15 1662.42 350.414
  -3  -5  15 1523.39 325.387
  -3  -5  16 819.280 248.516
  -3  -5  16 1141.18 255.119
  -3  -5  16 1002.89 239.963
  -3  -5  16 1102.09 264.505
  -3  -4 -12 419.403 335.051
  -3  -4 -12 372.065 226.008
  -3  -4 -12 78.9592 187.779
  -3  -4 -11 357.119 321.350
  -3  -4 -11 414.689 424.054
  -3  -4 -11 369.370 311.509
  -3  -4 -11 48.8270 286.678
  -3  -4 -10 896.484 487.013
  -3  -4 -10 523.895 293.324
  -3  -4 -10 565.719 264.378
  -3  -4 -10-120.344 334.347
  -3  -4 -10-270.154 240.912
  -3  -4 -10-165.312 219.715
  -3  -4 -10 676.321 468.550
  -3  -4 -10-179.812 309.560
  -3  -4 -10 208.223 371.415
  -3  -4  -9 10228.8 1024.72
  -3  -4  -9 10784.4 1199.33
  -3  -4  -9 11986.4 1444.11
  -3  -4  -9 9272.60 1122.39
  -3  -4  -9 10837.3 981.018
  -3  -4  -9 10968.6 985.454
  -3  -4  -9 11747.2 1056.47
  -3  -4  -9 13333.9 1376.80
  -3  -4  -9 10376.9 1035.86
  -3  -4  -8 9057.55 1016.64
  -3  -4  -8 8560.97 954.743
  -3  -4  -8 7368.28 961.812
  -3  -4  -8 12297.9 1379.52
  -3  -4  -8 11681.2 1567.16
  -3  -4  -8 9937.79 1017.65
  -3  -4  -8 9878.06 1018.99
  -3  -4  -8 8959.91 1160.03
  -3  -4  -7 12948.8 1172.13
  -3  -4  -7 14046.6 1254.19
  -3  -4  -7 13257.9 1269.63
  -3  -4  -7 12154.4 1208.38
  -3  -4  -7 13915.5 1528.67
  -3  -4  -7 13229.4 1217.09
  -3  -4  -7 13084.3 1499.29
  -3  -4  -7 14174.3 1223.62
  -3  -4  -6 10985.6 1196.47
  -3  -4  -6 12478.5 1501.01
  -3  -4  -5 3111.14 1246.19
  -3  -4  -5 4487.81 858.585
  -3  -4  -5 4465.66 1511.86
  -3  -4  -5 4776.63 1593.51
  -3  -4  -5 3636.19 862.208
  -3  -4  -4 15195.1 2632.26
  -3  -4  -4 14627.5 1427.57
  -3  -4  -4 18550.9 2841.11
  -3  -4  -4 11276.3 2543.89
  -3  -4  -4 10545.4 2336.96
  -3  -4  -3 2800.43 1134.56
  -3  -4  -3 2090.13 1103.74
  -3  -4  -3 551.914 599.178
  -3  -4  -3 2786.99 1102.83
  -3  -4  -2 3941.79 1274.01
  -3  -4  -2 1132.80 889.188
  -3  -4  -1 13767.6 2292.20
  -3  -4  -1 18811.4 2675.48
  -3  -4  -1 17974.8 2529.48
  -3  -4   0 1028.30 727.014
  -3  -4   0 2818.85 1035.82
  -3  -4   1 11311.2 1891.44
  -3  -4   1 13626.7 2153.44
  -3  -4   2 102385. 5799.99
  -3  -4   2 103413. 5684.75
  -3  -4   3 10769.0 1906.17
  -3  -4   3 8079.10 1590.77
  -3  -4   4 49039.8 3915.22
  -3  -4   4 48772.9 3924.36
  -3  -4   5 51887.2 4831.86
  -3  -4   5 41196.6 3644.45
  -3  -4   5 46082.7 3778.21
  -3  -4   6 7107.09 1481.41
  -3  -4   6 7739.46 1909.48
  -3  -4   6 7594.39 1584.82
  -3  -4   7 12321.8 2037.14
  -3  -4   7 21076.1 3218.00
  -3  -4   8 18428.8 2584.34
  -3  -4   8 28913.0 3935.17
  -3  -4   9 3712.24 1478.49
  -3  -4   9 2228.43 957.900
  -3  -4  10-16.8387 301.340
  -3  -4  10-2053.54 1190.52
  -3  -4  11 14554.8 1170.91
  -3  -4  12 962.650 310.568
  -3  -4  12 564.941 375.959
  -3  -4  12 620.208 370.516
  -3  -4  13 6131.14 882.792
  -3  -4  13 5602.52 747.698
  -3  -4  13 5670.35 672.655
  -3  -4  13 5844.45 752.237
  -3  -4  14 1214.61 321.681
  -3  -4  14 1312.78 412.391
  -3  -4  14 959.546 327.925
  -3  -4  14 1123.17 423.698
  -3  -4  15 2199.54 382.475
  -3  -4  15 1705.30 399.483
  -3  -4  15 1787.70 424.498
  -3  -4  15 1269.43 349.918
  -3  -4  16 2551.60 335.653
  -3  -4  16 2900.58 425.404
  -3  -4  16 3697.03 513.004
  -3  -4  16 2683.57 406.843
  -3  -4  16 2705.19 394.698
  -3  -4  17 759.930 210.045
  -3  -4  17 1508.94 278.593
  -3  -4  17 1613.15 275.930
  -3  -3 -13 2041.75 381.239
  -3  -3 -13 2307.38 423.854
  -3  -3 -13 2099.54 483.619
  -3  -3 -13 2471.79 424.111
  -3  -3 -13 2328.71 476.317
  -3  -3 -12 7546.32 731.573
  -3  -3 -12 8982.84 1010.93
  -3  -3 -12 9258.59 1095.06
  -3  -3 -12 9050.92 761.762
  -3  -3 -12 8583.11 920.193
  -3  -3 -12 7485.95 700.554
  -3  -3 -12 8571.98 912.448
  -3  -3 -11 8245.36 1007.95
  -3  -3 -11 9367.03 1215.14
  -3  -3 -11 8000.09 828.935
  -3  -3 -11 10128.6 973.016
  -3  -3 -11 8204.88 845.342
  -3  -3 -11 8617.60 1040.64
  -3  -3 -11 9765.56 1137.38
  -3  -3 -11 8168.45 861.538
  -3  -3 -11 8441.52 1037.16
  -3  -3 -10 7820.61 918.943
  -3  -3 -10 9819.58 1011.60
  -3  -3 -10 6102.17 821.769
  -3  -3 -10 10423.5 1198.90
  -3  -3 -10 8830.18 939.173
  -3  -3 -10 9327.38 1383.66
  -3  -3 -10 9822.73 1161.94
  -3  -3 -10 9091.12 970.567
  -3  -3  -9 2415.71 590.129
  -3  -3  -9 2767.29 564.259
  -3  -3  -9 2663.32 614.826
  -3  -3  -9 2828.71 754.091
  -3  -3  -9 2485.65 674.579
  -3  -3  -9 3345.08 704.268
  -3  -3  -9 2722.88 845.589
  -3  -3  -9 3639.93 662.400
  -3  -3  -8 13071.0 1465.28
  -3  -3  -8 13588.1 1226.61
  -3  -3  -8 12398.9 1146.79
  -3  -3  -8 9765.40 1266.97
  -3  -3  -8 13244.2 1243.22
  -3  -3  -8 11062.3 1181.57
  -3  -3  -8 11491.1 1140.52
  -3  -3  -7 1767.68 544.097
  -3  -3  -7 2587.54 1215.95
  -3  -3  -7 3727.78 1406.86
  -3  -3  -7 2101.63 946.352
  -3  -3  -7 964.252 551.924
  -3  -3  -6 34281.6 3984.63
  -3  -3  -6 38929.9 2452.40
  -3  -3  -6 41402.9 3919.79
  -3  -3  -6 37262.4 4250.63
  -3  -3  -5 6740.02 1716.01
  -3  -3  -5 10294.0 2109.84
  -3  -3  -5 8353.60 1800.76
  -3  -3  -4 9713.34 1935.17
  -3  -3  -4 10818.5 1886.57
  -3  -3  -4 13976.2 2388.72
  -3  -3  -4 16475.7 2394.40
  -3  -3  -3 7701.11 1593.92
  -3  -3  -3 3572.91 1026.48
  -3  -3  -3 5393.45 1470.07
  -3  -3  -3 3287.55 981.922
  -3  -3  -3 5188.43 1345.07
  -3  -3  -2 91656.9 4729.97
  -3  -3  -2 91127.0 4677.99
  -3  -3  -2 96826.8 5520.07
  -3  -3  -2 116002. 5973.01
  -3  -3  -2 116906. 5831.47
  -3  -3  -1 130745. 6092.58
  -3  -3  -1 119676. 5711.29
  -3  -3  -1 127286. 5643.42
  -3  -3   0 17056.3 2066.19
  -3  -3   0 20988.4 2134.90
  -3  -3   0 23760.4 2571.83
  -3  -3   1 94753.2 4762.57
  -3  -3   1 105328. 5194.28
  -3  -3   2 29359.3 2715.73
  -3  -3   2 32760.9 2754.25
  -3  -3   3 64545.1 3954.35
  -3  -3   3 57656.3 3633.51
  -3  -3   4 109288. 5071.24
  -3  -3   4 117318. 5232.59
  -3  -3   5 21272.3 2180.31
  -3  -3   5 23567.7 3021.38
  -3  -3   5 18253.5 2124.29
  -3  -3   6 1412.84 793.843
  -3  -3   6 1284.48 647.291
  -3  -3   7 8453.68 1991.92
  -3  -3   7 6331.01 1397.60
  -3  -3   8 11493.9 2456.55
  -3  -3   8 11048.7 1796.20
  -3  -3   9 17330.8 2964.81
  -3  -3  10 13472.1 2994.41
  -3  -3  11 16482.8 1264.95
  -3  -3  11 15401.8 1153.54
  -3  -3  11 16813.0 3196.57
  -3  -3  12 3806.67 629.148
  -3  -3  12 4119.23 623.609
  -3  -3  12 3088.66 630.285
  -3  -3  13 7755.96 894.669
  -3  -3  13 8032.53 900.473
  -3  -3  13 7718.18 801.551
  -3  -3  13 8429.46 869.813
  -3  -3  14 322.230 270.664
  -3  -3  14 660.273 322.649
  -3  -3  14-64.9144 253.057
  -3  -3  14 804.824 343.902
  -3  -3  14 1065.50 487.861
  -3  -3  15 3331.55 539.061
  -3  -3  15 3687.60 622.814
  -3  -3  15 3539.86 482.520
  -3  -3  15 3252.12 488.075
  -3  -3  15 3100.94 536.413
  -3  -3  16 3514.10 496.145
  -3  -3  16 3475.15 433.318
  -3  -3  16 3156.99 483.228
  -3  -3  16 3275.64 390.888
  -3  -3  16 3574.91 503.745
  -3  -3  16 4190.82 588.904
  -3  -3  17 67.7813 160.648
  -3  -3  17 238.957 185.225
  -3  -3  17 440.774 217.689
  -3  -3  17 64.1363 171.737
  -3  -3  17 591.949 235.182
  -3  -2 -14 8343.46 865.780
  -3  -2 -14 7642.65 655.647
  -3  -2 -14 7678.70 575.149
  -3  -2 -14 7637.82 720.711
  -3  -2 -14 7655.49 582.823
  -3  -2 -14 9874.85 862.555
  -3  -2 -14 8866.29 792.061
  -3  -2 -14 8401.90 620.384
  -3  -2 -13 327.875 353.297
  -3  -2 -13 317.305 380.815
  -3  -2 -13 192.781 388.291
  -3  -2 -13 299.809 329.838
  -3  -2 -13 21.7432 206.979
  -3  -2 -13-57.3472 259.873
  -3  -2 -13 291.967 304.792
  -3  -2 -13 515.479 335.969
  -3  -2 -12 3710.34 610.908
  -3  -2 -12 3494.77 589.980
  -3  -2 -12 2784.39 760.047
  -3  -2 -12 3874.19 677.758
  -3  -2 -12 3603.94 750.042
  -3  -2 -12 2896.07 704.208
  -3  -2 -12 3353.88 694.324
  -3  -2 -12 2689.72 663.085
  -3  -2 -11 701.292 434.849
  -3  -2 -11 1618.27 469.335
  -3  -2 -11 2413.27 573.526
  -3  -2 -11 1094.09 458.028
  -3  -2 -11 2467.11 715.848
  -3  -2 -11 1968.43 764.517
  -3  -2 -11 1291.26 584.393
  -3  -2 -11 1658.48 482.037
  -3  -2 -10 9496.77 1035.33
  -3  -2 -10 8589.51 1052.47
  -3  -2 -10 8808.93 971.566
  -3  -2 -10 8100.41 1112.62
  -3  -2 -10 9416.91 1045.41
  -3  -2 -10 8772.28 1305.65
  -3  -2 -10 8121.61 1099.55
  -3  -2 -10 7923.69 979.851
  -3  -2  -9 1610.27 482.472
  -3  -2  -9 3334.26 879.490
  -3  -2  -9 2332.65 693.428
  -3  -2  -9 2788.91 597.630
  -3  -2  -9 3208.44 672.887
  -3  -2  -9 2279.65 576.363
  -3  -2  -9 822.927 374.299
  -3  -2  -8 8202.47 2044.73
  -3  -2  -8 11576.2 2354.61
  -3  -2  -8 11240.6 1290.06
  -3  -2  -8 14913.6 2267.00
  -3  -2  -7 50.5350 423.105
  -3  -2  -7 1377.04 526.324
  -3  -2  -7 939.572 746.532
  -3  -2  -7 726.985 686.281
  -3  -2  -7-248.124 399.599
  -3  -2  -6 2547.92 965.284
  -3  -2  -6 2719.96 1127.81
  -3  -2  -6 1123.39 821.815
  -3  -2  -6 1959.95 762.342
  -3  -2  -5 28514.9 2866.53
  -3  -2  -5 36922.0 3668.00
  -3  -2  -5 28621.2 3149.09
  -3  -2  -5 32541.5 3135.15
  -3  -2  -4 24606.0 2704.66
  -3  -2  -4 29407.2 2924.86
  -3  -2  -4 29516.7 3089.78
  -3  -2  -4 22749.6 2384.17
  -3  -2  -3 2644.78 915.479
  -3  -2  -3 2664.85 917.398
  -3  -2  -3 2330.32 809.211
  -3  -2  -3 1922.77 671.352
  -3  -2  -2 7662.53 1355.55
  -3  -2  -2 6826.71 1106.96
  -3  -2  -2 7509.15 1383.77
  -3  -2  -2 4962.20 1185.96
  -3  -2  -1 86061.4 4156.75
  -3  -2  -1 104143. 4672.62
  -3  -2  -1 107959. 4901.87
  -3  -2  -1 90162.8 3487.52
  -3  -2  -1 86456.8 3390.77
  -3  -2   0 58618.4 3505.94
  -3  -2   0 50594.8 3006.24
  -3  -2   0 61071.8 3217.43
  -3  -2   0 51249.6 2966.68
  -3  -2   1 67744.4 3094.75
  -3  -2   1 64323.6 3311.29
  -3  -2   1 69355.8 3657.25
  -3  -2   2 55950.7 2523.21
  -3  -2   2 54486.9 2972.94
  -3  -2   2 59754.1 3288.83
  -3  -2   3 32096.7 2360.74
  -3  -2   3 28281.5 2031.02
  -3  -2   3 32572.1 2273.17
  -3  -2   4 17709.6 1721.50
  -3  -2   4 24267.6 2767.65
  -3  -2   4 18541.5 1765.70
  -3  -2   4 19977.8 1928.72
  -3  -2   5 72681.0 3327.34
  -3  -2   5 72869.4 4030.15
  -3  -2   5 81243.2 5139.58
  -3  -2   6 15481.3 2452.56
  -3  -2   6 11636.9 1824.31
  -3  -2   6 11096.3 1477.51
  -3  -2   7 2866.57 817.666
  -3  -2   7 1144.98 767.401
  -3  -2   7 1791.62 866.859
  -3  -2   8 10059.9 2283.86
  -3  -2   8 9137.05 1840.52
  -3  -2   9 5030.48 1495.59
  -3  -2   9 805.962 822.262
  -3  -2  10 8869.10 2270.74
  -3  -2  10 2903.08 1294.34
  -3  -2  11 3904.12 648.748
  -3  -2  11 3837.98 603.369
  -3  -2  11 1906.75 1232.69
  -3  -2  11 1130.95 1065.28
  -3  -2  12 19224.6 1492.05
  -3  -2  12 18913.8 1338.43
  -3  -2  12 19528.5 1336.95
  -3  -2  12 17720.6 1286.33
  -3  -2  13 4591.48 671.804
  -3  -2  13 3596.23 617.225
  -3  -2  13 4777.67 767.850
  -3  -2  13 4015.13 638.713
  -3  -2  14 1948.02 541.958
  -3  -2  14 924.034 404.803
  -3  -2  14 1013.48 324.216
  -3  -2  14 1399.58 417.726
  -3  -2  14 1056.99 406.075
  -3  -2  15 2865.15 471.376
  -3  -2  15 4108.73 677.039
  -3  -2  15 3581.60 558.997
  -3  -2  15 3699.52 534.819
  -3  -2  15 3197.18 559.756
  -3  -2  15 3440.12 574.156
  -3  -2  16 4743.69 593.658
  -3  -2  16 4639.81 588.632
  -3  -2  16 4536.24 600.018
  -3  -2  16 4163.91 477.398
  -3  -2  16 4422.11 546.057
  -3  -2  16 3250.42 432.077
  -3  -2  17 813.351 242.244
  -3  -2  17 844.454 271.987
  -3  -2  17 803.584 204.680
  -3  -2  17 563.648 196.610
  -3  -2  17 298.987 145.138
  -3  -1 -15 395.224 276.137
  -3  -1 -15 65.8067 187.580
  -3  -1 -15 447.895 335.652
  -3  -1 -15 282.349 285.834
  -3  -1 -15 676.187 317.352
  -3  -1 -15 347.521 291.356
  -3  -1 -15 252.553 183.707
  -3  -1 -15 1044.36 257.281
  -3  -1 -14 8458.67 957.662
  -3  -1 -14 7589.82 746.295
  -3  -1 -14 7064.14 817.460
  -3  -1 -14 7711.09 725.030
  -3  -1 -14 7707.79 737.057
  -3  -1 -14 7417.16 934.663
  -3  -1 -14 6413.90 687.297
  -3  -1 -14 7144.31 837.634
  -3  -1 -14 8561.74 955.600
  -3  -1 -13 2909.60 550.127
  -3  -1 -13 3300.83 677.199
  -3  -1 -13 2417.75 471.722
  -3  -1 -13 2987.02 739.651
  -3  -1 -13 2030.82 483.632
  -3  -1 -13 3934.31 652.966
  -3  -1 -13 3030.29 723.620
  -3  -1 -13 2826.16 700.754
  -3  -1 -12 5670.08 797.434
  -3  -1 -12 6167.57 1091.44
  -3  -1 -12 6268.16 830.865
  -3  -1 -12 6428.58 964.165
  -3  -1 -12 6516.37 834.052
  -3  -1 -12 5121.69 811.111
  -3  -1 -12 6092.75 1002.25
  -3  -1 -12 6239.15 1073.66
  -3  -1 -11 8822.39 1040.95
  -3  -1 -11 8613.93 1203.62
  -3  -1 -11 8334.56 1038.95
  -3  -1 -11 8140.42 1093.19
  -3  -1 -11 9243.14 1371.11
  -3  -1 -11 8284.89 1088.55
  -3  -1 -11 8554.51 986.207
  -3  -1 -11 8910.89 1042.90
  -3  -1 -10 2565.05 610.667
  -3  -1 -10 1420.28 487.503
  -3  -1 -10 1450.46 522.728
  -3  -1 -10 1538.83 598.591
  -3  -1 -10 1048.17 450.127
  -3  -1 -10 1702.63 564.566
  -3  -1 -10 2288.96 716.081
  -3  -1  -9 70494.8 5955.58
  -3  -1  -9 54911.7 2488.97
  -3  -1  -9 60615.8 2805.75
  -3  -1  -9 55310.0 5127.15
  -3  -1  -9 61675.8 5225.08
  -3  -1  -9 56617.8 2447.70
  -3  -1  -9 56915.6 4969.55
  -3  -1  -9 60471.1 2583.17
  -3  -1  -9 59770.5 3241.64
  -3  -1  -9 57814.5 2423.04
  -3  -1  -9 57891.4 2762.88
  -3  -1  -9 54413.5 2530.03
  -3  -1  -8 18729.1 1510.31
  -3  -1  -8 15400.4 2546.85
  -3  -1  -8 19665.3 2956.09
  -3  -1  -8 21622.9 2602.25
  -3  -1  -8 17306.1 2541.77
  -3  -1  -7 6506.64 1508.10
  -3  -1  -7 9207.48 1688.55
  -3  -1  -7 8244.65 1900.85
  -3  -1  -7 10035.1 1954.62
  -3  -1  -6 19264.8 2476.74
  -3  -1  -6 25260.3 3005.19
  -3  -1  -6 18135.8 2314.37
  -3  -1  -6 24112.6 2689.84
  -3  -1  -5 3577.47 989.097
  -3  -1  -5 4357.51 1033.29
  -3  -1  -5 630.030 483.793
  -3  -1  -5 2721.54 941.648
  -3  -1  -4 2705.74 870.922
  -3  -1  -4 3096.05 996.038
  -3  -1  -4 2746.57 852.421
  -3  -1  -4 2975.07 750.175
  -3  -1  -3 144992. 4851.42
  -3  -1  -3 136754. 5167.19
  -3  -1  -3 149122. 6010.91
  -3  -1  -3 133787. 4472.26
  -3  -1  -2 62397.8 3608.99
  -3  -1  -2 51113.8 2382.85
  -3  -1  -2 62649.1 3190.30
  -3  -1  -2 59804.2 2765.13
  -3  -1  -1 5008.75 743.316
  -3  -1  -1 4203.66 731.863
  -3  -1  -1 5434.62 1037.68
  -3  -1   0 86320.7 2923.80
  -3  -1   0 83847.8 2608.52
  -3  -1   0 87257.8 3732.72
  -3  -1   1 55467.5 2821.40
  -3  -1   1 54676.0 2006.21
  -3  -1   1 58389.1 3078.40
  -3  -1   1 54260.1 2025.37
  -3  -1   1 59842.8 2573.69
  -3  -1   2 22111.7 1763.92
  -3  -1   2 22220.8 1513.58
  -3  -1   2 23439.0 1973.05
  -3  -1   3 39403.5 2767.59
  -3  -1   3 40222.3 2012.71
  -3  -1   3 44153.6 2328.39
  -3  -1   4 23679.4 1588.87
  -3  -1   4 25182.5 2496.07
  -3  -1   4 20026.8 1456.51
  -3  -1   4 21831.1 2224.18
  -3  -1   5 15950.1 2043.49
  -3  -1   5 15996.6 1374.72
  -3  -1   6 18359.5 2376.45
  -3  -1   6 24237.3 2852.73
  -3  -1   7 37074.0 3622.05
  -3  -1   7 39458.1 3875.01
  -3  -1   8 2806.52 1240.94
  -3  -1   8 2966.94 1247.67
  -3  -1   9 2757.70 1185.01
  -3  -1   9 3988.46 1551.80
  -3  -1  10 12275.3 2505.11
  -3  -1  10 10014.4 928.175
  -3  -1  10 12813.5 2607.31
  -3  -1  10 10745.6 2469.07
  -3  -1  11 12670.7 2730.37
  -3  -1  11 12436.7 1077.50
  -3  -1  11 11272.5 1093.36
  -3  -1  11 11319.0 2671.01
  -3  -1  11 16348.3 3054.49
  -3  -1  12 684.225 408.663
  -3  -1  12-160.375 283.952
  -3  -1  13 31709.2 1943.57
  -3  -1  13 34916.7 1859.75
  -3  -1  13 33570.6 1763.26
  -3  -1  14-113.528 289.998
  -3  -1  14 197.669 391.516
  -3  -1  14-97.4126 275.592
  -3  -1  14 622.879 322.164
  -3  -1  15 3209.28 570.348
  -3  -1  15 3630.09 573.557
  -3  -1  15 3198.21 506.364
  -3  -1  15 3187.85 585.171
  -3  -1  15 4211.69 599.320
  -3  -1  16 1361.58 364.036
  -3  -1  16 1048.85 295.481
  -3  -1  16 1031.61 258.173
  -3  -1  16 824.430 285.423
  -3  -1  16 941.706 366.159
  -3  -1  17 959.020 243.250
  -3  -1  17 939.112 196.311
  -3  -1  17 701.641 237.685
  -3  -1  17 1098.85 268.807
  -3  -1  17 1116.68 291.216
  -3   0 -16 1030.54 295.960
  -3   0 -16 1781.30 335.349
  -3   0 -16 1714.18 387.742
  -3   0 -16 1117.82 306.903
  -3   0 -15 6708.88 638.919
  -3   0 -15 7146.87 781.122
  -3   0 -15 7133.05 703.139
  -3   0 -15 5737.78 657.773
  -3   0 -15 7025.90 652.050
  -3   0 -15 5214.99 662.631
  -3   0 -15 6848.38 861.591
  -3   0 -15 6976.07 824.248
  -3   0 -14 2258.66 542.605
  -3   0 -14 2218.98 680.252
  -3   0 -14 2504.08 606.711
  -3   0 -14 2274.77 572.778
  -3   0 -14 2229.73 480.954
  -3   0 -14 2212.09 564.774
  -3   0 -14 2457.75 603.842
  -3   0 -14 2655.03 513.082
  -3   0 -14 2250.85 459.424
  -3   0 -13 775.207 450.581
  -3   0 -13 1168.60 369.821
  -3   0 -13 693.653 527.769
  -3   0 -13 1307.79 571.306
  -3   0 -13 1104.04 474.207
  -3   0 -13 1182.37 537.600
  -3   0 -13 864.793 527.371
  -3   0 -13 1109.49 440.590
  -3   0 -12 4236.66 708.869
  -3   0 -12 3885.94 859.803
  -3   0 -12 3908.60 693.404
  -3   0 -12 3547.23 883.989
  -3   0 -12 4686.70 789.539
  -3   0 -12 4232.05 699.246
  -3   0 -12 3620.17 980.250
  -3   0 -11 3841.78 708.826
  -3   0 -11 4069.92 979.246
  -3   0 -11 4458.92 832.567
  -3   0 -11 4512.00 929.541
  -3   0 -11 3501.58 831.737
  -3   0 -11 5112.62 776.514
  -3   0 -11 4761.13 788.394
  -3   0 -10 48733.3 2851.02
  -3   0 -10 43354.4 4616.47
  -3   0 -10 61940.1 5476.65
  -3   0 -10 49237.5 4714.53
  -3   0 -10 47737.5 2458.87
  -3   0 -10 53530.8 2870.76
  -3   0 -10 46516.6 2201.28
  -3   0 -10 48240.6 2327.15
  -3   0 -10 59372.7 5358.59
  -3   0 -10 49738.4 2328.01
  -3   0  -9 30429.5 3432.21
  -3   0  -9 32171.2 1768.40
  -3   0  -9 31959.7 1792.40
  -3   0  -9 31926.3 1808.21
  -3   0  -9 31857.0 1925.37
  -3   0  -9 33445.7 2285.16
  -3   0  -9 29402.5 3591.81
  -3   0  -9 38653.9 4214.87
  -3   0  -9 29232.5 1767.66
  -3   0  -9 36809.6 4001.18
  -3   0  -8 4867.00 1436.22
  -3   0  -8 4187.94 1363.32
  -3   0  -8 2063.21 904.338
  -3   0  -8 7073.65 1637.96
  -3   0  -7 55995.7 4384.83
  -3   0  -7 48581.4 3784.20
  -3   0  -7 47103.4 3943.47
  -3   0  -6 22317.7 2684.45
  -3   0  -6 23590.6 2595.95
  -3   0  -6 16302.1 1951.93
  -3   0  -6 17609.8 2222.65
  -3   0  -5 49158.4 3110.70
  -3   0  -5 39920.9 3108.83
  -3   0  -5 50181.2 3797.54
  -3   0  -5 47366.7 3062.97
  -3   0  -5 52413.9 3587.63
  -3   0  -4 10931.1 1549.27
  -3   0  -4 11216.3 1359.21
  -3   0  -4 9777.80 1428.20
  -3   0  -4 10939.9 1306.33
  -3   0  -4 12091.9 1787.87
  -3   0  -3 97808.4 4163.41
  -3   0  -3 98095.6 4641.26
  -3   0  -3 97179.4 3272.93
  -3   0  -3 95593.3 3843.01
  -3   0  -3 98922.9 3793.27
  -3   0  -2 20600.0 1666.89
  -3   0  -2 20309.2 1781.38
  -3   0  -2 18198.2 1473.89
  -3   0  -2 18925.4 1412.93
  -3   0  -2 17868.5 1105.17
  -3   0  -2 17356.1 1947.26
  -3   0  -1 10348.6 1227.30
  -3   0  -1 7964.75 808.846
  -3   0  -1 8843.49 1140.15
  -3   0   0 64314.1 1484.05
  -3   0   0 64771.0 1661.89
  -3   0   1 61509.6 1794.29
  -3   0   1 71937.7 2611.54
  -3   0   2 125425. 4100.17
  -3   0   3 42764.9 2969.42
  -3   0   3 32225.2 2714.03
  -3   0   4 41086.2 3242.71
  -3   0   4 61353.8 3824.67
  -3   0   5 35121.0 3216.40
  -3   0   5 36933.7 2134.34
  -3   0   5 41629.2 2244.06
  -3   0   5 40503.6 2216.65
  -3   0   5 40106.5 2223.07
  -3   0   5 34657.7 2112.83
  -3   0   5 37065.6 2182.16
  -3   0   6 42279.5 2624.03
  -3   0   6 47135.1 2766.88
  -3   0   6 48987.7 3829.25
  -3   0   6 45497.4 2683.84
  -3   0   6 45165.8 2683.54
  -3   0   6 50735.0 3984.22
  -3   0   6 46301.6 2714.38
  -3   0   6 38484.1 3570.43
  -3   0   6 44519.1 2682.83
  -3   0   7 78930.7 3970.25
  -3   0   7 79155.4 4006.14
  -3   0   7 79908.5 3991.20
  -3   0   7 85334.6 4176.86
  -3   0   7 78037.3 5420.93
  -3   0   7 79750.9 4000.16
  -3   0   7 79590.2 4045.96
  -3   0   7 88855.7 5573.85
  -3   0   7 80501.2 5497.68
  -3   0   8 1083.11 853.124
  -3   0   8 2752.86 1104.79
  -3   0   8 1914.62 863.751
  -3   0   9 5117.82 1738.62
  -3   0   9 7475.74 1947.59
  -3   0   9 6639.41 1832.20
  -3   0  10 12388.2 2579.91
  -3   0  10 12144.7 2554.91
  -3   0  10 10477.5 1140.99
  -3   0  10 12825.3 2651.75
  -3   0  11 5318.67 872.928
  -3   0  11 4923.69 1586.58
  -3   0  11 6698.43 2000.11
  -3   0  11 10765.9 2709.68
  -3   0  11 10106.9 2304.17
  -3   0  12 7266.26 920.933
  -3   0  12 5775.43 887.353
  -3   0  12 6821.13 861.159
  -3   0  13-192.309 319.532
  -3   0  13 311.785 348.404
  -3   0  13-247.326 342.677
  -3   0  14 3497.84 629.555
  -3   0  14 3294.58 544.203
  -3   0  14 3098.09 580.255
  -3   0  14 4200.78 738.303
  -3   0  15 1903.41 431.320
  -3   0  15 1265.92 326.926
  -3   0  15 388.877 276.807
  -3   0  15 1101.64 358.769
  -3   0  15 1618.39 456.808
  -3   0  16 2361.42 418.032
  -3   0  16 1447.96 313.797
  -3   0  16 1561.77 379.403
  -3   0  16 1357.23 306.655
  -3   0  16 1390.74 378.438
  -3   0  17 1662.10 238.811
  -3   0  17 1379.69 256.222
  -3   0  17 1409.17 217.393
  -3   0  17 1544.64 278.889
  -3   1 -16 3926.16 535.326
  -3   1 -16 3173.59 442.310
  -3   1 -16 3148.15 414.930
  -3   1 -16 3061.41 499.280
  -3   1 -16 3103.47 436.835
  -3   1 -16 3817.53 607.300
  -3   1 -15 3719.60 588.964
  -3   1 -15 4364.77 655.687
  -3   1 -15 4271.28 656.847
  -3   1 -15 4496.67 717.933
  -3   1 -15 4312.88 606.159
  -3   1 -15 4606.33 635.746
  -3   1 -15 4077.26 571.828
  -3   1 -15 4614.80 787.419
  -3   1 -14 6949.36 917.155
  -3   1 -14 4810.09 709.548
  -3   1 -14 6114.36 895.911
  -3   1 -14 5351.05 906.212
  -3   1 -14 6168.13 769.736
  -3   1 -14 5139.71 761.288
  -3   1 -14 5986.84 973.454
  -3   1 -14 5309.50 723.430
  -3   1 -13 1045.24 511.309
  -3   1 -13 1141.11 526.633
  -3   1 -13 1035.79 429.093
  -3   1 -13 1169.40 428.033
  -3   1 -13 1665.06 690.534
  -3   1 -13 561.474 427.777
  -3   1 -13 1069.09 581.898
  -3   1 -13 986.466 364.232
  -3   1 -12 5594.50 950.295
  -3   1 -12 4791.60 767.432
  -3   1 -12 4628.58 904.359
  -3   1 -12 3587.55 690.559
  -3   1 -12 4745.86 845.314
  -3   1 -12 3842.43 737.986
  -3   1 -12 5458.92 1043.08
  -3   1 -11 29721.5 4009.14
  -3   1 -11 20985.7 1942.09
  -3   1 -11 23664.7 1913.09
  -3   1 -11 23802.5 1609.67
  -3   1 -11 23974.0 1752.32
  -3   1 -11 22492.5 1605.86
  -3   1 -11 23526.3 1659.63
  -3   1 -10 38492.6 2072.76
  -3   1 -10 41379.0 2472.16
  -3   1 -10 47620.8 4641.50
  -3   1 -10 39170.3 2145.16
  -3   1 -10 35519.9 3965.20
  -3   1 -10 38635.3 1993.81
  -3   1 -10 36069.8 4057.03
  -3   1 -10 37882.3 2021.17
  -3   1 -10 43523.6 4676.39
  -3   1  -9 14112.1 2341.51
  -3   1  -9 15804.2 2696.77
  -3   1  -9 10591.0 2118.38
  -3   1  -9 14361.9 2455.36
  -3   1  -9 17219.4 2686.75
  -3   1  -9 15314.3 1426.42
  -3   1  -8 2343.73 680.940
  -3   1  -8 3950.32 1278.81
  -3   1  -8 2313.09 998.374
  -3   1  -8 2142.20 1078.45
  -3   1  -8 4052.31 1251.05
  -3   1  -7 30890.2 3249.06
  -3   1  -7 28413.4 2837.84
  -3   1  -7 33858.9 3345.75
  -3   1  -7 35173.4 3445.88
  -3   1  -7 24886.1 2772.15
  -3   1  -6 6766.86 1475.26
  -3   1  -6 8493.03 1627.76
  -3   1  -6 6744.29 1367.49
  -3   1  -6 7093.00 1397.95
  -3   1  -6 6542.92 1271.66
  -3   1  -5 58937.7 3921.97
  -3   1  -5 54795.1 3903.65
  -3   1  -5 47141.3 3194.56
  -3   1  -5 53500.2 3173.81
  -3   1  -5 54400.6 3700.13
  -3   1  -4 10498.5 1399.18
  -3   1  -4 11041.6 1610.43
  -3   1  -4 11116.8 1693.15
  -3   1  -4 11418.6 1667.53
  -3   1  -4 11112.7 1324.79
  -3   1  -3 2811.42 576.762
  -3   1  -3 3652.02 921.464
  -3   1  -3 2857.69 557.670
  -3   1  -3 3069.04 627.143
  -3   1  -3 3137.79 730.901
  -3   1  -3 2856.60 859.562
  -3   1  -2 117945. 3105.44
  -3   1  -2 138885. 5114.01
  -3   1  -2 137675. 5122.42
  -3   1  -2 126813. 3592.88
  -3   1  -2 136751. 4403.68
  -3   1  -1 44758.5 1516.07
  -3   1  -1 57510.0 3301.71
  -3   1  -1 59727.0 3146.79
  -3   1  -1 45833.3 1527.90
  -3   1  -1 44839.0 1530.78
  -3   1  -1 50638.8 1852.34
  -3   1   0 10450.2 1411.82
  -3   1   0 7258.56 852.047
  -3   1   1 31112.4 2088.03
  -3   1   1 30601.1 1965.64
  -3   1   1 30199.0 2478.26
  -3   1   2 2480.65 401.214
  -3   1   2 4917.63 923.280
  -3   1   2 2476.72 371.480
  -3   1   2 4308.49 846.039
  -3   1   2 3171.01 449.866
  -3   1   2 2544.45 421.048
  -3   1   2 3826.42 489.162
  -3   1   3 109525. 3142.00
  -3   1   3 85100.7 4715.04
  -3   1   3 98438.4 3075.32
  -3   1   3 99446.0 3043.32
  -3   1   3 106077. 3069.15
  -3   1   3 101904. 3103.58
  -3   1   3 114361. 4797.09
  -3   1   3 97724.0 3083.14
  -3   1   3 115036. 4657.70
  -3   1   4 28914.0 2638.85
  -3   1   4 24660.8 2722.11
  -3   1   4 28241.0 1879.90
  -3   1   4 31865.1 2000.88
  -3   1   4 30029.0 1947.68
  -3   1   4 31546.2 2698.11
  -3   1   4 28747.2 1912.55
  -3   1   4 28338.1 1867.61
  -3   1   4 28704.2 1872.90
  -3   1   5 11992.9 1936.09
  -3   1   5 10271.6 1309.09
  -3   1   5 13688.9 1500.57
  -3   1   5 9676.68 1836.34
  -3   1   5 10985.2 1341.27
  -3   1   5 11902.9 1381.40
  -3   1   5 10913.3 1340.55
  -3   1   5 9395.67 1628.47
  -3   1   5 12065.9 1423.53
  -3   1   6 14341.4 2149.00
  -3   1   6 12325.0 1588.97
  -3   1   6 16825.9 2343.07
  -3   1   6 11823.8 2135.56
  -3   1   6 11953.8 1543.69
  -3   1   6 11699.2 1549.03
  -3   1   6 11620.5 1506.45
  -3   1   6 13220.2 1592.67
  -3   1   6 12997.4 1572.92
  -3   1   7 21387.1 2860.86
  -3   1   7 18224.7 2135.78
  -3   1   7 18171.5 2582.59
  -3   1   7 20150.3 2189.17
  -3   1   7 19294.9 2834.06
  -3   1   7 19502.5 2229.29
  -3   1   7 24423.8 3089.69
  -3   1   7 21357.6 2268.74
  -3   1   7 19556.1 2268.88
  -3   1   7 17932.6 2136.28
  -3   1   8 7009.91 1850.60
  -3   1   8 6349.75 1621.85
  -3   1   8 9430.73 2056.74
  -3   1   8 10740.5 2172.55
  -3   1   9 2265.92 1092.62
  -3   1   9 4076.46 1447.21
  -3   1   9 6325.03 1797.75
  -3   1   9 3422.47 1415.26
  -3   1   9 3316.25 633.229
  -3   1  10 33824.9 4050.30
  -3   1  10 38785.1 4651.42
  -3   1  10 36004.0 4540.95
  -3   1  10 25380.9 3679.02
  -3   1  10 27117.6 1673.05
  -3   1  11 20823.1 1636.10
  -3   1  11 21732.3 1459.41
  -3   1  12 8622.35 1051.17
  -3   1  12 7908.11 900.452
  -3   1  13 4736.63 690.515
  -3   1  13 4097.18 791.748
  -3   1  13 5988.70 849.627
  -3   1  13 5787.80 789.558
  -3   1  14 2334.76 444.724
  -3   1  14 3027.78 579.975
  -3   1  14 2456.54 554.264
  -3   1  14 1657.78 500.713
  -3   1  15 3402.59 502.351
  -3   1  15 2310.19 446.014
  -3   1  15 3785.20 521.318
  -3   1  15 3858.88 538.210
  -3   1  15 2733.59 527.606
  -3   1  16 256.857 171.985
  -3   1  16 71.8104 178.783
  -3   1  16-114.634 166.523
  -3   1  16-46.9929 199.641
  -3   1  16 135.024 332.311
  -3   2 -17 452.587 217.883
  -3   2 -17 647.451 215.397
  -3   2 -16 3089.13 499.577
  -3   2 -16 2507.40 399.795
  -3   2 -16 2747.05 499.868
  -3   2 -16 3674.84 594.252
  -3   2 -16 2705.32 499.325
  -3   2 -16 2783.64 420.670
  -3   2 -16 2815.80 418.730
  -3   2 -15 377.519 423.584
  -3   2 -15 198.935 287.379
  -3   2 -15 428.948 309.772
  -3   2 -15 856.656 466.690
  -3   2 -15 325.158 313.972
  -3   2 -15 336.681 302.832
  -3   2 -15-58.5294 242.723
  -3   2 -14 562.940 402.251
  -3   2 -14-316.367 347.915
  -3   2 -14 267.681 394.486
  -3   2 -14 523.250 367.319
  -3   2 -14 542.626 493.468
  -3   2 -14 532.835 428.091
  -3   2 -14 497.621 375.451
  -3   2 -14 446.647 396.564
  -3   2 -14 713.708 328.291
  -3   2 -13 1382.23 599.282
  -3   2 -13 1154.44 404.411
  -3   2 -13 1358.95 477.682
  -3   2 -13 1620.61 480.131
  -3   2 -13 1182.34 408.144
  -3   2 -13 1361.16 451.566
  -3   2 -13 544.902 525.390
  -3   2 -13 1923.65 591.891
  -3   2 -13 1803.87 630.997
  -3   2 -12 17826.9 1467.17
  -3   2 -12 19146.0 1462.68
  -3   2 -12 19257.9 1873.35
  -3   2 -12 18508.6 1580.00
  -3   2 -12 19383.4 1699.76
  -3   2 -12 18908.7 1511.94
  -3   2 -12 19097.3 1673.54
  -3   2 -12 17741.9 1459.72
  -3   2 -11 1109.05 946.187
  -3   2 -11 1175.55 510.930
  -3   2 -11 1437.69 652.491
  -3   2 -11 2834.67 1257.68
  -3   2 -11 1256.53 444.708
  -3   2 -11 1098.31 394.616
  -3   2 -11 1561.29 489.680
  -3   2 -11 1528.70 645.119
  -3   2 -11 2136.30 1218.03
  -3   2 -11 1926.84 718.399
  -3   2 -11 2338.79 1159.38
  -3   2 -10 6028.29 1588.25
  -3   2 -10 5633.96 989.216
  -3   2 -10 6522.45 1807.51
  -3   2 -10 4413.67 707.698
  -3   2 -10 7148.07 2025.94
  -3   2 -10 5439.18 974.685
  -3   2 -10 5654.62 846.026
  -3   2 -10 1995.73 1126.03
  -3   2 -10 3959.88 683.693
  -3   2 -10 6984.25 1019.20
  -3   2 -10 5610.11 1629.41
  -3   2  -9 5168.89 1396.38
  -3   2  -9 3468.48 677.865
  -3   2  -9 2550.69 764.702
  -3   2  -9 5386.23 957.478
  -3   2  -9 4055.62 1258.46
  -3   2  -9 4797.61 1630.49
  -3   2  -9 3986.82 1376.53
  -3   2  -8 5400.58 1496.04
  -3   2  -8 5315.47 1375.93
  -3   2  -8 8374.02 1897.85
  -3   2  -8 5105.09 1434.96
  -3   2  -8 7371.68 1601.77
  -3   2  -7 64935.5 4356.38
  -3   2  -7 63613.2 4439.99
  -3   2  -7 89059.7 5637.98
  -3   2  -7 79267.1 5150.90
  -3   2  -7 80358.0 5486.52
  -3   2  -6 6745.30 1371.51
  -3   2  -6 8234.54 1708.47
  -3   2  -6 8991.32 1463.38
  -3   2  -6 6510.55 1310.91
  -3   2  -6 7602.06 1523.38
  -3   2  -6 10827.5 1867.71
  -3   2  -5 18267.4 2022.82
  -3   2  -5 20637.6 2584.31
  -3   2  -5 17504.5 2190.97
  -3   2  -5 17872.3 1909.47
  -3   2  -5 22696.0 2546.55
  -3   2  -5 15787.3 1860.34
  -3   2  -4 42842.5 2762.73
  -3   2  -4 47464.0 3660.72
  -3   2  -4 39584.6 2626.14
  -3   2  -4 41146.3 2696.94
  -3   2  -4 49113.3 3594.39
  -3   2  -4 38595.4 2707.55
  -3   2  -3 16026.6 1944.52
  -3   2  -3 13198.7 1661.16
  -3   2  -3 12717.6 1362.92
  -3   2  -3 13274.3 1466.49
  -3   2  -3 12242.8 1368.45
  -3   2  -3 15026.5 2049.05
  -3   2  -2 35447.2 2134.92
  -3   2  -2 36542.4 2177.21
  -3   2  -2 36222.9 2132.21
  -3   2  -2 34212.6 2094.99
  -3   2  -2 42438.8 3124.95
  -3   2  -2 40297.5 2904.31
  -3   2  -2 41266.4 3189.79
  -3   2  -1 8923.93 1003.88
  -3   2  -1 8243.78 1066.99
  -3   2  -1 7244.58 905.484
  -3   2  -1 8665.24 1413.67
  -3   2  -1 7193.90 914.608
  -3   2  -1 8416.04 1550.39
  -3   2   0 22013.9 1633.86
  -3   2   0 23998.1 1645.29
  -3   2   0 24824.9 2019.12
  -3   2   0 23172.0 2472.56
  -3   2   0 25732.7 1696.89
  -3   2   0 23537.5 1624.87
  -3   2   0 27545.5 2631.67
  -3   2   1 49392.5 3046.15
  -3   2   1 52511.0 3749.53
  -3   2   1 47486.7 2374.07
  -3   2   1 46031.0 2371.52
  -3   2   1 50333.5 2417.63
  -3   2   1 49490.7 2414.40
  -3   2   2 4157.70 762.021
  -3   2   2 4780.39 878.661
  -3   2   2 4373.23 787.577
  -3   2   2 5386.48 867.651
  -3   2   2 4033.63 1182.18
  -3   2   2 4233.61 758.750
  -3   2   2 5318.69 1186.04
  -3   2   3 181034. 6776.88
  -3   2   3 161160. 5001.86
  -3   2   3 168185. 7086.37
  -3   2   3 143730. 4923.67
  -3   2   3 136670. 6471.54
  -3   2   3 159023. 5011.44
  -3   2   3 153562. 5021.16
  -3   2   3 161718. 4975.07
  -3   2   3 159562. 5032.46
  -3   2   4 7047.67 1611.60
  -3   2   4 5463.85 993.539
  -3   2   4 6811.50 1121.20
  -3   2   4 6522.23 1102.19
  -3   2   4 6272.40 1530.16
  -3   2   4 9569.82 1336.85
  -3   2   4 6535.11 1190.51
  -3   2   4 6420.01 1490.56
  -3   2   4 7004.51 1191.41
  -3   2   5 961.914 730.027
  -3   2   5 1196.81 747.676
  -3   2   5 1485.40 845.407
  -3   2   5 1896.15 671.952
  -3   2   5 2870.22 902.256
  -3   2   5 1656.75 670.569
  -3   2   5 2962.33 1158.33
  -3   2   5 2084.56 740.587
  -3   2   5 511.941 455.187
  -3   2   6 8478.29 1624.06
  -3   2   6 7519.25 1376.58
  -3   2   6 8423.47 1948.40
  -3   2   6 8716.60 1882.48
  -3   2   6 9051.52 1987.60
  -3   2   6 6084.58 1244.04
  -3   2   6 6951.84 1275.95
  -3   2   6 8894.95 1508.58
  -3   2   6 4817.55 1145.36
  -3   2   6 7297.47 1364.85
  -3   2   7 3127.80 1006.19
  -3   2   7 3215.63 1222.17
  -3   2   7 292.464 474.690
  -3   2   7 1214.43 871.867
  -3   2   7 773.667 575.754
  -3   2   7 1509.57 731.393
  -3   2   7 894.566 706.459
  -3   2   7 3242.48 1126.78
  -3   2   7 2178.52 1079.55
  -3   2   7 500.716 520.899
  -3   2   8 27258.8 1596.01
  -3   2   8 34228.5 4218.76
  -3   2   8 33336.5 3875.63
  -3   2   8 37986.8 4420.24
  -3   2   8 26703.6 3328.27
  -3   2   9 20348.1 1429.11
  -3   2   9 17848.4 1437.86
  -3   2   9 24294.7 3467.17
  -3   2   9 21580.9 3443.33
  -3   2   9 19077.0 3212.62
  -3   2  10 11216.2 1155.48
  -3   2  10 11477.0 1106.40
  -3   2  11 6519.70 825.805
  -3   2  11 5943.40 856.937
  -3   2  11 5754.56 949.217
  -3   2  12 6845.60 768.821
  -3   2  12 6051.70 953.196
  -3   2  12 5588.43 720.784
  -3   2  12 5872.76 798.932
  -3   2  12 5087.69 753.336
  -3   2  12 6582.49 785.625
  -3   2  13 1303.19 467.555
  -3   2  13 1147.54 416.554
  -3   2  13 894.138 286.252
  -3   2  13 1546.26 434.781
  -3   2  13 1060.52 450.292
  -3   2  13 1301.32 481.799
  -3   2  14 4114.69 534.614
  -3   2  14 5057.79 649.321
  -3   2  14 4542.24 604.546
  -3   2  14 4214.69 570.681
  -3   2  14 4098.79 662.415
  -3   2  15 2441.55 370.624
  -3   2  15 2400.49 411.121
  -3   2  15 1693.97 290.840
  -3   2  15 2542.50 413.529
  -3   2  15 2140.65 370.084
  -3   3 -17 1861.57 304.413
  -3   3 -17 1808.74 314.143
  -3   3 -17 2779.99 387.065
  -3   3 -16 1176.39 320.460
  -3   3 -16 745.019 307.321
  -3   3 -16 968.557 316.471
  -3   3 -16 845.179 318.703
  -3   3 -16 1292.46 368.324
  -3   3 -16 769.536 352.413
  -3   3 -16 1034.18 339.825
  -3   3 -15 809.971 338.917
  -3   3 -15 121.728 313.242
  -3   3 -15 70.4568 291.982
  -3   3 -15-411.855 267.932
  -3   3 -15-59.2447 373.735
  -3   3 -15 68.4665 282.311
  -3   3 -15 882.659 362.568
  -3   3 -15-177.537 285.196
  -3   3 -15 155.503 330.110
  -3   3 -14 4615.76 774.233
  -3   3 -14 6323.79 935.857
  -3   3 -14 4630.86 733.285
  -3   3 -14 5564.33 856.122
  -3   3 -14 5970.39 914.821
  -3   3 -14 4559.84 728.635
  -3   3 -14 5497.70 882.237
  -3   3 -14 4462.62 637.292
  -3   3 -14 5272.24 738.779
  -3   3 -13 2298.77 545.703
  -3   3 -13 2263.65 657.125
  -3   3 -13 2079.27 551.492
  -3   3 -13 2030.45 680.220
  -3   3 -13 1778.36 542.197
  -3   3 -13 2052.64 614.919
  -3   3 -13 2537.68 728.279
  -3   3 -13 1752.41 430.579
  -3   3 -12 8630.02 1069.81
  -3   3 -12 9398.62 1171.52
  -3   3 -12 9628.57 1122.66
  -3   3 -12 9354.89 1185.02
  -3   3 -12 8539.58 1192.72
  -3   3 -12 8113.08 1181.63
  -3   3 -12 7192.14 910.664
  -3   3 -11 2788.34 726.570
  -3   3 -11 2314.54 668.220
  -3   3 -11 2834.49 570.388
  -3   3 -11 2091.46 597.880
  -3   3 -11 2353.74 585.785
  -3   3 -11 2708.87 750.339
  -3   3 -10 12502.2 2503.01
  -3   3 -10 9143.86 1183.01
  -3   3 -10 3260.53 1290.86
  -3   3 -10 9103.05 1227.52
  -3   3 -10 10974.4 2530.74
  -3   3 -10 9567.16 2147.02
  -3   3 -10 8005.36 988.964
  -3   3 -10 8034.66 977.847
  -3   3 -10 7601.55 924.141
  -3   3 -10 7495.96 1943.81
  -3   3  -9 21349.6 1644.98
  -3   3  -9 14637.9 2404.68
  -3   3  -9 17579.3 1363.61
  -3   3  -9 19617.0 1468.99
  -3   3  -9 13686.2 2389.13
  -3   3  -9 12349.5 2297.56
  -3   3  -9 20134.8 2841.13
  -3   3  -9 24888.1 3426.75
  -3   3  -9 17548.5 1581.44
  -3   3  -9 16507.6 1385.92
  -3   3  -9 23538.6 3560.69
  -3   3  -8 19432.3 2615.09
  -3   3  -8 19134.5 2794.29
  -3   3  -8 18568.0 3074.57
  -3   3  -8 16000.9 2440.10
  -3   3  -8 14362.7 2312.59
  -3   3  -8 16854.5 2526.25
  -3   3  -7-901.031 622.952
  -3   3  -7-42.7695 376.202
  -3   3  -7 1907.48 1013.58
  -3   3  -7-492.258 456.751
  -3   3  -7 1024.95 837.899
  -3   3  -7 416.780 484.789
  -3   3  -6 8303.12 1678.97
  -3   3  -6 9420.03 1648.80
  -3   3  -6 10568.0 1953.25
  -3   3  -6 7632.33 1505.73
  -3   3  -6 12814.0 2343.43
  -3   3  -6 9217.47 1621.97
  -3   3  -5 987.287 532.971
  -3   3  -5-1006.48 569.938
  -3   3  -5-675.549 567.268
  -3   3  -5-174.142 693.680
  -3   3  -5-909.435 554.135
  -3   3  -5 250.478 350.278
  -3   3  -4 12682.9 1990.09
  -3   3  -4 7137.75 1306.80
  -3   3  -4 8451.14 1333.85
  -3   3  -4 9390.38 1468.56
  -3   3  -4 10676.5 1967.61
  -3   3  -4 9606.18 1686.00
  -3   3  -3 140656. 5338.67
  -3   3  -3 143447. 5315.91
  -3   3  -3 160411. 6634.87
  -3   3  -3 142132. 5344.85
  -3   3  -3 160283. 6791.15
  -3   3  -3 148213. 5319.89
  -3   3  -2 28209.7 2326.01
  -3   3  -2 33476.0 3303.63
  -3   3  -2 28950.7 2923.36
  -3   3  -2 28983.5 2340.23
  -3   3  -2 26930.4 2279.86
  -3   3  -2 26319.7 2456.91
  -3   3  -1 12627.8 2060.75
  -3   3  -1 8429.93 1489.25
  -3   3  -1 10743.8 1370.29
  -3   3  -1 14191.7 2103.74
  -3   3  -1 9342.11 1331.45
  -3   3  -1 9117.16 1296.16
  -3   3   0 23649.1 2102.66
  -3   3   0 24282.8 2101.48
  -3   3   0 21254.0 1995.22
  -3   3   0 24521.4 2862.95
  -3   3   0 22982.6 2426.40
  -3   3   0 25369.7 2123.40
  -3   3   0 25693.4 2797.06
  -3   3   1 25519.7 2906.80
  -3   3   1 22593.7 2485.21
  -3   3   1 23677.3 2153.34
  -3   3   1 21243.5 2039.26
  -3   3   1 22514.3 2059.80
  -3   3   1 22587.2 2096.92
  -3   3   2 10267.3 1478.60
  -3   3   2 11337.8 1613.80
  -3   3   2 14676.2 2290.20
  -3   3   2 14018.6 2129.37
  -3   3   2 11097.9 1565.44
  -3   3   2 11517.6 1594.64
  -3   3   3 16120.6 1924.25
  -3   3   3 17306.6 2067.24
  -3   3   3 14336.9 1857.11
  -3   3   3 13423.8 2169.94
  -3   3   3 20594.5 2800.61
  -3   3   3 15286.1 1909.11
  -3   3   3 15624.1 1908.39
  -3   3   3 20554.5 2688.66
  -3   3   4 2167.97 792.414
  -3   3   4 3557.93 961.779
  -3   3   4 2749.58 878.236
  -3   3   4 2985.68 1142.17
  -3   3   4 3297.43 934.978
  -3   3   4 2690.03 1116.36
  -3   3   4 2227.53 779.819
  -3   3   4 3408.85 1151.24
  -3   3   5 3471.53 1048.31
  -3   3   5 3464.18 1257.82
  -3   3   5 3298.13 1024.21
  -3   3   5 1182.08 699.346
  -3   3   5 5265.30 1479.39
  -3   3   5 2913.43 1233.58
  -3   3   5 2884.12 945.300
  -3   3   5 4093.48 1133.52
  -3   3   6 2505.14 1173.51
  -3   3   6 3169.89 1064.55
  -3   3   6 4596.69 1232.60
  -3   3   6 3409.86 1289.94
  -3   3   6 6242.24 1403.57
  -3   3   6 3464.11 1316.95
  -3   3   6 3571.70 1114.48
  -3   3   6 4466.22 1211.66
  -3   3   7 47718.7 4178.66
  -3   3   7 51803.4 5044.59
  -3   3   7 37850.7 2003.06
  -3   3   7 42321.4 4639.83
  -3   3   7 36246.5 3711.55
  -3   3   7 41936.6 3951.89
  -3   3   7 41129.7 2239.92
  -3   3   7 49359.8 5089.34
  -3   3   7 37230.6 3648.22
  -3   3   7 39138.1 3704.64
  -3   3   7 47118.6 4057.46
  -3   3   8 12980.2 2722.00
  -3   3   8 11308.9 2449.01
  -3   3   8 8153.72 1061.92
  -3   3   8 11381.9 2404.60
  -3   3   8 8305.85 1002.83
  -3   3   9 25226.9 1673.04
  -3   3   9 25095.3 1720.19
  -3   3   9 24347.3 1710.76
  -3   3   9 28272.4 1649.97
  -3   3   9 28013.9 1610.61
  -3   3   9 27643.7 1622.40
  -3   3   9 26198.7 1695.95
  -3   3  10 1880.50 614.520
  -3   3  10 1134.00 350.459
  -3   3  10 1144.97 391.419
  -3   3  10 1821.86 486.286
  -3   3  10 1611.16 547.665
  -3   3  10 894.087 437.322
  -3   3  10 800.274 380.766
  -3   3  10 1105.91 466.511
  -3   3  11-123.486 285.710
  -3   3  11 875.338 378.415
  -3   3  11 467.426 377.545
  -3   3  11 896.777 390.891
  -3   3  11 964.119 354.334
  -3   3  11 765.907 337.779
  -3   3  11 330.667 342.850
  -3   3  12 235.823 208.999
  -3   3  12 814.392 325.432
  -3   3  12 690.694 329.478
  -3   3  12 228.920 203.747
  -3   3  12 484.042 362.733
  -3   3  12 573.745 306.952
  -3   3  12 482.224 469.496
  -3   3  12 694.495 383.359
  -3   3  12 521.726 329.445
  -3   3  13 3104.98 526.413
  -3   3  13 2201.03 388.824
  -3   3  13 2985.39 536.373
  -3   3  13 3321.69 519.397
  -3   3  13 2490.10 483.202
  -3   3  14 1619.44 322.895
  -3   3  14 2575.93 389.101
  -3   3  14 2108.08 420.788
  -3   3  14 1773.12 326.491
  -3   3  15 1850.85 236.027
  -3   4 -16 1838.24 368.586
  -3   4 -16 1278.41 329.261
  -3   4 -16 3005.11 489.106
  -3   4 -16 2061.46 417.562
  -3   4 -16 2532.51 435.543
  -3   4 -16 1904.35 368.683
  -3   4 -16 1614.56 322.866
  -3   4 -15 544.815 263.375
  -3   4 -15 256.126 318.214
  -3   4 -15 912.086 391.598
  -3   4 -15 1178.10 365.565
  -3   4 -15 1287.03 470.333
  -3   4 -15 1298.64 392.885
  -3   4 -15 963.815 412.638
  -3   4 -14 1828.88 586.036
  -3   4 -14 3291.93 637.440
  -3   4 -14 4007.47 749.524
  -3   4 -14 3284.12 587.245
  -3   4 -14 3090.73 585.542
  -3   4 -14 3882.87 713.276
  -3   4 -14 4284.60 686.497
  -3   4 -14 4391.27 736.564
  -3   4 -13 486.627 514.659
  -3   4 -13 531.630 366.499
  -3   4 -13 663.611 431.321
  -3   4 -13-10.8029 375.954
  -3   4 -13 424.261 394.739
  -3   4 -13 433.844 301.275
  -3   4 -13 395.115 435.195
  -3   4 -13 938.233 541.483
  -3   4 -12 366.961 284.015
  -3   4 -12 843.363 409.035
  -3   4 -12 1490.59 547.789
  -3   4 -12 732.966 481.532
  -3   4 -12 1158.74 549.028
  -3   4 -12 641.091 563.072
  -3   4 -12 1357.83 605.853
  -3   4 -11 11407.4 1394.90
  -3   4 -11 12480.3 1312.54
  -3   4 -11 10632.0 1091.94
  -3   4 -11 10582.0 1234.36
  -3   4 -11 11483.7 1238.01
  -3   4 -11 11488.1 1194.13
  -3   4 -11 11843.5 1231.96
  -3   4 -10 24805.9 3560.52
  -3   4 -10 17895.4 1485.21
  -3   4 -10 16770.7 2760.02
  -3   4 -10 19019.5 1617.55
  -3   4 -10 20918.8 3550.62
  -3   4 -10 15253.9 2726.00
  -3   4 -10 14673.6 2644.74
  -3   4 -10 15870.5 1344.54
  -3   4 -10 17176.3 1434.94
  -3   4 -10 19151.9 1796.98
  -3   4  -9 49432.3 4720.58
  -3   4  -9 48688.1 4671.09
  -3   4  -9 58549.5 2742.42
  -3   4  -9 53231.9 2363.86
  -3   4  -9 72586.2 5966.72
  -3   4  -9 70763.6 6421.11
  -3   4  -9 50066.4 4748.11
  -3   4  -9 55916.9 2525.57
  -3   4  -9 58209.6 2983.23
  -3   4  -9 55401.0 2518.04
  -3   4  -8 5026.95 725.571
  -3   4  -8 4359.80 1367.34
  -3   4  -8 5713.36 800.903
  -3   4  -8 7153.34 1070.60
  -3   4  -8 3741.22 1494.21
  -3   4  -8 5947.40 1939.09
  -3   4  -8 5742.47 824.625
  -3   4  -8 3556.15 1308.30
  -3   4  -8 4116.03 1428.44
  -3   4  -8 4876.54 756.074
  -3   4  -7 14552.1 2715.21
  -3   4  -7 9982.88 2076.47
  -3   4  -7 12163.6 2118.18
  -3   4  -7 12504.6 2028.73
  -3   4  -7 14787.4 1243.60
  -3   4  -7 13779.7 1407.04
  -3   4  -7 15889.4 2611.87
  -3   4  -7 10381.0 1932.92
  -3   4  -6 11925.9 2109.83
  -3   4  -6 11293.5 1921.82
  -3   4  -6 15985.7 2745.25
  -3   4  -6 11534.3 2073.42
  -3   4  -6 8992.95 1769.30
  -3   4  -6 15142.9 2452.03
  -3   4  -5 1599.52 780.341
  -3   4  -5 703.213 659.846
  -3   4  -5-307.202 519.398
  -3   4  -5 1077.62 722.102
  -3   4  -5-38.9348 368.176
  -3   4  -5 1122.41 295.819
  -3   4  -5 1862.90 883.540
  -3   4  -4 5801.85 1326.03
  -3   4  -4 4386.47 1272.96
  -3   4  -4 3655.97 1187.09
  -3   4  -4 4849.46 1194.01
  -3   4  -4 4609.56 1463.25
  -3   4  -4 5685.38 1479.79
  -3   4  -3 2833.08 906.007
  -3   4  -3 5624.33 1631.83
  -3   4  -3 3436.40 1085.23
  -3   4  -3 3361.13 991.413
  -3   4  -3 4320.33 1256.61
  -3   4  -3 4695.56 1386.06
  -3   4  -2-454.567 470.744
  -3   4  -2-695.787 655.813
  -3   4  -2-47.8224 335.913
  -3   4  -2-327.185 610.965
  -3   4  -2 164.715 437.024
  -3   4  -2 1246.08 939.839
  -3   4  -1 89.4002 432.411
  -3   4  -1-1208.87 634.810
  -3   4  -1 460.049 449.949
  -3   4  -1-323.638 502.860
  -3   4  -1-64.2607 489.782
  -3   4  -1-381.026 397.394
  -3   4   0 2623.85 1120.11
  -3   4   0 3362.02 1146.57
  -3   4   0 2118.08 823.955
  -3   4   0 2786.06 1199.48
  -3   4   0 2134.27 817.816
  -3   4   0 2347.38 862.242
  -3   4   0 1960.38 790.900
  -3   4   1 19943.0 2906.89
  -3   4   1 18402.8 2754.98
  -3   4   1 11069.5 1814.96
  -3   4   1 13696.5 2026.55
  -3   4   1 17850.9 2709.00
  -3   4   1 13266.0 1968.30
  -3   4   1 13235.7 1974.38
  -3   4   2 3313.63 997.191
  -3   4   2 3130.11 1096.16
  -3   4   2 4518.34 1148.14
  -3   4   2 3805.09 1058.31
  -3   4   2 3603.46 1248.00
  -3   4   2 3395.47 1022.67
  -3   4   2 6033.48 1592.43
  -3   4   3 26830.2 3472.82
  -3   4   3 23094.0 2730.40
  -3   4   3 23322.7 2756.56
  -3   4   3 28648.0 3565.50
  -3   4   3 21325.5 2633.49
  -3   4   3 21672.5 2582.31
  -3   4   3 22331.6 2688.52
  -3   4   3 20731.1 2922.23
  -3   4   4 14040.3 2580.22
  -3   4   4 10109.9 1884.12
  -3   4   4 11844.6 2014.26
  -3   4   4 9785.61 2065.50
  -3   4   4 11647.6 2085.25
  -3   4   4 13297.5 2101.09
  -3   4   4 13924.6 2621.07
  -3   4   4 12905.7 2054.24
  -3   4   5 4943.77 1798.17
  -3   4   5 8422.18 1987.50
  -3   4   5 4468.72 1275.97
  -3   4   5 6131.41 1509.93
  -3   4   5 5854.65 1452.45
  -3   4   5 4766.59 679.449
  -3   4   5 4960.79 1375.23
  -3   4   5 6377.94 1846.34
  -3   4   5 3259.45 1120.55
  -3   4   5 6383.85 839.466
  -3   4   6 44964.5 2057.44
  -3   4   6 45729.4 4286.62
  -3   4   6 44751.4 4923.07
  -3   4   6 42046.2 1989.02
  -3   4   6 43437.6 4153.79
  -3   4   6 35501.4 3784.48
  -3   4   6 38883.9 3988.41
  -3   4   6 44002.7 1990.93
  -3   4   6 36854.6 4254.86
  -3   4   6 42759.4 2159.03
  -3   4   6 40028.9 1996.59
  -3   4   6 50159.1 5380.37
  -3   4   6 40281.6 4110.55
  -3   4   7 23173.5 3720.93
  -3   4   7 20404.9 1450.10
  -3   4   7 21754.1 1456.26
  -3   4   7 20361.3 1465.96
  -3   4   7 24471.6 1512.21
  -3   4   7 20342.4 1551.60
  -3   4   7 18852.1 1637.88
  -3   4   7 19041.7 3160.34
  -3   4   8 11653.4 1286.54
  -3   4   8 12657.4 1139.61
  -3   4   8 11867.9 1228.33
  -3   4   8 11963.5 1136.21
  -3   4   8 10987.6 1170.11
  -3   4   8 12602.6 1100.32
  -3   4   8 11569.9 1084.27
  -3   4   9 2316.44 518.753
  -3   4   9 2043.81 456.088
  -3   4   9 1809.96 470.232
  -3   4   9 1612.72 487.577
  -3   4   9 2107.10 595.139
  -3   4   9 2774.48 728.853
  -3   4   9 1914.35 516.134
  -3   4   9 1779.91 588.989
  -3   4   9 2017.44 436.093
  -3   4  10 5394.62 808.959
  -3   4  10 5378.05 697.643
  -3   4  10 5730.99 797.482
  -3   4  10 6602.94 856.835
  -3   4  10 5866.71 706.998
  -3   4  10 5551.86 843.839
  -3   4  10 6217.74 731.546
  -3   4  10 5590.03 741.705
  -3   4  11 3196.24 510.124
  -3   4  11 2227.72 494.774
  -3   4  11 3190.76 570.578
  -3   4  11 2862.35 493.855
  -3   4  11 2489.20 574.022
  -3   4  11 2370.95 441.045
  -3   4  11 2831.78 530.743
  -3   4  11 2632.61 495.369
  -3   4  12 2651.14 457.883
  -3   4  12 2876.31 514.097
  -3   4  12 2210.73 410.920
  -3   4  12 1663.23 382.145
  -3   4  13 4795.26 509.417
  -3   4  13 4453.89 465.996
  -3   4  13 4247.76 452.615
  -3   4  13 3976.08 509.443
  -3   5 -16 1969.35 319.075
  -3   5 -16 2864.20 433.904
  -3   5 -16 2065.65 309.777
  -3   5 -16 2638.02 319.550
  -3   5 -16 2447.72 382.063
  -3   5 -16 1531.18 314.983
  -3   5 -15 2349.77 454.371
  -3   5 -15 2199.81 418.059
  -3   5 -15 2240.27 452.258
  -3   5 -15 2154.38 399.734
  -3   5 -15 2070.69 437.125
  -3   5 -15 3000.99 555.969
  -3   5 -14 4182.48 611.434
  -3   5 -14 4337.42 711.234
  -3   5 -14 3674.46 602.266
  -3   5 -14 5349.47 834.111
  -3   5 -14 2933.66 614.521
  -3   5 -14 3788.95 600.194
  -3   5 -14 3606.50 581.819
  -3   5 -13 2638.35 683.060
  -3   5 -13 1707.85 491.616
  -3   5 -13 1344.17 492.521
  -3   5 -13 2320.71 660.247
  -3   5 -13 1346.87 474.960
  -3   5 -13 1972.86 497.763
  -3   5 -13 1502.82 502.537
  -3   5 -12 884.597 351.759
  -3   5 -12 561.130 369.963
  -3   5 -12 761.495 369.671
  -3   5 -12 238.239 358.358
  -3   5 -12 855.439 404.776
  -3   5 -12 1623.44 631.650
  -3   5 -12 989.012 514.426
  -3   5 -12 755.623 489.092
  -3   5 -11 6827.50 1059.39
  -3   5 -11 7988.30 1136.83
  -3   5 -11 7397.85 1029.91
  -3   5 -11 7772.59 1006.69
  -3   5 -11 6434.96 865.229
  -3   5 -11 5830.87 987.626
  -3   5 -11 6304.28 898.896
  -3   5 -11 4953.34 830.375
  -3   5 -10 7314.52 929.795
  -3   5 -10 6679.26 928.343
  -3   5 -10 8532.72 1074.55
  -3   5 -10 8626.82 1209.51
  -3   5 -10 7174.42 1051.62
  -3   5 -10 11095.6 1223.99
  -3   5 -10 7347.65 983.954
  -3   5  -9 3899.73 692.444
  -3   5  -9 4640.36 778.598
  -3   5  -9 4748.44 811.405
  -3   5  -9 3658.90 657.115
  -3   5  -9 3838.16 780.886
  -3   5  -9 4219.81 840.637
  -3   5  -9 3885.51 854.535
  -3   5  -8 55184.4 5157.42
  -3   5  -8 51969.9 5702.55
  -3   5  -8 45436.7 2599.56
  -3   5  -8 47894.3 4750.00
  -3   5  -8 42584.4 2229.17
  -3   5  -8 41924.3 4261.87
  -3   5  -8 47055.4 2586.60
  -3   5  -8 43859.7 2249.27
  -3   5  -8 39980.2 2084.84
  -3   5  -8 46108.6 4535.75
  -3   5  -8 44606.8 2301.96
  -3   5  -7 556.348 319.043
  -3   5  -7-118.442 356.740
  -3   5  -7-237.316 532.343
  -3   5  -7 572.397 481.202
  -3   5  -7 786.051 611.161
  -3   5  -7-6.97414 720.016
  -3   5  -7-704.943 458.386
  -3   5  -7 175.629 283.727
  -3   5  -7-727.238 692.281
  -3   5  -6 457.394 458.830
  -3   5  -6-243.427 570.533
  -3   5  -6 411.557 337.706
  -3   5  -6-1875.53 1022.87
  -3   5  -6 4.96013 1133.25
  -3   5  -6 178.927 768.664
  -3   5  -6 214.128 352.303
  -3   5  -6 412.274 263.133
  -3   5  -6 1171.83 483.142
  -3   5  -6-589.072 570.599
  -3   5  -5 1475.11 440.831
  -3   5  -5 251.825 421.636
  -3   5  -5 1971.39 1055.90
  -3   5  -5-353.447 552.326
  -3   5  -5 1963.39 936.528
  -3   5  -5 1666.94 863.516
  -3   5  -5 2286.64 539.177
  -3   5  -5 4007.11 1354.52
  -3   5  -5 1759.87 365.608
  -3   5  -5 1404.05 405.227
  -3   5  -4 3637.08 736.718
  -3   5  -4 2101.66 984.935
  -3   5  -4 4506.89 1491.49
  -3   5  -4 4667.73 1341.29
  -3   5  -4 3890.47 1208.28
  -3   5  -4 5257.35 1682.51
  -3   5  -4 4621.91 1403.89
  -3   5  -3 14986.3 2328.21
  -3   5  -3 17974.6 2677.86
  -3   5  -3 23873.2 3459.84
  -3   5  -3 18602.9 1369.63
  -3   5  -3 14948.0 2404.66
  -3   5  -3 17861.0 2930.40
  -3   5  -3 17119.3 2569.02
  -3   5  -3 20327.5 1664.69
  -3   5  -2 5670.64 1486.31
  -3   5  -2 7622.40 2101.48
  -3   5  -2 5918.68 1476.75
  -3   5  -2 3287.68 1123.52
  -3   5  -2 2902.84 1092.55
  -3   5  -2 5084.03 1379.21
  -3   5  -2 1606.10 1025.14
  -3   5  -2 7603.26 1832.93
  -3   5  -1 19752.3 3098.47
  -3   5  -1 12082.4 2096.37
  -3   5  -1 15792.9 2666.87
  -3   5  -1 13837.5 2192.20
  -3   5  -1 15100.4 2380.55
  -3   5  -1 21738.2 3249.50
  -3   5  -1 17282.9 2409.79
  -3   5   0 2855.14 635.199
  -3   5   0 4886.01 1551.44
  -3   5   0 4144.45 1245.76
  -3   5   0 2149.76 922.785
  -3   5   0 3713.86 1392.53
  -3   5   0 3398.75 1346.33
  -3   5   0 773.110 612.111
  -3   5   0 3446.40 1156.07
  -3   5   1 7133.48 924.596
  -3   5   1 6765.74 1588.55
  -3   5   1 9592.18 2248.92
  -3   5   1 6098.97 1800.65
  -3   5   1 8772.77 2206.15
  -3   5   1 5698.51 1473.37
  -3   5   1 4841.78 656.978
  -3   5   1 6514.44 815.797
  -3   5   1 6800.95 1761.59
  -3   5   1 5084.09 1436.01
  -3   5   1 5076.75 1425.15
  -3   5   2 11533.6 2507.13
  -3   5   2 10931.9 2106.66
  -3   5   2 8669.37 988.936
  -3   5   2 12512.1 2543.01
  -3   5   2 10625.2 1030.27
  -3   5   2 7937.88 1861.56
  -3   5   2 8643.95 1822.91
  -3   5   2 11252.8 2506.01
  -3   5   2 10439.1 1069.74
  -3   5   2 8341.84 1083.37
  -3   5   2 9731.89 980.945
  -3   5   2 11078.0 2061.43
  -3   5   3 1210.56 786.483
  -3   5   3 4639.24 1377.30
  -3   5   3 2146.25 1167.20
  -3   5   3 514.936 562.186
  -3   5   3 2155.37 549.604
  -3   5   3 2414.76 1043.18
  -3   5   3 1419.78 746.289
  -3   5   3 2450.29 537.072
  -3   5   3 1623.71 468.684
  -3   5   3-731.083 824.779
  -3   5   3 5452.94 1743.48
  -3   5   3 2068.60 632.949
  -3   5   3 2225.05 693.849
  -3   5   4 19763.9 3323.59
  -3   5   4 10330.9 1167.79
  -3   5   4 13171.7 2314.83
  -3   5   4 10323.9 2115.29
  -3   5   4 11978.4 1099.23
  -3   5   4 11938.3 1094.88
  -3   5   4 7393.60 1810.12
  -3   5   4 9586.70 2384.67
  -3   5   4 9956.44 1099.60
  -3   5   4 11487.8 1096.67
  -3   5   4 15417.9 2948.61
  -3   5   4 10244.4 2054.39
  -3   5   4 11224.5 1159.36
  -3   5   4 13805.3 2383.48
  -3   5   5 26173.4 1928.50
  -3   5   5 26979.5 1810.40
  -3   5   5 25597.4 1713.42
  -3   5   5 26633.0 1661.59
  -3   5   5 29638.8 1708.36
  -3   5   5 28435.9 1737.53
  -3   5   5 27967.8 1659.51
  -3   5   6 13243.9 1366.34
  -3   5   6 12890.4 1253.06
  -3   5   6 14263.9 1186.24
  -3   5   6 10909.9 1179.48
  -3   5   6 14474.9 1216.15
  -3   5   6 14414.9 1247.33
  -3   5   6 14424.6 1221.23
  -3   5   7 2856.58 578.524
  -3   5   7 3668.88 627.102
  -3   5   7 2499.10 661.423
  -3   5   7 1667.82 473.249
  -3   5   7 2166.00 607.961
  -3   5   7 2830.16 614.897
  -3   5   7 3989.33 641.481
  -3   5   7 2524.89 566.294
  -3   5   8 5302.87 846.607
  -3   5   8 4807.49 880.822
  -3   5   8 5591.84 721.479
  -3   5   8 5776.57 703.028
  -3   5   8 6100.71 756.522
  -3   5   8 5622.61 730.070
  -3   5   8 5864.02 816.814
  -3   5   8 4689.76 708.403
  -3   5   8 4755.29 685.369
  -3   5   9 2862.89 499.482
  -3   5   9 1797.69 482.464
  -3   5   9 2462.97 602.790
  -3   5   9 2106.26 507.995
  -3   5   9 2003.15 422.404
  -3   5   9 1939.31 533.246
  -3   5   9 2597.34 477.636
  -3   5   9 1972.78 465.127
  -3   5   9 2009.20 447.777
  -3   5  10 2018.43 451.271
  -3   5  10 2080.37 420.645
  -3   5  10 2064.12 399.632
  -3   5  10 1620.37 456.418
  -3   5  10 2322.50 527.092
  -3   5  10 1394.19 297.774
  -3   5  10 2069.97 404.142
  -3   5  10 2277.79 363.794
  -3   5  10 2447.93 482.595
  -3   5  11 1768.61 361.038
  -3   5  11 830.708 310.808
  -3   5  11 1206.15 357.053
  -3   5  11 2038.33 421.428
  -3   5  12 474.207 190.545
  -3   5  12 309.684 136.040
  -3   5  12-153.730 139.959
  -3   5  12 258.698 213.961
  -3   6 -15 1147.76 261.745
  -3   6 -15 1572.19 308.416
  -3   6 -15 894.276 285.559
  -3   6 -15 1201.27 291.196
  -3   6 -15 936.886 301.403
  -3   6 -15 333.549 223.791
  -3   6 -14 1940.36 484.580
  -3   6 -14 1562.63 326.546
  -3   6 -14 1835.54 360.820
  -3   6 -14 2036.77 471.391
  -3   6 -14 1262.10 376.465
  -3   6 -14 1781.24 406.523
  -3   6 -14 1323.60 327.647
  -3   6 -13 479.889 265.258
  -3   6 -13 918.742 413.677
  -3   6 -13-21.1966 231.239
  -3   6 -13 138.571 252.166
  -3   6 -13 154.855 384.893
  -3   6 -13 515.089 338.869
  -3   6 -13 367.940 220.664
  -3   6 -13 240.120 269.197
  -3   6 -12 10417.1 975.415
  -3   6 -12 9607.01 1007.30
  -3   6 -12 8772.45 881.059
  -3   6 -12 11310.5 1212.33
  -3   6 -12 10148.0 1049.43
  -3   6 -12 9492.71 915.466
  -3   6 -12 10804.9 1057.91
  -3   6 -12 9611.95 1101.75
  -3   6 -11 1074.23 434.740
  -3   6 -11 1816.99 624.348
  -3   6 -11 893.627 412.353
  -3   6 -11 1413.88 537.676
  -3   6 -11 1240.34 477.856
  -3   6 -11 1422.83 432.943
  -3   6 -11 1528.85 550.242
  -3   6 -11 1437.46 409.389
  -3   6 -10 3024.73 644.080
  -3   6 -10 2267.88 521.928
  -3   6 -10 3736.40 792.311
  -3   6 -10 3824.05 647.490
  -3   6 -10 3426.99 652.934
  -3   6 -10 2931.90 628.128
  -3   6 -10 3524.81 849.097
  -3   6 -10 2726.81 692.099
  -3   6  -9 3739.03 796.140
  -3   6  -9 4085.16 835.276
  -3   6  -9 5071.22 827.348
  -3   6  -9 4025.79 701.304
  -3   6  -9 4129.27 727.111
  -3   6  -9 4684.94 776.884
  -3   6  -9 4144.40 867.487
  -3   6  -8 2381.72 591.583
  -3   6  -8 1505.42 696.586
  -3   6  -8 2032.91 578.559
  -3   6  -8 1784.29 524.885
  -3   6  -8 815.490 400.813
  -3   6  -8 2140.35 747.706
  -3   6  -7 10994.3 1117.93
  -3   6  -7 11603.2 1195.98
  -3   6  -7 11995.6 1378.80
  -3   6  -7 11651.0 1331.22
  -3   6  -7 11589.1 1264.71
  -3   6  -7 11551.0 1147.39
  -3   6  -6 2235.05 568.399
  -3   6  -6 2371.26 613.874
  -3   6  -6 1664.74 612.962
  -3   6  -6 1753.97 519.289
  -3   6  -6 2050.53 466.134
  -3   6  -6 2041.50 680.487
  -3   6  -5 11508.6 1252.25
  -3   6  -5 12372.6 1244.28
  -3   6  -5 15974.1 2697.31
  -3   6  -5 11467.9 1125.23
  -3   6  -5 11433.1 1327.98
  -3   6  -5 16885.5 3173.48
  -3   6  -5 13884.5 2517.03
  -3   6  -5 9882.86 2160.11
  -3   6  -5 11354.5 1115.09
  -3   6  -5 14385.7 2526.04
  -3   6  -5 17139.4 3109.57
  -3   6  -5 8837.54 1026.98
  -3   6  -4-305.207 415.378
  -3   6  -4-589.895 735.609
  -3   6  -4 749.269 513.449
  -3   6  -4 2773.80 1233.71
  -3   6  -4 1411.11 421.090
  -3   6  -4 552.841 718.586
  -3   6  -4 813.711 412.380
  -3   6  -4 126.677 681.132
  -3   6  -4 1781.71 612.828
  -3   6  -4 1236.89 445.065
  -3   6  -4 1055.46 496.698
  -3   6  -4 2812.07 1198.60
  -3   6  -3 5895.28 1863.60
  -3   6  -3 663.591 739.434
  -3   6  -3 6442.85 1795.41
  -3   6  -3 4228.26 875.650
  -3   6  -3 3195.77 623.155
  -3   6  -3 3652.13 795.151
  -3   6  -3 1853.02 976.785
  -3   6  -3 3433.87 653.060
  -3   6  -3 3631.49 1341.85
  -3   6  -3 3509.50 668.062
  -3   6  -3 4547.99 1723.11
  -3   6  -3 5232.52 1586.98
  -3   6  -3 3740.66 699.804
  -3   6  -2-1499.85 1003.79
  -3   6  -2 1436.90 430.829
  -3   6  -2 2413.96 586.226
  -3   6  -2-707.550 704.551
  -3   6  -2 4087.36 1554.94
  -3   6  -2 2599.84 591.953
  -3   6  -2 2770.30 712.067
  -3   6  -2 2619.08 641.152
  -3   6  -2 3252.67 1245.16
  -3   6  -2 759.925 748.258
  -3   6  -2 292.364 864.075
  -3   6  -2 792.811 707.266
  -3   6  -1 869.062 662.662
  -3   6  -1 886.674 440.796
  -3   6  -1 1230.30 436.014
  -3   6  -1 3913.98 1330.18
  -3   6  -1 1307.05 776.200
  -3   6  -1 3681.50 1499.14
  -3   6  -1 1124.41 388.594
  -3   6  -1-763.237 686.894
  -3   6  -1 1090.42 1075.52
  -3   6  -1 4267.06 1387.39
  -3   6  -1 3486.58 1612.90
  -3   6  -1 1200.40 515.497
  -3   6  -1 1642.53 622.261
  -3   6  -1 1017.02 411.050
  -3   6   0 23373.9 3188.47
  -3   6   0 23410.1 3182.28
  -3   6   0 27978.0 3452.26
  -3   6   0 28627.0 4198.66
  -3   6   0 26110.9 1937.38
  -3   6   0 33006.9 4283.36
  -3   6   0 33306.5 4359.84
  -3   6   0 22484.0 3149.03
  -3   6   0 26355.9 1635.51
  -3   6   0 25592.7 1630.70
  -3   6   0 26646.2 1639.03
  -3   6   0 26164.4 1787.30
  -3   6   1 24123.5 1681.53
  -3   6   1 24319.4 1697.61
  -3   6   1 24163.9 1828.52
  -3   6   1 25513.4 1616.38
  -3   6   1 27249.8 1681.85
  -3   6   1 23815.7 1539.46
  -3   6   2 18658.2 1321.66
  -3   6   2 16979.6 1524.08
  -3   6   2 20028.7 1418.61
  -3   6   2 17692.8 1423.16
  -3   6   2 19654.3 1571.09
  -3   6   2 21474.8 1480.72
  -3   6   2 19117.6 1505.31
  -3   6   3 24605.3 1624.96
  -3   6   3 23669.6 1750.85
  -3   6   3 26605.2 1615.49
  -3   6   3 25688.8 1763.66
  -3   6   3 24366.3 1871.63
  -3   6   3 26205.5 1635.18
  -3   6   3 23413.8 1622.71
  -3   6   3 24679.5 1623.53
  -3   6   4 13574.8 1291.77
  -3   6   4 13340.7 1217.37
  -3   6   4 10901.8 1222.19
  -3   6   4 12864.1 1242.68
  -3   6   4 13329.8 1206.68
  -3   6   4 13284.4 1146.34
  -3   6   4 12350.8 1133.68
  -3   6   5-308.037 253.224
  -3   6   5 1056.42 474.267
  -3   6   5-359.688 291.781
  -3   6   5 485.294 364.548
  -3   6   5 458.346 415.699
  -3   6   5 272.815 366.431
  -3   6   5 28.6335 338.920
  -3   6   5 620.456 318.165
  -3   6   6 1053.65 435.390
  -3   6   6 1691.22 450.877
  -3   6   6 2068.91 515.844
  -3   6   6 2713.79 568.733
  -3   6   6 1781.05 505.965
  -3   6   6 1924.75 483.193
  -3   6   6 1861.91 454.210
  -3   6   6 2718.69 626.867
  -3   6   6 2026.38 510.322
  -3   6   7 661.429 339.133
  -3   6   7 33.3894 281.217
  -3   6   7 78.3988 271.527
  -3   6   7 222.393 302.484
  -3   6   7 324.262 259.671
  -3   6   7 173.268 224.674
  -3   6   7 243.971 286.414
  -3   6   7 370.108 245.539
  -3   6   8 483.241 282.859
  -3   6   8 458.962 331.603
  -3   6   8 564.544 277.309
  -3   6   8 946.131 302.725
  -3   6   8 496.556 267.937
  -3   6   8 616.193 287.512
  -3   6   8 365.336 220.545
  -3   6   8 244.652 284.468
  -3   6   9 11.3226 146.126
  -3   6   9 274.058 228.399
  -3   6   9 439.086 222.543
  -3   6   9 740.635 221.173
  -3   6   9 170.054 174.212
  -3   6   9 313.354 184.696
  -3   6   9 158.025 140.438
  -3   6   9 191.555 184.404
  -3   6  10 4079.95 429.650
  -3   6  10 3813.91 437.389
  -3   6  10 3317.12 418.268
  -3   7 -14 2659.34 405.195
  -3   7 -14 2245.27 357.538
  -3   7 -14 2025.44 318.921
  -3   7 -13 668.869 285.944
  -3   7 -13 157.645 187.176
  -3   7 -13 271.312 211.509
  -3   7 -13-45.0153 235.451
  -3   7 -13 412.623 265.690
  -3   7 -13 411.090 277.115
  -3   7 -12 1061.50 374.466
  -3   7 -12 948.418 328.389
  -3   7 -12 1121.71 386.377
  -3   7 -12 978.629 311.139
  -3   7 -12 1247.23 393.624
  -3   7 -12 853.535 303.186
  -3   7 -12 1138.04 345.180
  -3   7 -12 768.680 339.082
  -3   7 -11 209.455 190.111
  -3   7 -11 208.272 258.585
  -3   7 -11 349.017 313.742
  -3   7 -11 211.216 334.932
  -3   7 -11-55.4671 266.561
  -3   7 -11 40.7308 338.678
  -3   7 -11 57.3059 268.473
  -3   7 -11 669.211 348.574
  -3   7 -10 980.632 351.091
  -3   7 -10 1289.56 466.422
  -3   7 -10 1953.27 562.245
  -3   7 -10 1755.67 408.292
  -3   7 -10 1523.90 467.257
  -3   7 -10 1473.84 496.717
  -3   7 -10 1820.36 480.383
  -3   7 -10 1852.62 463.544
  -3   7  -9 1946.22 603.856
  -3   7  -9 1675.59 540.486
  -3   7  -9 1284.54 490.330
  -3   7  -9 1859.51 473.385
  -3   7  -9 1793.14 431.018
  -3   7  -9 2882.07 670.810
  -3   7  -9 2262.76 585.203
  -3   7  -9 1266.36 457.719
  -3   7  -8 15809.0 1274.86
  -3   7  -8 16508.4 1269.89
  -3   7  -8 16116.1 1302.16
  -3   7  -8 16470.3 1291.99
  -3   7  -8 14676.1 1329.93
  -3   7  -8 16309.8 1434.08
  -3   7  -8 13309.0 1183.39
  -3   7  -8 14752.2 1237.26
  -3   7  -8 18095.8 1567.32
  -3   7  -7 414.982 383.958
  -3   7  -7 1253.74 576.488
  -3   7  -7 1527.30 556.253
  -3   7  -7 525.039 358.825
  -3   7  -7 643.425 477.466
  -3   7  -7 677.115 382.329
  -3   7  -7 567.916 397.793
  -3   7  -7 252.234 409.689
  -3   7  -6 324.114 407.595
  -3   7  -6 378.967 327.817
  -3   7  -6 759.023 503.411
  -3   7  -6 764.621 393.491
  -3   7  -6 277.863 294.511
  -3   7  -6 602.547 533.114
  -3   7  -6 482.793 338.233
  -3   7  -6-276.705 434.663
  -3   7  -5 2973.05 649.553
  -3   7  -5 2957.19 621.316
  -3   7  -5 3765.29 669.728
  -3   7  -5 4591.38 748.155
  -3   7  -5 5053.32 867.572
  -3   7  -5 3841.09 771.823
  -3   7  -5 4345.31 842.721
  -3   7  -5 2851.47 587.432
  -3   7  -4 3073.19 787.224
  -3   7  -4 2691.86 559.394
  -3   7  -4 1971.39 651.541
  -3   7  -4 2752.61 559.447
  -3   7  -4 3120.80 721.730
  -3   7  -4 2475.07 644.852
  -3   7  -4 2617.81 714.668
  -3   7  -4 3131.86 594.596
  -3   7  -3 22857.0 1784.51
  -3   7  -3 24179.0 1546.85
  -3   7  -3 23377.4 1554.90
  -3   7  -3 23689.3 1744.86
  -3   7  -3 23111.2 1723.95
  -3   7  -3 24451.9 1628.16
  -3   7  -3 22756.0 1589.32
  -3   7  -2 10321.8 1128.02
  -3   7  -2 12126.6 1333.48
  -3   7  -2 12657.9 1293.75
  -3   7  -2 12889.1 1164.62
  -3   7  -2 11173.3 1139.97
  -3   7  -2 10676.3 1051.41
  -3   7  -2 13391.8 1208.37
  -3   7  -1 3503.21 655.045
  -3   7  -1 3813.04 773.776
  -3   7  -1 4276.49 876.936
  -3   7  -1 3683.68 706.019
  -3   7  -1 3554.01 647.706
  -3   7  -1 3964.67 717.536
  -3   7  -1 3364.13 645.220
  -3   7   0 24506.4 1565.67
  -3   7   0 20459.4 1549.94
  -3   7   0 18668.9 1519.50
  -3   7   0 21191.6 1689.44
  -3   7   0 21714.1 1583.14
  -3   7   0 24137.3 1526.54
  -3   7   0 21683.7 1576.69
  -3   7   0 20866.0 1448.33
  -3   7   1 380.506 421.144
  -3   7   1 124.927 386.743
  -3   7   1 36.3943 320.482
  -3   7   1-199.579 385.019
  -3   7   1 177.358 437.814
  -3   7   1 139.044 264.971
  -3   7   1 363.965 377.188
  -3   7   1 660.527 379.411
  -3   7   2 7404.14 813.169
  -3   7   2 8574.06 900.233
  -3   7   2 7034.85 868.277
  -3   7   2 6067.81 853.173
  -3   7   2 8579.44 878.992
  -3   7   2 7129.66 925.793
  -3   7   2 5800.01 798.806
  -3   7   2 7449.43 910.952
  -3   7   2 6773.91 916.057
  -3   7   3 2484.37 533.571
  -3   7   3 2189.29 573.631
  -3   7   3 2145.09 587.135
  -3   7   3 2814.55 598.049
  -3   7   3 2913.26 518.536
  -3   7   3 2490.69 502.530
  -3   7   3 3586.52 593.075
  -3   7   3 3373.81 648.401
  -3   7   4 537.038 352.172
  -3   7   4 536.919 382.579
  -3   7   4 111.496 323.444
  -3   7   4 872.147 386.916
  -3   7   4 751.046 306.516
  -3   7   4 461.284 244.177
  -3   7   4 810.900 350.016
  -3   7   4 300.232 385.470
  -3   7   4 619.455 300.485
  -3   7   5 39.5097 198.237
  -3   7   5-307.457 254.611
  -3   7   5 90.0150 206.959
  -3   7   5 252.608 288.696
  -3   7   5 166.772 274.317
  -3   7   5-47.9708 182.732
  -3   7   5-156.122 228.412
  -3   7   5-214.184 259.433
  -3   7   5 8.84468 338.825
  -3   7   6 210.487 230.951
  -3   7   6 205.804 248.306
  -3   7   6-78.2743 190.920
  -3   7   6 164.667 169.731
  -3   7   6 655.544 342.589
  -3   7   6 136.702 233.914
  -3   7   6 101.672 223.422
  -3   7   6-66.3287 262.474
  -3   7   7 2510.96 470.798
  -3   7   7 3145.07 373.765
  -3   7   7 3151.29 436.357
  -3   7   7 2218.72 318.506
  -3   7   7 2773.94 414.660
  -3   7   7 3224.30 361.760
  -3   7   7 2523.14 361.676
  -3   7   7 2350.37 333.660
  -3   7   8 174.558 149.221
  -3   7   8 514.375 191.442
  -3   7   8 237.883 154.595
  -3   8 -12 2370.48 369.516
  -3   8 -12 2179.48 336.485
  -3   8 -11 5228.40 586.063
  -3   8 -11 6242.07 626.592
  -3   8 -11 5942.27 527.734
  -3   8 -11 5808.39 547.047
  -3   8 -11 5516.26 576.676
  -3   8 -11 5635.02 545.748
  -3   8 -10 459.447 233.694
  -3   8 -10 1109.19 418.452
  -3   8 -10 1259.50 308.661
  -3   8 -10 1419.08 364.278
  -3   8 -10 992.956 351.583
  -3   8 -10 744.038 259.593
  -3   8  -9 3301.41 535.586
  -3   8  -9 2542.52 438.516
  -3   8  -9 2805.06 461.419
  -3   8  -9 2664.88 520.572
  -3   8  -9 2499.86 442.714
  -3   8  -9 2384.07 545.107
  -3   8  -9 1872.84 425.663
  -3   8  -8 5274.40 765.285
  -3   8  -8 4495.21 678.512
  -3   8  -8 4904.58 626.873
  -3   8  -8 4882.47 617.297
  -3   8  -8 6584.58 759.683
  -3   8  -8 5728.56 643.051
  -3   8  -8 4659.02 666.120
  -3   8  -7 1059.52 462.452
  -3   8  -7 1194.19 473.976
  -3   8  -7 1738.62 456.556
  -3   8  -7 1373.49 465.496
  -3   8  -7 1458.27 359.290
  -3   8  -7 1185.42 387.357
  -3   8  -7 779.326 348.037
  -3   8  -7 928.986 334.674
  -3   8  -6 2542.53 718.900
  -3   8  -6 776.298 339.259
  -3   8  -6 1811.18 465.874
  -3   8  -6 1528.86 403.969
  -3   8  -6 1326.50 372.815
  -3   8  -6 1157.69 356.025
  -3   8  -6 1549.25 500.443
  -3   8  -6 1301.31 388.854
  -3   8  -6 1355.37 447.639
  -3   8  -5 4004.13 694.229
  -3   8  -5 5063.00 694.707
  -3   8  -5 5123.10 634.763
  -3   8  -5 4406.70 632.330
  -3   8  -5 4950.49 745.401
  -3   8  -5 4401.94 603.581
  -3   8  -5 6054.66 867.340
  -3   8  -5 4852.84 702.220
  -3   8  -5 3608.96 646.320
  -3   8  -4-152.493 262.199
  -3   8  -4-125.162 305.311
  -3   8  -4 290.215 281.524
  -3   8  -4-217.638 270.876
  -3   8  -4-1096.59 351.480
  -3   8  -4 93.1145 298.335
  -3   8  -4 8.77929 304.333
  -3   8  -4-222.709 236.364
  -3   8  -4-299.027 341.261
  -3   8  -3 922.520 418.450
  -3   8  -3 274.746 385.402
  -3   8  -3 933.936 483.095
  -3   8  -3 639.496 353.340
  -3   8  -3 400.499 338.485
  -3   8  -3 764.043 317.536
  -3   8  -3 589.320 263.433
  -3   8  -3 706.628 355.441
  -3   8  -2 2223.79 593.628
  -3   8  -2 1767.39 450.178
  -3   8  -2 1708.06 493.230
  -3   8  -2 1751.46 430.063
  -3   8  -2 1840.01 490.482
  -3   8  -2 1131.10 369.875
  -3   8  -2 779.549 297.641
  -3   8  -2 2232.58 461.672
  -3   8  -1 2106.34 460.985
  -3   8  -1 2594.05 548.136
  -3   8  -1 2582.25 602.853
  -3   8  -1 1651.94 433.334
  -3   8  -1 1661.11 405.735
  -3   8  -1 2448.73 474.193
  -3   8  -1 1838.61 485.201
  -3   8   0 54.7021 227.896
  -3   8   0 621.227 287.549
  -3   8   0 181.943 317.568
  -3   8   0 44.1993 290.435
  -3   8   0 19.5184 356.962
  -3   8   0-5.09913 212.966
  -3   8   0 598.288 351.832
  -3   8   0 226.627 268.442
  -3   8   1 2291.12 401.602
  -3   8   1 2274.89 400.185
  -3   8   1 3465.15 567.896
  -3   8   1 2981.44 533.532
  -3   8   1 2573.59 512.004
  -3   8   1 2279.30 485.378
  -3   8   1 2180.51 471.399
  -3   8   1 2413.91 470.802
  -3   8   1 2994.75 479.625
  -3   8   2 401.549 238.539
  -3   8   2 1122.61 295.032
  -3   8   2 604.481 267.075
  -3   8   2 963.699 350.045
  -3   8   2 840.883 279.095
  -3   8   2 250.451 246.934
  -3   8   2 521.656 223.809
  -3   8   2 717.457 315.407
  -3   8   3 2200.91 359.206
  -3   8   3 2633.83 390.553
  -3   8   3 2232.26 410.525
  -3   8   3 1098.26 251.086
  -3   8   3 1780.54 392.266
  -3   8   3 1739.73 377.179
  -3   8   3 2082.15 412.164
  -3   8   3 2020.09 397.798
  -3   8   3 1202.06 349.116
  -3   8   4 319.367 208.272
  -3   8   4 357.209 223.657
  -3   8   4 1288.73 286.007
  -3   8   4 442.726 209.228
  -3   8   4 656.528 250.738
  -3   8   4 772.762 243.848
  -3   8   4 275.256 221.601
  -3   8   4 520.222 177.645
  -3   8   5 2794.94 342.686
  -3   8   5 3141.93 342.802
  -3   8   5 2674.03 324.018
  -3   9  -9 1660.15 297.011
  -3   9  -8 1103.85 260.875
  -3   9  -8 78.3008 171.471
  -3   9  -7 2400.78 345.962
  -3   9  -7 1902.74 367.661
  -3   9  -7 1821.61 276.881
  -3   9  -7 2415.91 358.157
  -3   9  -7 1172.83 249.603
  -3   9  -7 2280.86 308.960
  -3   9  -6 661.319 204.397
  -3   9  -6-42.7474 176.515
  -3   9  -6 328.016 185.813
  -3   9  -6 495.907 264.380
  -3   9  -6 682.962 250.906
  -3   9  -6 566.967 248.936
  -3   9  -5 200.890 197.989
  -3   9  -5 479.820 202.836
  -3   9  -5-9.86642 156.759
  -3   9  -5-68.0029 161.719
  -3   9  -5 164.913 220.731
  -3   9  -5 157.352 176.546
  -3   9  -4 664.906 246.576
  -3   9  -4 627.256 264.217
  -3   9  -4 1482.62 289.720
  -3   9  -4 787.063 229.361
  -3   9  -4 954.589 245.066
  -3   9  -4 935.267 303.260
  -3   9  -4 1390.08 319.258
  -3   9  -3 1013.22 286.477
  -3   9  -3 453.643 219.292
  -3   9  -3 524.806 198.692
  -3   9  -3 694.117 306.361
  -3   9  -3 479.613 196.768
  -3   9  -3 398.068 232.247
  -3   9  -3 720.498 244.578
  -3   9  -2 401.107 254.957
  -3   9  -2 123.212 183.938
  -3   9  -2-5.12498 173.501
  -3   9  -2-13.6771 168.890
  -3   9  -2-258.174 220.779
  -3   9  -2-91.2879 163.417
  -3   9  -2 137.886 184.643
  -3   9  -1 571.838 217.341
  -3   9  -1 1208.11 229.665
  -3   9  -1 886.990 191.359
  -3   9  -1 950.290 227.796
  -3   9  -1 817.561 283.308
  -3   9  -1 1094.06 255.012
  -3   9  -1 1112.92 272.271
  -3   9   0 1721.82 270.703
  -3   9   0 2239.78 310.675
  -3   9   0 1228.94 285.701
  -2  -9   1 615.428 214.802
  -2  -9   1 69.2345 169.886
  -2  -9   1 596.374 202.252
  -2  -9   2 702.031 268.861
  -2  -9   2 663.677 237.790
  -2  -9   2 605.006 210.575
  -2  -9   3 716.591 241.642
  -2  -9   3 716.010 233.340
  -2  -9   3 606.913 258.948
  -2  -9   4 1738.96 381.706
  -2  -9   4 2371.86 390.708
  -2  -9   4 1994.06 326.216
  -2  -9   5 1134.43 325.704
  -2  -9   5 1636.75 322.867
  -2  -9   5 1526.70 319.436
  -2  -9   6 2409.56 373.463
  -2  -9   6 1795.70 318.562
  -2  -9   6 2455.42 406.158
  -2  -9   7 5748.19 517.008
  -2  -9   7 4968.53 480.173
  -2  -9   8 10064.2 632.106
  -2  -9   8 10969.0 659.834
  -2  -8  -4 1252.10 320.555
  -2  -8  -4 1312.55 302.407
  -2  -8  -4 1511.06 274.106
  -2  -8  -3 1522.73 339.823
  -2  -8  -3 784.348 241.798
  -2  -8  -3 1103.32 330.957
  -2  -8  -2 217.246 225.307
  -2  -8  -2 437.272 253.932
  -2  -8  -2 397.391 271.419
  -2  -8  -2 939.505 291.731
  -2  -8  -2 315.118 220.656
  -2  -8  -2 171.264 186.704
  -2  -8  -2 880.197 374.754
  -2  -8  -2 409.422 236.014
  -2  -8  -2-103.322 216.670
  -2  -8  -1 2592.23 495.250
  -2  -8  -1 1664.40 380.552
  -2  -8  -1 2052.15 501.315
  -2  -8  -1 2753.24 460.141
  -2  -8  -1 1518.17 320.471
  -2  -8  -1 2365.51 488.951
  -2  -8  -1 2042.02 435.182
  -2  -8  -1 2312.14 454.537
  -2  -8  -1 2681.11 563.377
  -2  -8  -1 2330.47 455.610
  -2  -8   0 876.471 350.056
  -2  -8   0 582.537 316.036
  -2  -8   0 392.260 281.395
  -2  -8   0 878.817 309.285
  -2  -8   0 799.398 313.109
  -2  -8   0 741.803 375.157
  -2  -8   0 569.518 236.851
  -2  -8   0 829.437 300.363
  -2  -8   0 521.779 438.136
  -2  -8   0 592.758 363.390
  -2  -8   1 1236.84 382.380
  -2  -8   1 2474.88 495.879
  -2  -8   1 1958.50 474.303
  -2  -8   1 1237.79 389.470
  -2  -8   1 2202.91 587.743
  -2  -8   1 1300.98 410.422
  -2  -8   1 811.105 295.075
  -2  -8   1 1843.22 520.767
  -2  -8   1 2511.81 533.941
  -2  -8   1 1682.15 482.456
  -2  -8   2 5705.69 809.268
  -2  -8   2 4343.39 632.691
  -2  -8   2 5610.44 864.069
  -2  -8   2 4647.99 664.923
  -2  -8   2 3214.50 552.330
  -2  -8   2 4568.31 652.317
  -2  -8   2 4168.51 610.104
  -2  -8   2 4803.91 709.156
  -2  -8   3 412.407 280.363
  -2  -8   3 888.453 415.770
  -2  -8   3 584.434 353.854
  -2  -8   3 394.047 276.233
  -2  -8   3 744.920 415.454
  -2  -8   3 808.540 405.971
  -2  -8   3 1151.88 362.615
  -2  -8   3 373.267 249.446
  -2  -8   4 392.583 298.062
  -2  -8   4 117.986 273.679
  -2  -8   4-88.5652 390.285
  -2  -8   4 124.124 292.753
  -2  -8   4-347.799 294.486
  -2  -8   4-278.223 297.974
  -2  -8   4 516.852 326.950
  -2  -8   4 982.065 355.625
  -2  -8   4 551.826 358.506
  -2  -8   4 358.007 380.067
  -2  -8   5 4082.38 746.972
  -2  -8   5 3926.76 667.871
  -2  -8   5 2464.07 473.896
  -2  -8   5 3028.85 563.879
  -2  -8   5 2677.14 514.962
  -2  -8   5 3707.14 659.187
  -2  -8   5 3283.11 635.279
  -2  -8   5 2463.83 514.500
  -2  -8   5 3241.48 569.782
  -2  -8   5 3281.22 598.973
  -2  -8   6 4816.87 671.111
  -2  -8   6 3855.97 587.707
  -2  -8   6 6030.23 782.648
  -2  -8   6 5042.36 634.844
  -2  -8   6 6091.83 854.750
  -2  -8   6 3875.82 630.823
  -2  -8   6 5523.32 721.592
  -2  -8   6 5589.91 762.910
  -2  -8   6 4863.22 633.373
  -2  -8   7 6851.05 881.014
  -2  -8   7 5510.00 667.991
  -2  -8   7 6130.06 677.676
  -2  -8   7 6890.90 812.743
  -2  -8   7 5923.43 659.140
  -2  -8   7 6787.93 803.635
  -2  -8   7 6299.19 660.935
  -2  -8   7 4040.12 581.910
  -2  -8   7 6739.25 738.139
  -2  -8   8 62.6876 271.586
  -2  -8   8 167.778 208.968
  -2  -8   8 332.683 269.236
  -2  -8   8-792.072 291.082
  -2  -8   8 592.167 347.959
  -2  -8   8 276.066 297.422
  -2  -8   8 175.887 305.486
  -2  -8   8 638.962 268.473
  -2  -8   8 433.121 274.841
  -2  -8   9 1253.47 359.334
  -2  -8   9 2159.65 467.433
  -2  -8   9 1611.02 407.985
  -2  -8  10 1946.33 369.409
  -2  -8  10 2826.43 469.898
  -2  -8  10 2727.86 479.651
  -2  -8  10 1979.76 318.371
  -2  -8  11 14139.3 712.025
  -2  -8  11 15697.5 1008.92
  -2  -8  11 15487.6 876.059
  -2  -8  11 15668.3 918.456
  -2  -8  12 2813.94 405.599
  -2  -8  12 2107.90 308.335
  -2  -7  -7-464.656 287.492
  -2  -7  -7 306.415 197.872
  -2  -7  -6 11312.4 1029.46
  -2  -7  -6 9968.34 757.545
  -2  -7  -6 9358.08 719.290
  -2  -7  -6 9124.87 746.608
  -2  -7  -6 11222.5 886.351
  -2  -7  -6 9867.64 754.748
  -2  -7  -6 9528.07 716.594
  -2  -7  -6 10312.9 876.348
  -2  -7  -6 9538.16 711.260
  -2  -7  -5 2166.82 429.241
  -2  -7  -5 2949.91 651.642
  -2  -7  -5 2169.29 441.075
  -2  -7  -5 1805.78 429.261
  -2  -7  -5 2075.84 404.007
  -2  -7  -5 3051.69 575.864
  -2  -7  -5 1676.71 386.885
  -2  -7  -5 2300.85 457.112
  -2  -7  -5 2049.04 513.131
  -2  -7  -4 198.588 250.227
  -2  -7  -4-77.4071 336.596
  -2  -7  -4 256.402 270.727
  -2  -7  -4 175.962 263.106
  -2  -7  -4 395.617 319.198
  -2  -7  -4 374.143 470.481
  -2  -7  -4 324.177 245.815
  -2  -7  -4 400.012 221.772
  -2  -7  -4 838.907 335.713
  -2  -7  -4 65.8115 262.677
  -2  -7  -3 6381.35 900.423
  -2  -7  -3 4878.83 712.466
  -2  -7  -3 5828.49 1001.51
  -2  -7  -3 5343.94 753.399
  -2  -7  -3 4485.25 742.795
  -2  -7  -3 4452.19 686.633
  -2  -7  -3 4489.73 691.734
  -2  -7  -3 4279.25 675.023
  -2  -7  -3 6202.36 877.750
  -2  -7  -3 5119.51 726.920
  -2  -7  -2 575.641 376.359
  -2  -7  -2 195.122 410.542
  -2  -7  -2 10.6097 299.240
  -2  -7  -2 890.780 454.236
  -2  -7  -2 898.158 439.794
  -2  -7  -2-47.9769 334.270
  -2  -7  -2 513.256 339.136
  -2  -7  -2 1639.04 636.663
  -2  -7  -2 749.981 350.004
  -2  -7  -2 251.178 412.040
  -2  -7  -1 3231.81 621.156
  -2  -7  -1 2265.96 497.330
  -2  -7  -1 2724.20 596.056
  -2  -7  -1 4124.03 830.602
  -2  -7  -1 3332.47 624.616
  -2  -7  -1 4265.93 835.731
  -2  -7  -1 3397.40 697.761
  -2  -7  -1 3990.91 900.898
  -2  -7  -1 2983.50 650.671
  -2  -7  -1 3305.10 613.629
  -2  -7   0 4911.48 772.333
  -2  -7   0 3597.08 657.110
  -2  -7   0 5210.24 915.066
  -2  -7   0 5051.82 1002.46
  -2  -7   0 3385.81 747.052
  -2  -7   0 4164.55 738.747
  -2  -7   0 4046.19 702.931
  -2  -7   0 4494.99 737.645
  -2  -7   0 3840.87 644.429
  -2  -7   0 3942.21 679.803
  -2  -7   1 1902.03 554.972
  -2  -7   1 1629.57 624.201
  -2  -7   1 1272.23 441.905
  -2  -7   1 1871.82 484.711
  -2  -7   1 2089.02 602.188
  -2  -7   1 1925.60 513.506
  -2  -7   1 1495.88 529.931
  -2  -7   1 2499.33 639.772
  -2  -7   1 1593.85 582.589
  -2  -7   2 403.210 333.155
  -2  -7   2 460.897 344.244
  -2  -7   2-278.270 330.833
  -2  -7   2 415.225 334.400
  -2  -7   2 500.282 389.520
  -2  -7   2 392.021 402.926
  -2  -7   2-293.281 392.588
  -2  -7   2 202.353 284.819
  -2  -7   3 3754.10 721.719
  -2  -7   3 4221.60 712.486
  -2  -7   3 3003.07 602.803
  -2  -7   3 3250.14 684.124
  -2  -7   3 4084.72 677.633
  -2  -7   3 3504.90 728.332
  -2  -7   3 4049.48 758.455
  -2  -7   3 3622.34 823.395
  -2  -7   3 3281.83 661.297
  -2  -7   4 299.370 459.698
  -2  -7   4-226.904 368.238
  -2  -7   4-167.222 241.689
  -2  -7   4 666.571 319.486
  -2  -7   4 452.031 389.543
  -2  -7   4 288.533 284.411
  -2  -7   4 607.546 314.571
  -2  -7   4 140.404 263.722
  -2  -7   5 3441.24 605.181
  -2  -7   5 3889.64 818.339
  -2  -7   5 3773.59 647.668
  -2  -7   5 3905.56 689.852
  -2  -7   5 2861.80 609.857
  -2  -7   5 2640.12 572.191
  -2  -7   5 3357.43 602.412
  -2  -7   5 3564.26 726.855
  -2  -7   5 3475.51 660.205
  -2  -7   6 249.244 296.055
  -2  -7   6 419.427 347.554
  -2  -7   6 140.164 303.885
  -2  -7   6-70.5167 396.770
  -2  -7   6-979.718 404.683
  -2  -7   6 364.700 330.508
  -2  -7   6 248.319 297.604
  -2  -7   6 451.694 316.288
  -2  -7   6 242.937 380.959
  -2  -7   7 14568.9 1312.16
  -2  -7   7 12377.0 1127.73
  -2  -7   7 12913.4 1103.89
  -2  -7   7 10473.3 1100.73
  -2  -7   7 15198.5 1415.41
  -2  -7   7 13010.4 1006.40
  -2  -7   7 13637.6 1189.91
  -2  -7   7 13339.2 1211.99
  -2  -7   7 11733.7 1084.72
  -2  -7   8 2230.44 481.290
  -2  -7   8 2944.89 536.281
  -2  -7   8 2523.35 522.420
  -2  -7   8 2643.49 589.529
  -2  -7   8 2505.25 486.118
  -2  -7   8 2327.37 571.909
  -2  -7   8 2296.04 598.286
  -2  -7   8 2382.05 568.889
  -2  -7   8 2834.98 647.893
  -2  -7   9 1934.59 555.460
  -2  -7   9 2050.25 495.300
  -2  -7   9 2164.47 584.959
  -2  -7   9 1197.99 389.188
  -2  -7   9 2180.91 586.957
  -2  -7   9 2020.26 434.095
  -2  -7   9 1195.30 375.102
  -2  -7   9 2088.10 463.872
  -2  -7   9 1285.58 393.565
  -2  -7  10 291.150 334.968
  -2  -7  10 1221.04 407.325
  -2  -7  10 466.717 273.694
  -2  -7  10 1127.17 348.935
  -2  -7  10 731.925 430.444
  -2  -7  10 1132.03 449.807
  -2  -7  10 771.182 386.741
  -2  -7  10 881.578 393.634
  -2  -7  10 676.284 223.886
  -2  -7  10 168.224 234.899
  -2  -7  11 1036.98 341.883
  -2  -7  11 1543.44 382.819
  -2  -7  11 1498.92 383.422
  -2  -7  11 2362.26 578.946
  -2  -7  11 984.670 337.615
  -2  -7  11 1727.46 424.363
  -2  -7  11 396.991 263.348
  -2  -7  11 1403.25 445.679
  -2  -7  11 898.466 294.311
  -2  -7  11 1578.24 443.406
  -2  -7  12 244.610 280.159
  -2  -7  12 932.489 313.939
  -2  -7  12 917.824 310.328
  -2  -7  12 889.479 328.071
  -2  -7  12 306.999 339.001
  -2  -7  12 435.229 250.636
  -2  -7  12 381.702 226.668
  -2  -7  12 431.398 267.542
  -2  -7  12 149.045 194.309
  -2  -7  12 279.307 257.007
  -2  -7  13 2123.75 410.517
  -2  -7  13 2293.73 443.746
  -2  -7  13 1695.03 314.513
  -2  -7  13 2493.53 444.715
  -2  -7  14 2045.57 339.101
  -2  -7  14 1628.61 282.152
  -2  -7  14 1365.14 285.515
  -2  -7  15 1435.21 249.351
  -2  -6  -9 849.373 298.619
  -2  -6  -9 1103.66 266.068
  -2  -6  -9 1199.19 347.121
  -2  -6  -9 1338.74 300.805
  -2  -6  -9 1210.52 302.290
  -2  -6  -9 1206.42 313.398
  -2  -6  -9 1064.62 285.421
  -2  -6  -9 1173.39 284.140
  -2  -6  -8 181.236 196.197
  -2  -6  -8-94.7102 237.147
  -2  -6  -8-128.109 264.497
  -2  -6  -8 241.604 299.862
  -2  -6  -8 116.160 236.512
  -2  -6  -8 83.2173 256.087
  -2  -6  -8 324.822 213.450
  -2  -6  -8 8.10464 256.995
  -2  -6  -8 420.085 308.693
  -2  -6  -8 356.962 220.956
  -2  -6  -7 1348.23 418.568
  -2  -6  -7 600.810 248.976
  -2  -6  -7 1276.65 387.604
  -2  -6  -7 1522.59 469.649
  -2  -6  -7 993.391 494.317
  -2  -6  -7 958.467 496.575
  -2  -6  -7 697.459 330.546
  -2  -6  -7 1245.63 392.702
  -2  -6  -7 1379.05 408.347
  -2  -6  -6 7654.70 927.569
  -2  -6  -6 7859.31 913.465
  -2  -6  -6 8688.78 966.933
  -2  -6  -6 11114.5 1211.75
  -2  -6  -6 8591.84 953.044
  -2  -6  -6 8896.67 1013.96
  -2  -6  -6 9606.97 1270.34
  -2  -6  -6 9673.98 1019.44
  -2  -6  -6 8369.46 922.731
  -2  -6  -6 10729.3 1222.50
  -2  -6  -5 2140.68 585.421
  -2  -6  -5 1265.33 604.858
  -2  -6  -5 1803.96 489.641
  -2  -6  -5 2103.96 564.618
  -2  -6  -5 2031.54 520.171
  -2  -6  -5 2087.40 666.886
  -2  -6  -5 1610.28 461.470
  -2  -6  -5 2635.51 594.713
  -2  -6  -5 2895.07 635.784
  -2  -6  -5 2264.19 701.145
  -2  -6  -4 15174.7 1317.28
  -2  -6  -4 14515.1 1333.54
  -2  -6  -4 15064.9 1353.36
  -2  -6  -4 15612.4 1688.56
  -2  -6  -4 11699.9 1173.21
  -2  -6  -4 14945.5 1342.78
  -2  -6  -4 16283.3 1516.97
  -2  -6  -4 14011.5 1313.66
  -2  -6  -4 15106.6 1314.84
  -2  -6  -3 11348.4 1461.06
  -2  -6  -3 10608.0 1147.19
  -2  -6  -3 12471.9 1344.31
  -2  -6  -3 10531.9 1137.42
  -2  -6  -3 9052.34 1022.42
  -2  -6  -3 10749.9 1152.18
  -2  -6  -3 8585.33 1029.72
  -2  -6  -3 8453.97 1087.77
  -2  -6  -3 9971.21 1131.25
  -2  -6  -2 59646.9 2689.25
  -2  -6  -2 58702.4 2621.47
  -2  -6  -2 55648.7 2353.72
  -2  -6  -2 56710.4 2599.83
  -2  -6  -2 59423.5 2859.90
  -2  -6  -2 64857.8 3423.69
  -2  -6  -2 66778.5 3064.42
  -2  -6  -2 55267.5 2621.49
  -2  -6  -2 58389.1 2627.63
  -2  -6  -2 56718.7 2651.53
  -2  -6  -1 14309.4 1497.98
  -2  -6  -1 11422.0 1316.82
  -2  -6  -1 11227.4 1200.12
  -2  -6  -1 11783.1 1202.16
  -2  -6  -1 13083.4 1275.61
  -2  -6  -1 12742.2 1187.91
  -2  -6  -1 10605.2 1130.10
  -2  -6  -1 11208.0 1199.56
  -2  -6  -1 10781.4 1132.92
  -2  -6   0-205.204 429.816
  -2  -6   0 737.338 447.513
  -2  -6   0 469.131 475.318
  -2  -6   0-216.327 343.453
  -2  -6   0 313.040 322.109
  -2  -6   0 503.278 483.167
  -2  -6   0 50.2505 506.657
  -2  -6   0 1057.60 486.002
  -2  -6   0 335.592 343.341
  -2  -6   1 33291.5 3925.74
  -2  -6   1 38242.0 2051.55
  -2  -6   1 43056.3 2188.56
  -2  -6   1 36281.6 2107.50
  -2  -6   1 38325.4 2123.14
  -2  -6   1 36504.0 4268.47
  -2  -6   1 39572.0 4198.46
  -2  -6   1 43979.9 4433.23
  -2  -6   1 39532.3 2166.89
  -2  -6   1 39447.9 2071.09
  -2  -6   1 49553.3 2671.12
  -2  -6   2 208.712 532.233
  -2  -6   2 1057.01 406.439
  -2  -6   2 517.814 362.503
  -2  -6   2 211.782 315.289
  -2  -6   2 260.526 272.049
  -2  -6   2-1785.71 988.692
  -2  -6   2-2019.60 953.594
  -2  -6   2 1034.24 479.554
  -2  -6   2-1121.05 781.090
  -2  -6   2 64.7782 336.480
  -2  -6   2-215.353 415.356
  -2  -6   2-1287.76 791.232
  -2  -6   3 806.539 653.245
  -2  -6   3 2814.22 687.113
  -2  -6   3 1974.78 978.356
  -2  -6   3 2106.19 562.380
  -2  -6   3 1976.61 553.137
  -2  -6   3-108.970 439.619
  -2  -6   3 2145.79 593.844
  -2  -6   3 2244.12 515.038
  -2  -6   3-846.047 726.914
  -2  -6   3 2500.26 690.175
  -2  -6   3 424.029 662.462
  -2  -6   3 1161.40 491.267
  -2  -6   4 1743.29 472.194
  -2  -6   4-354.460 515.123
  -2  -6   4 2654.77 618.304
  -2  -6   4 1784.95 895.883
  -2  -6   4-1385.46 844.909
  -2  -6   4 2170.64 540.507
  -2  -6   4 2582.15 626.432
  -2  -6   4 646.261 286.532
  -2  -6   4 1659.77 423.954
  -2  -6   4 1706.12 445.682
  -2  -6   4 1628.24 840.689
  -2  -6   5 705.677 366.445
  -2  -6   5 734.642 812.513
  -2  -6   5 1022.32 938.548
  -2  -6   5 1196.07 773.899
  -2  -6   5 549.474 319.930
  -2  -6   5 1037.90 486.629
  -2  -6   5-22.0079 271.503
  -2  -6   5 339.722 280.034
  -2  -6   5-332.522 635.650
  -2  -6   5 1303.35 459.282
  -2  -6   5 953.103 431.136
  -2  -6   5 46.9415 327.734
  -2  -6   6 7105.94 1835.80
  -2  -6   6 9100.76 1010.91
  -2  -6   6 7491.08 930.397
  -2  -6   6 9402.29 1001.55
  -2  -6   6 7229.94 1862.26
  -2  -6   6 8743.87 1086.27
  -2  -6   6 8915.70 1067.41
  -2  -6   6 8036.01 946.188
  -2  -6   6 8663.01 861.752
  -2  -6   6 7923.83 935.611
  -2  -6   7-426.577 451.376
  -2  -6   7 636.941 373.344
  -2  -6   7 976.748 408.545
  -2  -6   7-17.3550 268.276
  -2  -6   7 317.398 432.333
  -2  -6   7-22.8706 299.056
  -2  -6   7 316.432 308.620
  -2  -6   7-300.732 431.605
  -2  -6   8 1005.91 513.600
  -2  -6   8 1507.03 454.667
  -2  -6   8 1595.25 557.577
  -2  -6   8 1265.57 432.963
  -2  -6   8 416.274 278.816
  -2  -6   8 1043.01 364.798
  -2  -6   8 1419.20 514.352
  -2  -6   8 768.194 423.773
  -2  -6   9 5388.06 805.443
  -2  -6   9 6086.59 946.152
  -2  -6   9 5046.63 806.083
  -2  -6   9 5478.70 779.122
  -2  -6   9 4015.38 725.784
  -2  -6   9 5807.51 755.680
  -2  -6   9 6574.76 846.240
  -2  -6   9 4486.79 743.923
  -2  -6   9 6836.70 923.119
  -2  -6  10 1067.66 398.297
  -2  -6  10 851.315 337.793
  -2  -6  10 1266.80 485.783
  -2  -6  10 1147.42 437.001
  -2  -6  10 1333.29 470.298
  -2  -6  10 1266.01 420.264
  -2  -6  10 1174.36 509.067
  -2  -6  10 742.042 421.402
  -2  -6  10 613.801 349.368
  -2  -6  11-379.155 335.399
  -2  -6  11-182.339 246.420
  -2  -6  11 39.3371 354.722
  -2  -6  11 753.900 334.568
  -2  -6  11-48.4944 348.059
  -2  -6  11 528.598 271.224
  -2  -6  11 507.559 350.836
  -2  -6  11-108.012 336.248
  -2  -6  11 101.401 344.190
  -2  -6  11 76.6008 256.860
  -2  -6  12 1912.47 477.660
  -2  -6  12 1234.23 418.742
  -2  -6  12 1345.66 381.054
  -2  -6  12 1652.58 516.326
  -2  -6  12 1534.11 465.263
  -2  -6  12 489.835 319.832
  -2  -6  12 2795.60 629.554
  -2  -6  12 1104.96 327.621
  -2  -6  12 1159.97 384.169
  -2  -6  12 1905.35 473.454
  -2  -6  13 1573.27 456.518
  -2  -6  13 789.135 340.037
  -2  -6  13 631.534 331.995
  -2  -6  13 496.361 290.104
  -2  -6  13 1120.06 337.041
  -2  -6  13 1292.09 361.922
  -2  -6  13 1040.20 431.820
  -2  -6  13 970.670 370.720
  -2  -6  13 102.551 252.991
  -2  -6  13 1311.36 363.936
  -2  -6  14 6403.43 664.130
  -2  -6  14 6148.25 605.634
  -2  -6  14 4667.21 542.640
  -2  -6  14 4067.77 559.086
  -2  -6  14 4094.08 493.453
  -2  -6  14 5943.21 677.642
  -2  -6  14 3958.08 525.981
  -2  -6  14 6546.02 743.331
  -2  -6  14 3605.94 540.522
  -2  -6  14 5873.27 681.188
  -2  -6  15-96.7028 170.815
  -2  -6  15 669.978 252.892
  -2  -6  15 135.936 191.946
  -2  -6  15 435.535 258.390
  -2  -6  16 1470.45 250.532
  -2  -6  16 1083.45 244.837
  -2  -6  16 1552.15 271.619
  -2  -5 -11 647.896 247.955
  -2  -5 -11 817.347 347.588
  -2  -5 -11 746.871 231.681
  -2  -5 -11 598.890 226.894
  -2  -5 -11 506.075 255.609
  -2  -5 -11 826.954 255.970
  -2  -5 -11 1038.45 347.760
  -2  -5 -11 459.361 294.611
  -2  -5 -10 6929.75 724.427
  -2  -5 -10 8565.40 970.656
  -2  -5 -10 7521.30 870.546
  -2  -5 -10 7816.69 781.143
  -2  -5 -10 9230.49 946.722
  -2  -5 -10 7421.69 789.462
  -2  -5 -10 7173.71 744.220
  -2  -5 -10 7629.14 748.402
  -2  -5 -10 8215.81 850.183
  -2  -5 -10 5554.35 616.347
  -2  -5  -9 3376.36 483.930
  -2  -5  -9 2877.27 554.615
  -2  -5  -9 4409.31 773.557
  -2  -5  -9 3736.21 617.092
  -2  -5  -9 3996.61 652.344
  -2  -5  -9 3721.59 620.063
  -2  -5  -9 3578.30 675.775
  -2  -5  -9 3265.41 594.934
  -2  -5  -9 5371.74 919.888
  -2  -5  -9 3687.79 619.367
  -2  -5  -9 3746.72 767.242
  -2  -5  -8 12313.0 1395.40
  -2  -5  -8 12220.3 1164.86
  -2  -5  -8 11797.8 1046.52
  -2  -5  -8 14406.7 1513.78
  -2  -5  -8 11409.0 1151.93
  -2  -5  -8 11590.2 1120.19
  -2  -5  -8 11707.3 1154.04
  -2  -5  -8 14049.3 1405.55
  -2  -5  -8 10942.9 1156.18
  -2  -5  -8 12098.8 1133.00
  -2  -5  -7 5170.28 810.637
  -2  -5  -7 4157.83 777.129
  -2  -5  -7 4114.53 730.543
  -2  -5  -7 5013.30 944.584
  -2  -5  -7 3561.71 674.015
  -2  -5  -7 5127.56 824.704
  -2  -5  -7 3808.01 726.121
  -2  -5  -7 4351.17 781.581
  -2  -5  -7 4077.29 990.674
  -2  -5  -7 4102.92 855.808
  -2  -5  -6 139.389 348.522
  -2  -5  -6 600.711 608.281
  -2  -5  -6 186.352 321.210
  -2  -5  -6 531.474 363.474
  -2  -5  -6 423.802 359.415
  -2  -5  -6 558.887 493.553
  -2  -5  -6 259.677 304.212
  -2  -5  -6 954.586 480.417
  -2  -5  -6-299.563 493.524
  -2  -5  -5 4888.54 1037.23
  -2  -5  -5 5671.12 863.603
  -2  -5  -5 4868.23 817.880
  -2  -5  -5 5297.08 842.728
  -2  -5  -5 4673.07 863.467
  -2  -5  -5 5184.85 835.140
  -2  -5  -5 5390.18 829.441
  -2  -5  -5 5319.98 822.984
  -2  -5  -4 25680.3 1734.05
  -2  -5  -4 27222.9 1756.93
  -2  -5  -4 25134.2 3483.06
  -2  -5  -4 20860.8 3051.33
  -2  -5  -4 25825.2 3851.81
  -2  -5  -4 28134.1 1972.95
  -2  -5  -4 24075.6 1717.25
  -2  -5  -4 26067.7 1811.72
  -2  -5  -4 24979.6 1703.76
  -2  -5  -4 25800.1 1739.32
  -2  -5  -4 31775.0 3665.15
  -2  -5  -4 26363.9 2234.20
  -2  -5  -4 26324.7 1799.16
  -2  -5  -4 31677.9 3848.73
  -2  -5  -4 20532.7 3144.59
  -2  -5  -3 11072.2 1193.16
  -2  -5  -3 11029.4 1155.14
  -2  -5  -3 10016.6 2137.21
  -2  -5  -3 10458.7 2197.48
  -2  -5  -3 13409.6 1386.42
  -2  -5  -3 8767.40 2127.20
  -2  -5  -3 11591.5 1193.94
  -2  -5  -3 12257.6 1266.39
  -2  -5  -3 11703.9 2282.12
  -2  -5  -3 11705.4 1175.31
  -2  -5  -3 11314.4 1205.63
  -2  -5  -3 10752.0 1134.18
  -2  -5  -3 10424.7 2141.50
  -2  -5  -2 28218.8 3429.19
  -2  -5  -2 18955.5 3151.84
  -2  -5  -2 22557.1 1668.27
  -2  -5  -2 27336.2 1887.71
  -2  -5  -2 21230.5 2964.08
  -2  -5  -2 24021.6 1676.93
  -2  -5  -2 22028.6 1540.13
  -2  -5  -2 23471.0 3210.11
  -2  -5  -2 24770.4 1636.94
  -2  -5  -2 24833.2 3252.01
  -2  -5  -2 24959.0 1691.85
  -2  -5  -2 21477.7 1555.67
  -2  -5  -1 71.4316 291.436
  -2  -5  -1-111.650 280.025
  -2  -5  -1 24.7349 337.081
  -2  -5  -1 515.906 379.850
  -2  -5  -1-620.035 611.046
  -2  -5  -1 498.868 593.789
  -2  -5  -1 485.918 541.112
  -2  -5  -1 35.5704 398.303
  -2  -5  -1-119.151 370.850
  -2  -5  -1-54.7018 379.308
  -2  -5  -1 1521.63 445.532
  -2  -5   0 9379.51 1908.36
  -2  -5   0 9348.47 1924.12
  -2  -5   0 9195.01 1866.54
  -2  -5   0 8517.26 928.163
  -2  -5   0 6613.10 1615.66
  -2  -5   1 5606.32 1403.99
  -2  -5   1 2514.04 988.588
  -2  -5   1 2606.59 1039.55
  -2  -5   1 4207.70 1155.39
  -2  -5   1 2664.23 1039.47
  -2  -5   2 8990.17 1836.82
  -2  -5   2 6552.15 1532.57
  -2  -5   2 6831.30 1653.80
  -2  -5   2 5554.25 1402.34
  -2  -5   2 7442.01 1689.59
  -2  -5   3 8423.47 1619.05
  -2  -5   3 8753.11 1770.88
  -2  -5   3 10942.5 1933.91
  -2  -5   3 4464.26 1302.56
  -2  -5   3 10703.5 2104.58
  -2  -5   4 5892.54 1543.13
  -2  -5   4 5320.75 1418.39
  -2  -5   4 2721.89 1066.46
  -2  -5   4 5490.91 1432.03
  -2  -5   4 5537.64 1430.60
  -2  -5   4 5618.43 1443.79
  -2  -5   5 704.001 643.257
  -2  -5   5 1721.40 907.219
  -2  -5   5 4184.29 1123.54
  -2  -5   5 1221.29 900.789
  -2  -5   5 1091.94 739.481
  -2  -5   5 4002.80 1293.38
  -2  -5   6 5661.72 753.281
  -2  -5   6 6540.79 1466.29
  -2  -5   6 4092.87 1021.25
  -2  -5   6 3925.95 1261.89
  -2  -5   6 4166.10 1287.85
  -2  -5   6 6330.19 1516.35
  -2  -5   6 5046.70 654.003
  -2  -5   6 9481.93 2030.59
  -2  -5   6 5435.57 1435.69
  -2  -5   7 16362.3 1286.37
  -2  -5   7 16603.4 2499.18
  -2  -5   7 16343.9 2478.15
  -2  -5   7 12928.4 2203.71
  -2  -5   7 17869.6 1307.86
  -2  -5   7 17996.0 1304.98
  -2  -5   7 15192.5 2466.10
  -2  -5   7 15240.5 1283.19
  -2  -5   7 15879.5 1243.12
  -2  -5   7 14607.1 1281.37
  -2  -5   7 14332.5 2224.88
  -2  -5   7 18459.6 2933.06
  -2  -5   7 17718.2 1188.06
  -2  -5   7 16283.5 2604.52
  -2  -5   8 14340.6 2435.02
  -2  -5   8 11944.0 2421.90
  -2  -5   8 9174.94 989.784
  -2  -5   8 8270.14 992.637
  -2  -5   8 9553.36 1969.49
  -2  -5   8 8689.76 967.450
  -2  -5   8 7722.56 1790.92
  -2  -5   8 7457.13 932.059
  -2  -5   8 11218.2 2115.38
  -2  -5   8 9278.39 982.723
  -2  -5   8 8777.85 989.558
  -2  -5   8 9092.05 968.555
  -2  -5   8 9691.43 941.386
  -2  -5   8 9813.33 2003.89
  -2  -5   9 2569.71 1176.61
  -2  -5   9 4789.10 730.009
  -2  -5   9 4989.68 766.173
  -2  -5   9 4787.29 1460.40
  -2  -5   9 8402.78 1906.08
  -2  -5   9 5161.51 709.585
  -2  -5   9 4726.17 710.732
  -2  -5   9 5190.27 756.239
  -2  -5   9 4390.92 1311.13
  -2  -5   9 5476.82 823.103
  -2  -5   9 4884.48 727.894
  -2  -5   9 6548.42 797.592
  -2  -5   9 8125.72 1850.34
  -2  -5   9 7609.22 1766.29
  -2  -5  10 12869.9 1143.38
  -2  -5  10 14059.7 1271.67
  -2  -5  10 13251.2 1148.44
  -2  -5  10 14766.4 1237.90
  -2  -5  10 14777.9 1186.11
  -2  -5  10 12536.4 1106.10
  -2  -5  10 13486.8 1176.68
  -2  -5  10 10882.4 1136.15
  -2  -5  11 3823.76 715.484
  -2  -5  11 4243.88 693.814
  -2  -5  11 4423.83 745.699
  -2  -5  11 4715.57 718.256
  -2  -5  11 5100.92 803.261
  -2  -5  11 5656.88 791.624
  -2  -5  11 5065.31 647.420
  -2  -5  11 5103.07 738.404
  -2  -5  11 4295.55 695.679
  -2  -5  12 4869.47 629.892
  -2  -5  12 4742.53 719.351
  -2  -5  12 5229.10 708.780
  -2  -5  12 3943.99 720.329
  -2  -5  12 4388.50 678.697
  -2  -5  12 4131.69 599.344
  -2  -5  12 4977.14 715.694
  -2  -5  12 4696.45 722.744
  -2  -5  12 4849.79 773.167
  -2  -5  13 2767.71 543.962
  -2  -5  13 726.100 308.171
  -2  -5  13 2256.33 570.345
  -2  -5  13 1530.42 421.348
  -2  -5  13 1279.05 351.024
  -2  -5  13 1770.31 368.023
  -2  -5  13 1711.21 477.488
  -2  -5  13 1751.44 332.781
  -2  -5  13 520.827 302.198
  -2  -5  13 1518.80 445.443
  -2  -5  13 1614.76 490.035
  -2  -5  13 1655.88 522.228
  -2  -5  14 11273.9 891.844
  -2  -5  14 8171.81 875.982
  -2  -5  14 11064.7 1037.86
  -2  -5  14 9840.36 917.954
  -2  -5  14 10865.1 999.549
  -2  -5  14 8228.59 820.099
  -2  -5  14 10425.3 924.870
  -2  -5  14 8076.86 791.496
  -2  -5  14 11297.3 1032.01
  -2  -5  14 8670.37 831.822
  -2  -5  14 9672.66 802.187
  -2  -5  14 7322.44 815.289
  -2  -5  15 1566.26 331.669
  -2  -5  15 1496.43 411.093
  -2  -5  15 1492.33 355.399
  -2  -5  15 1299.15 337.965
  -2  -5  15 1280.19 368.673
  -2  -5  15 1608.66 421.206
  -2  -5  15 667.765 239.594
  -2  -5  15 1852.08 380.208
  -2  -5  15 913.460 275.245
  -2  -5  15 1173.38 287.431
  -2  -5  15 1887.79 406.430
  -2  -5  16 6221.08 508.441
  -2  -5  16 6855.37 591.078
  -2  -5  16 7557.80 637.050
  -2  -5  16 7135.83 627.074
  -2  -5  16 6631.19 652.413
  -2  -5  17 4067.68 427.746
  -2  -5  17 3621.49 362.610
  -2  -5  17 4352.77 395.268
  -2  -4 -13 1265.67 305.031
  -2  -4 -13 1209.17 294.766
  -2  -4 -13 1100.48 310.519
  -2  -4 -12 7623.96 921.456
  -2  -4 -12 7729.81 718.557
  -2  -4 -12 7053.80 675.205
  -2  -4 -12 6813.82 689.563
  -2  -4 -12 8074.83 842.406
  -2  -4 -12 6570.53 739.737
  -2  -4 -12 7330.58 713.066
  -2  -4 -11 7485.22 899.129
  -2  -4 -11 8493.75 884.084
  -2  -4 -11 8696.38 982.734
  -2  -4 -11 7899.10 852.617
  -2  -4 -11 8399.02 912.700
  -2  -4 -11 9450.88 1008.89
  -2  -4 -11 7320.83 805.331
  -2  -4 -11 10244.4 1061.78
  -2  -4 -11 8180.01 878.518
  -2  -4 -11 8233.01 1107.47
  -2  -4 -10 2582.27 539.567
  -2  -4 -10 4356.21 713.517
  -2  -4 -10 3951.58 652.996
  -2  -4 -10 5185.32 997.134
  -2  -4 -10 2159.09 663.584
  -2  -4 -10 2609.60 594.517
  -2  -4 -10 3488.42 758.685
  -2  -4 -10 3936.77 775.192
  -2  -4 -10 4058.47 721.153
  -2  -4 -10 3818.82 677.008
  -2  -4 -10 4528.81 918.865
  -2  -4  -9 18996.7 1315.92
  -2  -4  -9 22864.5 1632.41
  -2  -4  -9 22828.8 1668.93
  -2  -4  -9 23019.5 1664.36
  -2  -4  -9 23155.3 1641.75
  -2  -4  -9 23228.4 2075.88
  -2  -4  -9 26325.2 1980.15
  -2  -4  -9 23240.4 1745.35
  -2  -4  -9 21391.7 1876.35
  -2  -4  -9 18520.9 1459.97
  -2  -4  -8 688.235 537.474
  -2  -4  -8 539.499 545.919
  -2  -4  -8 464.188 413.227
  -2  -4  -8 306.153 536.252
  -2  -4  -8 695.482 380.935
  -2  -4  -8 138.406 376.294
  -2  -4  -8 825.677 406.468
  -2  -4  -8 54.4384 308.341
  -2  -4  -8-109.047 296.361
  -2  -4  -7 6974.66 1241.17
  -2  -4  -7 7366.71 1022.53
  -2  -4  -7 7127.56 855.541
  -2  -4  -7 6789.64 984.341
  -2  -4  -7 6182.68 916.105
  -2  -4  -7 5648.14 846.145
  -2  -4  -7 6131.35 890.914
  -2  -4  -7 7913.22 1160.82
  -2  -4  -7 5963.54 871.357
  -2  -4  -6 5114.94 1670.50
  -2  -4  -6 4706.76 798.428
  -2  -4  -6 5496.04 1476.49
  -2  -4  -6 4002.55 905.536
  -2  -4  -6 5865.12 868.693
  -2  -4  -6 5926.45 852.448
  -2  -4  -6 6253.64 944.873
  -2  -4  -6 5147.47 832.171
  -2  -4  -6 5585.19 917.591
  -2  -4  -6 6461.39 945.963
  -2  -4  -6 1515.11 965.683
  -2  -4  -6 5326.62 1610.92
  -2  -4  -5 1565.88 464.127
  -2  -4  -5 1920.30 543.691
  -2  -4  -5 2316.22 1096.61
  -2  -4  -5 1058.86 847.433
  -2  -4  -5 2566.39 603.444
  -2  -4  -5 1473.55 548.744
  -2  -4  -5 1642.46 1006.71
  -2  -4  -5 1315.44 463.529
  -2  -4  -5 2140.29 593.253
  -2  -4  -5 4323.66 1300.68
  -2  -4  -5 1459.36 655.103
  -2  -4  -5 1769.24 531.058
  -2  -4  -4 2359.12 1065.45
  -2  -4  -4 5079.21 1382.23
  -2  -4  -4 4558.24 804.504
  -2  -4  -4 3707.19 674.314
  -2  -4  -4 2744.95 1197.84
  -2  -4  -4 4946.54 1454.96
  -2  -4  -4 2836.79 1145.42
  -2  -4  -3 45153.4 3922.49
  -2  -4  -3 36758.5 3670.45
  -2  -4  -3 40244.9 3846.38
  -2  -4  -3 38079.7 3738.07
  -2  -4  -3 40356.9 3796.51
  -2  -4  -3 33114.3 3793.25
  -2  -4  -2 13527.1 2122.69
  -2  -4  -2 14581.4 2148.96
  -2  -4  -2 11496.2 2149.61
  -2  -4  -2 14309.5 2136.37
  -2  -4  -2 13376.6 2081.73
  -2  -4  -2 11830.1 2066.55
  -2  -4  -1 15904.0 2141.60
  -2  -4  -1 17734.3 2373.14
  -2  -4  -1 16641.4 2264.43
  -2  -4  -1 16034.4 2162.94
  -2  -4  -1 19000.5 2436.05
  -2  -4   0 24102.6 2671.45
  -2  -4   0 17458.7 2130.10
  -2  -4   0 16887.9 2098.53
  -2  -4   0 22042.2 2521.67
  -2  -4   0 19526.5 2335.77
  -2  -4   1 11983.0 1735.97
  -2  -4   1 11574.6 1717.04
  -2  -4   1 10412.5 1686.74
  -2  -4   1 10601.8 1698.80
  -2  -4   1 11054.4 1850.97
  -2  -4   2 420.678 702.697
  -2  -4   2 458.774 465.359
  -2  -4   2 569.137 453.681
  -2  -4   2 276.144 433.403
  -2  -4   2 686.570 548.819
  -2  -4   3 1285.40 650.886
  -2  -4   3 3135.27 915.219
  -2  -4   3 2074.75 785.512
  -2  -4   3 850.892 565.656
  -2  -4   3 1097.16 650.612
  -2  -4   4 23026.8 2433.32
  -2  -4   4 20905.7 2292.51
  -2  -4   4 20491.9 2258.48
  -2  -4   4 24188.3 2642.19
  -2  -4   4 22462.3 2414.76
  -2  -4   4 22728.5 2527.01
  -2  -4   5 18628.0 2610.45
  -2  -4   5 13191.5 2017.72
  -2  -4   5 11959.5 1780.14
  -2  -4   5 11138.5 1746.10
  -2  -4   5 11541.1 1847.68
  -2  -4   5 10620.3 1654.86
  -2  -4   5 12815.8 1921.81
  -2  -4   6 27895.8 2833.73
  -2  -4   6 29167.0 2906.85
  -2  -4   6 29893.5 2955.01
  -2  -4   6 26297.9 2914.79
  -2  -4   6 27646.2 2812.89
  -2  -4   6 37415.6 3842.67
  -2  -4   6 25745.5 2754.68
  -2  -4   7 9828.15 2017.41
  -2  -4   7 7610.22 1550.25
  -2  -4   7 6278.63 1336.04
  -2  -4   7 7158.19 1521.10
  -2  -4   7 6523.85 1501.38
  -2  -4   7 7294.00 1496.63
  -2  -4   7 7222.26 1495.93
  -2  -4   8 27665.4 3527.98
  -2  -4   8 19400.9 2646.19
  -2  -4   8 23424.3 2826.09
  -2  -4   8 21989.6 2780.08
  -2  -4   8 26173.5 2997.31
  -2  -4   8 24950.4 2923.10
  -2  -4   9 26044.0 3623.61
  -2  -4   9 27262.1 1538.78
  -2  -4   9 25983.5 3125.39
  -2  -4   9 23338.4 2939.88
  -2  -4   9 18483.6 2604.82
  -2  -4   9 26087.9 3082.66
  -2  -4   9 23750.9 2920.11
  -2  -4  10 1681.26 407.693
  -2  -4  10 1739.97 491.303
  -2  -4  10 1393.60 460.323
  -2  -4  10-1766.79 886.424
  -2  -4  10 3063.28 1140.29
  -2  -4  10-243.673 605.020
  -2  -4  10 1159.29 400.412
  -2  -4  10 2688.08 587.109
  -2  -4  10 1470.87 442.385
  -2  -4  10 3335.66 1330.46
  -2  -4  10 1667.11 1081.92
  -2  -4  10 2713.30 564.081
  -2  -4  10 4321.57 1360.55
  -2  -4  11 6243.40 748.615
  -2  -4  11 6339.17 764.293
  -2  -4  11 7201.49 885.085
  -2  -4  11 4896.34 784.186
  -2  -4  11 6774.00 907.687
  -2  -4  11 5803.13 799.163
  -2  -4  11 2738.72 1169.47
  -2  -4  11 4711.72 1633.42
  -2  -4  11 8725.38 1045.92
  -2  -4  11 6514.13 836.313
  -2  -4  11 6492.96 834.078
  -2  -4  12 11197.8 1071.47
  -2  -4  12 8967.82 1018.31
  -2  -4  12 12415.4 1055.48
  -2  -4  12 11602.3 1032.39
  -2  -4  12 12165.5 1157.59
  -2  -4  12 11977.3 1291.07
  -2  -4  12 10709.1 1056.74
  -2  -4  12 10537.9 1033.93
  -2  -4  12 10315.0 1029.59
  -2  -4  13 594.372 301.884
  -2  -4  13 21.2717 215.812
  -2  -4  13 319.324 320.878
  -2  -4  13 171.019 279.582
  -2  -4  13 729.603 343.382
  -2  -4  13 544.781 394.770
  -2  -4  13 1001.91 449.312
  -2  -4  13 53.1535 270.227
  -2  -4  13 172.205 230.622
  -2  -4  13 1392.81 455.147
  -2  -4  14 13470.6 1226.35
  -2  -4  14 10834.9 958.397
  -2  -4  14 12134.0 1036.56
  -2  -4  14 12260.3 1008.53
  -2  -4  14 10455.3 1039.86
  -2  -4  14 11158.4 1021.78
  -2  -4  14 13860.8 1133.49
  -2  -4  14 10595.6 939.954
  -2  -4  14 10853.5 1020.17
  -2  -4  14 11758.7 1043.03
  -2  -4  14 11325.0 990.189
  -2  -4  15 996.440 344.866
  -2  -4  15 2595.09 598.858
  -2  -4  15 2140.19 444.423
  -2  -4  15 1895.42 431.593
  -2  -4  15 2001.74 425.822
  -2  -4  15 1032.16 374.654
  -2  -4  15 2439.15 524.174
  -2  -4  15 1699.74 452.376
  -2  -4  15 1688.91 378.626
  -2  -4  15 1726.68 451.302
  -2  -4  15 1668.59 369.399
  -2  -4  15 2284.82 450.855
  -2  -4  16 7555.15 686.341
  -2  -4  16 7779.85 721.577
  -2  -4  16 10046.0 765.276
  -2  -4  16 11110.7 868.545
  -2  -4  16 8464.62 690.039
  -2  -4  16 8670.03 707.200
  -2  -4  16 9954.92 789.160
  -2  -4  16 9108.84 696.668
  -2  -4  16 7629.16 639.482
  -2  -4  16 11282.8 909.883
  -2  -4  16 8092.82 685.765
  -2  -4  16 9769.88 796.027
  -2  -4  17 5317.67 531.962
  -2  -4  17 4939.43 499.706
  -2  -4  17 4681.77 408.139
  -2  -4  17 4723.54 466.788
  -2  -4  17 4843.00 459.331
  -2  -3 -14 9230.22 667.033
  -2  -3 -14 9233.95 699.006
  -2  -3 -14 10162.0 702.166
  -2  -3 -14 7888.17 795.209
  -2  -3 -14 9258.99 757.091
  -2  -3 -14 8730.78 722.843
  -2  -3 -13 3762.23 612.549
  -2  -3 -13 2724.01 480.077
  -2  -3 -13 3173.99 670.193
  -2  -3 -13 2706.41 456.899
  -2  -3 -13 2847.14 537.787
  -2  -3 -13 2895.06 509.536
  -2  -3 -13 2471.80 553.689
  -2  -3 -12 843.532 347.510
  -2  -3 -12 871.329 395.312
  -2  -3 -12 1238.00 387.617
  -2  -3 -12 1423.80 553.983
  -2  -3 -12 1500.20 653.815
  -2  -3 -12 1236.37 440.195
  -2  -3 -12 1271.65 522.638
  -2  -3 -12 1164.35 469.836
  -2  -3 -11 6841.18 861.461
  -2  -3 -11 6673.10 876.228
  -2  -3 -11 7676.21 962.687
  -2  -3 -11 5885.73 885.929
  -2  -3 -11 7548.71 931.551
  -2  -3 -11 6978.95 1066.32
  -2  -3 -11 6926.75 1000.33
  -2  -3 -11 7789.11 1094.43
  -2  -3 -11 7613.16 1190.74
  -2  -3 -11 7437.86 987.682
  -2  -3 -10 649.026 688.370
  -2  -3 -10 278.024 331.437
  -2  -3 -10 404.948 358.244
  -2  -3 -10 441.080 345.045
  -2  -3 -10 626.613 480.114
  -2  -3 -10 1244.15 606.298
  -2  -3 -10 1133.49 573.770
  -2  -3 -10 1931.11 600.618
  -2  -3 -10 660.431 387.520
  -2  -3  -9 26194.9 1824.38
  -2  -3  -9 26300.6 1849.59
  -2  -3  -9 27183.7 2057.64
  -2  -3  -9 30318.0 2411.52
  -2  -3  -9 28565.4 1895.96
  -2  -3  -9 27752.0 1969.20
  -2  -3  -9 23444.3 1938.10
  -2  -3  -9 26883.9 1799.78
  -2  -3  -8 4694.64 808.034
  -2  -3  -8 5382.89 833.177
  -2  -3  -8 3656.55 1451.81
  -2  -3  -8 3875.49 824.278
  -2  -3  -8 5316.09 904.161
  -2  -3  -8 5139.93 1027.86
  -2  -3  -8 4796.05 792.700
  -2  -3  -8 4672.26 780.390
  -2  -3  -8 4678.95 816.270
  -2  -3  -8 2915.45 685.041
  -2  -3  -8 4332.16 881.452
  -2  -3  -8 4524.42 1528.16
  -2  -3  -8 5779.70 1780.50
  -2  -3  -7 7081.90 916.872
  -2  -3  -7 8620.82 989.615
  -2  -3  -7 7911.20 953.980
  -2  -3  -7 9600.98 1223.46
  -2  -3  -7 9400.83 2096.83
  -2  -3  -7 7957.40 1038.74
  -2  -3  -7 7287.79 1872.52
  -2  -3  -7 8555.78 2015.66
  -2  -3  -7 8297.04 1103.67
  -2  -3  -7 7068.06 914.819
  -2  -3  -7 8700.20 1043.63
  -2  -3  -6 41010.2 3564.95
  -2  -3  -6 31221.0 3748.37
  -2  -3  -6 35161.1 3922.50
  -2  -3  -6 32748.1 3620.64
  -2  -3  -5 4721.63 1334.13
  -2  -3  -5 5236.69 1546.27
  -2  -3  -5 7533.16 1439.32
  -2  -3  -5 5464.06 1563.96
  -2  -3  -4 491.629 430.163
  -2  -3  -4 1070.41 551.251
  -2  -3  -4 1134.62 725.737
  -2  -3  -4 2357.66 861.320
  -2  -3  -4 2791.71 982.028
  -2  -3  -3 34002.2 3018.54
  -2  -3  -3 33741.8 3026.36
  -2  -3  -3 36951.0 3318.14
  -2  -3  -3 44161.7 3405.97
  -2  -3  -3 34516.1 3274.77
  -2  -3  -2 42654.5 3184.06
  -2  -3  -2 40156.9 3357.44
  -2  -3  -2 52827.5 3581.17
  -2  -3  -2 47158.9 3426.89
  -2  -3  -2 45159.9 3270.54
  -2  -3  -1 26689.7 2520.96
  -2  -3  -1 25702.9 2368.35
  -2  -3  -1 21246.1 2076.91
  -2  -3  -1 24879.1 2276.37
  -2  -3   0 184648. 5844.16
  -2  -3   0 188369. 6007.84
  -2  -3   0 205106. 6530.89
  -2  -3   0 220437. 6897.70
  -2  -3   0 203668. 5914.36
  -2  -3   0 187119. 5972.09
  -2  -3   1 42226.7 2403.57
  -2  -3   1 46593.4 3037.18
  -2  -3   1 45592.0 2793.68
  -2  -3   1 42525.0 2706.00
  -2  -3   1 47808.5 3151.17
  -2  -3   1 43914.7 2720.06
  -2  -3   2 62649.9 3263.53
  -2  -3   2 65472.8 3563.47
  -2  -3   2 68922.1 3708.61
  -2  -3   2 62381.5 3229.65
  -2  -3   2 62162.7 3227.70
  -2  -3   3 38727.5 2602.56
  -2  -3   3 42527.1 2937.01
  -2  -3   3 41244.3 2743.45
  -2  -3   3 37444.3 2553.28
  -2  -3   3 45594.1 3023.99
  -2  -3   3 40447.3 2647.83
  -2  -3   4 43060.5 2906.41
  -2  -3   4 43136.3 3019.53
  -2  -3   4 45681.5 2896.65
  -2  -3   4 41524.7 2748.50
  -2  -3   4 44506.7 2833.95
  -2  -3   4 44913.1 2899.72
  -2  -3   5 49802.8 3136.40
  -2  -3   5 50388.1 3352.95
  -2  -3   5 48405.1 3074.01
  -2  -3   5 50342.6 3182.42
  -2  -3   5 50916.4 3209.92
  -2  -3   5 62020.6 4339.44
  -2  -3   5 52928.1 3218.46
  -2  -3   5 55457.8 3031.90
  -2  -3   6 25749.8 2290.36
  -2  -3   6 23246.3 2271.02
  -2  -3   6 23638.6 2307.87
  -2  -3   6 34123.6 3404.31
  -2  -3   6 32093.9 2655.59
  -2  -3   6 23189.5 2202.98
  -2  -3   6 22282.8 2211.17
  -2  -3   6 28314.3 2600.31
  -2  -3   6 28277.4 2497.47
  -2  -3   7 2744.13 798.385
  -2  -3   7 2708.51 901.698
  -2  -3   7 5379.69 1188.00
  -2  -3   7 3992.79 842.196
  -2  -3   7 4229.81 1010.92
  -2  -3   7 3572.75 971.063
  -2  -3   7 4290.85 1094.04
  -2  -3   7 5361.41 1537.54
  -2  -3   8 1825.45 802.592
  -2  -3   8 4374.61 1599.40
  -2  -3   8 3332.37 1020.18
  -2  -3   8 1133.49 718.566
  -2  -3   8 2597.03 958.513
  -2  -3   8 2410.81 932.418
  -2  -3   8 3113.01 1012.99
  -2  -3   8 1448.56 706.461
  -2  -3   9 16938.8 2367.41
  -2  -3   9 15480.7 2228.40
  -2  -3   9 11181.1 1820.22
  -2  -3   9 13332.9 2077.13
  -2  -3   9 16025.5 2256.60
  -2  -3   9 17652.7 2382.44
  -2  -3   9 21503.2 3124.22
  -2  -3   9 16266.4 2419.43
  -2  -3  10 2313.06 1185.44
  -2  -3  10 2316.14 489.735
  -2  -3  10 2403.53 992.273
  -2  -3  10 3387.94 647.824
  -2  -3  10 2428.71 971.581
  -2  -3  10-735.833 693.780
  -2  -3  10 3489.87 1138.49
  -2  -3  10 2171.36 945.657
  -2  -3  10 1854.23 401.394
  -2  -3  10 2725.41 1081.91
  -2  -3  10 4258.38 1256.00
  -2  -3  11 31613.2 1772.93
  -2  -3  11 27021.7 3305.30
  -2  -3  11 32219.0 1826.62
  -2  -3  11 33924.5 4147.68
  -2  -3  11 24141.3 1710.48
  -2  -3  11 33760.2 4417.65
  -2  -3  11 31276.4 1763.97
  -2  -3  11 26746.8 1692.28
  -2  -3  11 32311.9 1692.32
  -2  -3  11 27847.0 3374.76
  -2  -3  11 27724.6 3361.37
  -2  -3  11 31990.2 1684.28
  -2  -3  11 28465.1 3334.30
  -2  -3  11 26070.5 3203.71
  -2  -3  11 33495.6 1830.84
  -2  -3  11 29371.9 1670.50
  -2  -3  12 1457.51 433.989
  -2  -3  12 1743.82 475.862
  -2  -3  12 558.802 403.654
  -2  -3  12 1397.81 520.799
  -2  -3  12 1061.58 471.303
  -2  -3  12 1205.16 406.361
  -2  -3  12 1861.02 1111.90
  -2  -3  12 1064.71 451.762
  -2  -3  12 1552.86 471.984
  -2  -3  12 1456.06 501.560
  -2  -3  13 9930.66 972.520
  -2  -3  13 8970.28 1012.98
  -2  -3  13 10110.8 1063.68
  -2  -3  13 11079.0 1030.25
  -2  -3  13 10620.8 1074.55
  -2  -3  13 11160.8 1040.29
  -2  -3  13 10692.9 1052.94
  -2  -3  13 11379.4 1090.81
  -2  -3  13 11222.6 1103.59
  -2  -3  13 10932.2 1033.48
  -2  -3  14 8270.60 863.602
  -2  -3  14 7391.54 868.963
  -2  -3  14 7692.51 909.952
  -2  -3  14 5975.28 890.561
  -2  -3  14 7131.77 796.850
  -2  -3  14 8986.71 1052.47
  -2  -3  14 8389.36 901.168
  -2  -3  14 7609.98 887.908
  -2  -3  14 7547.95 851.922
  -2  -3  14 8282.13 987.837
  -2  -3  14 8219.37 938.871
  -2  -3  15 10557.6 936.314
  -2  -3  15 10282.9 1031.17
  -2  -3  15 10125.7 950.485
  -2  -3  15 9536.05 877.375
  -2  -3  15 9726.61 1033.96
  -2  -3  15 11509.0 1024.14
  -2  -3  15 10067.0 888.778
  -2  -3  15 10025.2 914.111
  -2  -3  15 9700.04 935.663
  -2  -3  15 10201.5 898.099
  -2  -3  15 8907.52 948.400
  -2  -3  16 2260.78 471.777
  -2  -3  16 2128.74 378.224
  -2  -3  16 1656.84 376.847
  -2  -3  16 1640.96 389.594
  -2  -3  16 1954.11 453.811
  -2  -3  16 1454.09 353.019
  -2  -3  16 1184.24 350.745
  -2  -3  16 1625.91 475.008
  -2  -3  16 1303.67 333.477
  -2  -3  16 1387.69 349.684
  -2  -3  16 1568.69 357.281
  -2  -3  16 1196.05 386.081
  -2  -3  17 720.320 271.600
  -2  -3  17 201.723 236.842
  -2  -3  17 681.669 258.048
  -2  -3  17 514.664 246.834
  -2  -3  17 188.623 160.226
  -2  -3  17 326.429 186.535
  -2  -3  18 560.681 167.626
  -2  -3  18 231.801 164.663
  -2  -2 -15 2277.72 423.821
  -2  -2 -15 1989.16 332.688
  -2  -2 -15 2022.55 396.626
  -2  -2 -15 2353.84 492.830
  -2  -2 -15 2805.28 405.263
  -2  -2 -15 1773.58 337.058
  -2  -2 -15 1924.43 371.912
  -2  -2 -14 8713.69 954.603
  -2  -2 -14 8289.81 866.411
  -2  -2 -14 6845.19 799.263
  -2  -2 -14 7479.58 960.122
  -2  -2 -14 7885.25 821.082
  -2  -2 -14 7729.33 801.907
  -2  -2 -14 7364.92 748.663
  -2  -2 -13 2746.10 610.181
  -2  -2 -13 2865.17 596.580
  -2  -2 -13 3957.61 733.465
  -2  -2 -13 3863.46 845.538
  -2  -2 -13 3250.08 681.863
  -2  -2 -13 2211.14 552.385
  -2  -2 -13 3357.89 737.157
  -2  -2 -13 3672.83 641.492
  -2  -2 -13 2413.12 537.816
  -2  -2 -12 8689.68 992.878
  -2  -2 -12 8054.62 1240.35
  -2  -2 -12 8060.95 1073.16
  -2  -2 -12 9788.72 1104.28
  -2  -2 -12 8197.08 1024.00
  -2  -2 -12 8418.78 1082.79
  -2  -2 -12 7880.10 1100.24
  -2  -2 -12 8583.53 1043.74
  -2  -2 -12 9105.84 1205.81
  -2  -2 -11 29088.4 1897.57
  -2  -2 -11 28484.6 1916.90
  -2  -2 -11 30859.1 2062.09
  -2  -2 -11 30834.6 2127.34
  -2  -2 -11 27827.7 1889.02
  -2  -2 -11 29396.2 2396.47
  -2  -2 -11 27440.9 2102.20
  -2  -2 -11 25858.5 2065.51
  -2  -2 -11 28480.7 1834.03
  -2  -2 -11 29067.3 2049.95
  -2  -2 -10 507.016 324.082
  -2  -2 -10 818.564 380.358
  -2  -2 -10 945.552 465.405
  -2  -2 -10 357.676 332.676
  -2  -2 -10 577.093 529.446
  -2  -2 -10 183.831 390.442
  -2  -2 -10 479.211 381.664
  -2  -2  -9 3778.63 710.555
  -2  -2  -9 2083.31 1113.24
  -2  -2  -9 1893.86 1056.75
  -2  -2  -9 4069.23 718.365
  -2  -2  -9 2897.76 716.967
  -2  -2  -9 5303.04 1635.55
  -2  -2  -9 2834.23 609.109
  -2  -2  -9 2242.58 769.923
  -2  -2  -9 3232.18 672.092
  -2  -2  -9 3774.84 824.162
  -2  -2  -8 16088.2 1382.17
  -2  -2  -8 17206.2 1395.67
  -2  -2  -8 18732.1 1644.98
  -2  -2  -8 16962.5 1411.42
  -2  -2  -8 15974.1 1298.21
  -2  -2  -8 15705.1 1316.34
  -2  -2  -8 15341.9 2693.95
  -2  -2  -8 17197.0 2786.20
  -2  -2  -8 14797.4 2504.08
  -2  -2  -7 11715.7 2135.11
  -2  -2  -7 14788.3 2232.31
  -2  -2  -7 16536.9 2124.52
  -2  -2  -7 11305.9 2079.38
  -2  -2  -7 16441.3 2681.46
  -2  -2  -6 1572.45 651.772
  -2  -2  -6 300.429 552.472
  -2  -2  -6 1851.75 1023.01
  -2  -2  -6 2278.46 958.302
  -2  -2  -6-920.232 577.333
  -2  -2  -6 214.681 416.581
  -2  -2  -5 42923.0 3486.97
  -2  -2  -5 43046.2 3175.92
  -2  -2  -5 41522.7 3644.16
  -2  -2  -5 37363.9 2972.87
  -2  -2  -5 34398.0 3085.64
  -2  -2  -5 37416.3 3394.54
  -2  -2  -4 71650.1 3886.52
  -2  -2  -4 62954.6 3785.61
  -2  -2  -4 76245.0 4078.79
  -2  -2  -4 60736.1 4002.61
  -2  -2  -4 61898.5 3777.02
  -2  -2  -4 69291.4 4311.44
  -2  -2  -4 64350.1 3501.26
  -2  -2  -3 17441.7 1850.09
  -2  -2  -3 15721.4 1535.29
  -2  -2  -3 15127.1 1727.92
  -2  -2  -3 18067.6 1718.11
  -2  -2  -3 16335.9 1802.84
  -2  -2  -3 16812.1 2001.91
  -2  -2  -3 13170.6 1760.01
  -2  -2  -2 92012.1 4132.60
  -2  -2  -2 75170.3 2794.93
  -2  -2  -2 91436.3 4018.02
  -2  -2  -2 79085.0 3559.29
  -2  -2  -2 77989.7 3553.53
  -2  -2  -2 76756.8 3941.74
  -2  -2  -1 153518. 4892.32
  -2  -2  -1 135907. 4355.52
  -2  -2  -1 145605. 4897.58
  -2  -2  -1 131353. 4266.38
  -2  -2   0 12130.4 1236.67
  -2  -2   0 13051.9 1294.95
  -2  -2   0 11659.2 1194.18
  -2  -2   0 12453.0 1410.49
  -2  -2   0 11683.7 1176.09
  -2  -2   1 76416.5 2815.19
  -2  -2   1 86385.4 3539.97
  -2  -2   1 82783.2 2944.69
  -2  -2   1 81044.8 2770.03
  -2  -2   1 83018.6 3356.46
  -2  -2   1 78751.5 2857.33
  -2  -2   2 142586. 3133.51
  -2  -2   2 132717. 3694.73
  -2  -2   2 150276. 4554.77
  -2  -2   2 137209. 2973.93
  -2  -2   2 137626. 3763.86
  -2  -2   2 140087. 3820.67
  -2  -2   2 145505. 4400.83
  -2  -2   2 136228. 3776.48
  -2  -2   3 146467. 4046.81
  -2  -2   3 148114. 4455.77
  -2  -2   3 147576. 4511.07
  -2  -2   3 141651. 3958.26
  -2  -2   3 148642. 4052.64
  -2  -2   3 145772. 4016.07
  -2  -2   3 141984. 4007.51
  -2  -2   4 52909.6 3478.57
  -2  -2   4 45394.7 2463.47
  -2  -2   4 45511.1 2633.55
  -2  -2   4 44387.4 2598.64
  -2  -2   4 45964.6 2423.41
  -2  -2   4 46238.0 2446.71
  -2  -2   4 45827.5 2437.66
  -2  -2   4 46887.7 2475.13
  -2  -2   4 47821.2 2480.62
  -2  -2   5 13224.8 1604.32
  -2  -2   5 11725.3 1338.06
  -2  -2   5 12510.2 1393.23
  -2  -2   5 10669.0 1301.39
  -2  -2   5 11717.8 1335.05
  -2  -2   5 11276.6 1345.04
  -2  -2   5 11529.3 1222.43
  -2  -2   5 10357.1 1379.07
  -2  -2   5 12806.3 1911.75
  -2  -2   6 15294.7 1670.23
  -2  -2   6 17815.9 2065.20
  -2  -2   6 14555.5 1653.32
  -2  -2   6 15196.8 1338.40
  -2  -2   6 14489.3 1692.60
  -2  -2   6 16558.7 1754.93
  -2  -2   6 19037.8 2453.73
  -2  -2   6 15800.4 1698.47
  -2  -2   6 17331.8 1808.80
  -2  -2   7 43653.4 3509.75
  -2  -2   7 48393.6 4055.56
  -2  -2   7 41472.0 2984.00
  -2  -2   7 40222.9 2971.53
  -2  -2   7 40605.4 2965.52
  -2  -2   7 40947.0 3015.44
  -2  -2   7 40761.3 3002.80
  -2  -2   7 39488.1 2914.59
  -2  -2   8 12558.7 1791.09
  -2  -2   8 9916.18 1584.59
  -2  -2   8 8789.49 1484.69
  -2  -2   8 12445.6 2035.53
  -2  -2   8 10997.4 2140.03
  -2  -2   8 10923.8 1655.17
  -2  -2   8 10124.2 1575.20
  -2  -2   8 10261.4 1660.77
  -2  -2   9 9562.00 1698.23
  -2  -2   9 11501.1 2338.51
  -2  -2   9 11766.5 1913.11
  -2  -2   9 10390.6 1768.75
  -2  -2   9 9463.93 1747.22
  -2  -2   9 8577.77 1579.88
  -2  -2   9 8301.50 1497.74
  -2  -2   9 11903.9 2110.06
  -2  -2  10 9529.20 1807.96
  -2  -2  10 7997.32 1669.57
  -2  -2  10 7875.01 1962.81
  -2  -2  10 10288.7 1889.83
  -2  -2  10 9458.73 2686.19
  -2  -2  10 7848.05 1671.47
  -2  -2  10 9958.88 1875.17
  -2  -2  11 14928.4 1191.46
  -2  -2  11 10772.3 1084.78
  -2  -2  11 15545.5 2489.77
  -2  -2  11 16166.7 1217.67
  -2  -2  11 14654.3 2386.21
  -2  -2  11 14924.6 2451.51
  -2  -2  11 14934.5 2397.45
  -2  -2  11 12991.2 1141.22
  -2  -2  11 12625.5 2691.02
  -2  -2  11 13198.6 1116.82
  -2  -2  11 12794.6 1080.08
  -2  -2  11 16904.5 1295.31
  -2  -2  11 14899.8 1279.65
  -2  -2  11 16143.3 2846.12
  -2  -2  11 14419.8 1232.66
  -2  -2  11 13286.0 2290.19
  -2  -2  12 13827.7 1196.31
  -2  -2  12 13232.1 1229.76
  -2  -2  12 13379.2 1151.32
  -2  -2  12 18443.6 2776.58
  -2  -2  12 11149.1 2173.73
  -2  -2  12 9469.44 2046.94
  -2  -2  12 10821.0 2273.43
  -2  -2  12 8407.29 1904.79
  -2  -2  12 13994.2 1195.49
  -2  -2  12 14598.8 1360.95
  -2  -2  12 13373.1 1142.94
  -2  -2  12 13213.2 2916.47
  -2  -2  12 12412.6 2287.87
  -2  -2  12 13346.7 1152.60
  -2  -2  12 12495.5 1135.27
  -2  -2  12 13803.9 1244.84
  -2  -2  13 49904.3 2195.57
  -2  -2  13 56142.9 2354.34
  -2  -2  13 49605.5 2207.94
  -2  -2  13 50300.5 2351.59
  -2  -2  13 51530.7 2258.25
  -2  -2  13 51415.3 2288.05
  -2  -2  13 47782.1 2272.91
  -2  -2  13 50443.0 2275.71
  -2  -2  13 55344.8 2507.49
  -2  -2  14 1189.35 461.018
  -2  -2  14 1086.51 412.552
  -2  -2  14 1443.79 519.554
  -2  -2  14 1165.15 422.684
  -2  -2  14 667.473 329.537
  -2  -2  14 676.701 322.583
  -2  -2  14 919.773 395.229
  -2  -2  14 1132.49 407.695
  -2  -2  14 1590.42 454.696
  -2  -2  14 687.329 293.825
  -2  -2  15 1205.17 332.500
  -2  -2  15 1667.18 396.889
  -2  -2  15 2766.59 560.841
  -2  -2  15 2556.35 506.156
  -2  -2  15 2668.20 573.201
  -2  -2  15 1623.90 487.859
  -2  -2  15 2562.53 526.416
  -2  -2  15 2347.91 580.772
  -2  -2  15 2008.18 519.964
  -2  -2  15 2160.15 495.968
  -2  -2  15 3295.68 593.791
  -2  -2  16 3507.34 508.633
  -2  -2  16 4059.95 553.794
  -2  -2  16 4293.28 626.346
  -2  -2  16 3613.85 581.624
  -2  -2  16 3097.54 494.071
  -2  -2  16 3416.02 516.955
  -2  -2  16 3487.26 490.235
  -2  -2  16 3471.23 512.851
  -2  -2  16 3604.72 585.316
  -2  -2  16 3587.20 573.710
  -2  -2  16 3907.93 569.395
  -2  -2  17 913.435 330.165
  -2  -2  17 1246.81 299.697
  -2  -2  17 774.792 269.249
  -2  -2  17 248.115 174.060
  -2  -2  17 871.781 274.141
  -2  -2  17 254.576 181.671
  -2  -2  17 227.152 157.216
  -2  -2  17 731.391 260.880
  -2  -2  17 1154.25 306.699
  -2  -2  17 575.934 202.760
  -2  -2  17 422.864 206.328
  -2  -2  18 3356.16 361.543
  -2  -2  18 4099.76 385.944
  -2  -2  18 3694.16 355.173
  -2  -1 -16 6009.12 611.513
  -2  -1 -16 5172.32 551.371
  -2  -1 -16 4810.17 486.157
  -2  -1 -16 5663.45 520.431
  -2  -1 -16 6226.37 536.723
  -2  -1 -16 5170.08 604.219
  -2  -1 -15 9074.07 825.030
  -2  -1 -15 8109.79 916.944
  -2  -1 -15 7422.01 790.878
  -2  -1 -15 8795.64 886.552
  -2  -1 -15 8131.86 794.249
  -2  -1 -15 9208.66 1004.24
  -2  -1 -15 8836.70 803.127
  -2  -1 -15 9451.61 852.533
  -2  -1 -14 793.868 471.652
  -2  -1 -14 569.332 378.032
  -2  -1 -14 1340.04 481.464
  -2  -1 -14 1250.97 526.351
  -2  -1 -14 1052.93 497.706
  -2  -1 -14 1362.97 552.761
  -2  -1 -14 920.976 359.368
  -2  -1 -14 1053.88 388.649
  -2  -1 -14 624.643 314.279
  -2  -1 -13 18764.8 1559.45
  -2  -1 -13 20691.0 1507.64
  -2  -1 -13 21649.5 1558.77
  -2  -1 -13 20140.9 1854.31
  -2  -1 -13 20922.1 1559.96
  -2  -1 -13 21804.3 1785.02
  -2  -1 -13 19282.4 1696.46
  -2  -1 -13 20523.3 1654.16
  -2  -1 -12 770.079 475.203
  -2  -1 -12 132.178 538.054
  -2  -1 -12 634.720 536.948
  -2  -1 -12 654.459 471.656
  -2  -1 -12 55.0628 393.802
  -2  -1 -12 321.209 417.536
  -2  -1 -12 305.928 454.088
  -2  -1 -12 411.516 338.374
  -2  -1 -12 1188.71 502.779
  -2  -1 -11 11372.9 1281.29
  -2  -1 -11 10370.5 1353.23
  -2  -1 -11 10762.2 1154.45
  -2  -1 -11 10741.2 1300.37
  -2  -1 -11 11641.6 1241.77
  -2  -1 -11 11887.7 1422.90
  -2  -1 -11 11374.6 1499.73
  -2  -1 -11 11999.8 1251.99
  -2  -1 -11 11896.6 1349.43
  -2  -1 -11 11883.9 1260.92
  -2  -1 -10 5620.54 856.837
  -2  -1 -10 7936.74 1969.50
  -2  -1 -10 5734.42 1737.71
  -2  -1 -10 6108.60 1117.86
  -2  -1 -10 6700.80 2295.00
  -2  -1 -10 6043.32 923.848
  -2  -1 -10 5736.09 880.738
  -2  -1 -10 6856.07 972.006
  -2  -1 -10 6505.05 937.724
  -2  -1 -10 5889.42 944.047
  -2  -1 -10 5246.82 1428.43
  -2  -1 -10 6637.78 876.814
  -2  -1  -9 13320.8 1308.08
  -2  -1  -9 11724.7 2285.79
  -2  -1  -9 15036.3 2617.41
  -2  -1  -9 13470.7 1278.34
  -2  -1  -9 12973.6 2380.59
  -2  -1  -9 12445.2 1270.66
  -2  -1  -9 11779.9 1394.25
  -2  -1  -9 12830.6 1236.86
  -2  -1  -9 11523.8 1125.06
  -2  -1  -9 11679.8 1132.29
  -2  -1  -9 10240.4 1039.85
  -2  -1  -8 15628.1 2005.36
  -2  -1  -8 12202.8 2195.17
  -2  -1  -8 15259.5 2377.54
  -2  -1  -8 12795.6 2215.54
  -2  -1  -8 14071.4 2338.14
  -2  -1  -7 7898.09 1706.50
  -2  -1  -7 9576.22 1535.60
  -2  -1  -7 8714.55 1740.47
  -2  -1  -7 9884.04 1773.96
  -2  -1  -7 9484.13 1785.88
  -2  -1  -6 8675.25 1567.99
  -2  -1  -6 11325.7 1862.63
  -2  -1  -6 11486.1 1745.93
  -2  -1  -6 8830.53 1594.67
  -2  -1  -5 45750.6 3323.02
  -2  -1  -5 43532.7 3093.64
  -2  -1  -5 39362.8 2948.07
  -2  -1  -5 51548.6 3616.78
  -2  -1  -4 873.213 473.635
  -2  -1  -4 1057.21 562.822
  -2  -1  -4 1146.43 763.680
  -2  -1  -4 1031.76 572.634
  -2  -1  -3 20010.5 1890.13
  -2  -1  -3 16467.2 1575.27
  -2  -1  -3 18852.1 1807.12
  -2  -1  -3 19472.7 1639.78
  -2  -1  -2 143531. 3959.55
  -2  -1  -2 145844. 4470.33
  -2  -1  -2 148902. 4046.68
  -2  -1  -2 146029. 3880.61
  -2  -1  -1 12117.6 1007.43
  -2  -1  -1 13086.9 1221.32
  -2  -1  -1 13884.5 987.331
  -2  -1  -1 12327.8 1017.28
  -2  -1  -1 15697.4 1390.23
  -2  -1   0 526807. 5370.81
  -2  -1   0 519457. 5351.75
  -2  -1   0 546879. 4889.85
  -2  -1   0 552828. 7502.62
  -2  -1   1 206499. 4175.96
  -2  -1   1 204530. 2981.85
  -2  -1   1 202009. 4081.89
  -2  -1   1 206179. 2970.72
  -2  -1   1 195230. 2918.44
  -2  -1   1 214655. 4617.97
  -2  -1   1 200141. 2700.41
  -2  -1   2 117306. 2485.38
  -2  -1   2 119773. 2484.34
  -2  -1   2 109368. 3502.06
  -2  -1   2 117803. 3160.33
  -2  -1   2 122163. 2482.62
  -2  -1   2 118054. 2462.77
  -2  -1   2 119855. 3329.25
  -2  -1   3 32439.5 1553.04
  -2  -1   3 29995.7 1650.95
  -2  -1   3 30245.2 1519.45
  -2  -1   3 32127.8 1552.96
  -2  -1   3 33376.5 1571.14
  -2  -1   3 30744.3 1608.37
  -2  -1   3 32286.2 1554.00
  -2  -1   3 29435.7 2060.94
  -2  -1   4 119824. 3467.65
  -2  -1   4 122971. 3515.05
  -2  -1   4 104991. 3298.08
  -2  -1   4 125133. 3547.08
  -2  -1   4 116303. 2919.89
  -2  -1   4 112989. 3390.65
  -2  -1   4 122616. 3501.05
  -2  -1   4 114815. 4460.13
  -2  -1   5 27858.6 2633.21
  -2  -1   5 24743.4 1823.01
  -2  -1   5 21737.8 1730.45
  -2  -1   5 20867.3 1678.82
  -2  -1   5 22188.0 1738.06
  -2  -1   5 18980.7 1035.01
  -2  -1   5 22822.8 1748.02
  -2  -1   5 21909.0 1750.06
  -2  -1   5 18104.4 1536.51
  -2  -1   5 23359.9 2261.64
  -2  -1   6 35772.8 3222.65
  -2  -1   6 32178.9 2322.29
  -2  -1   6 30685.5 2802.73
  -2  -1   6 24753.1 1939.42
  -2  -1   6 30848.7 2261.69
  -2  -1   6 30359.7 2239.71
  -2  -1   6 29889.3 2235.09
  -2  -1   6 29556.0 2221.33
  -2  -1   6 30045.0 2279.70
  -2  -1   7 23593.2 2264.05
  -2  -1   7 25331.1 2317.55
  -2  -1   7 21778.1 1970.93
  -2  -1   7 27147.0 2388.35
  -2  -1   7 27230.0 2377.74
  -2  -1   7 26470.4 2836.68
  -2  -1   7 26149.0 2343.86
  -2  -1   7 27978.4 3114.63
  -2  -1   7 26845.1 2351.34
  -2  -1   8 10023.3 1588.86
  -2  -1   8 9732.11 1611.62
  -2  -1   8 10412.1 1615.57
  -2  -1   8 11288.1 1718.52
  -2  -1   8 10015.9 1942.25
  -2  -1   8 10903.9 1681.13
  -2  -1   8 13531.2 2351.76
  -2  -1   8 12080.2 1735.18
  -2  -1   9 35746.1 3984.69
  -2  -1   9 41873.1 4183.70
  -2  -1   9 36707.0 3267.94
  -2  -1   9 39520.0 3398.56
  -2  -1   9 42526.6 3487.76
  -2  -1   9 35978.3 3200.77
  -2  -1   9 35827.2 3263.89
  -2  -1   9 39712.8 3420.87
  -2  -1  10 2560.30 1032.26
  -2  -1  10 101.643 538.025
  -2  -1  10 687.829 601.972
  -2  -1  10 770.606 613.265
  -2  -1  10 961.055 667.601
  -2  -1  10 1360.92 742.438
  -2  -1  10-159.369 439.372
  -2  -1  11 2337.47 1192.23
  -2  -1  11 3268.52 1613.35
  -2  -1  11 1273.04 873.696
  -2  -1  11 6855.86 1689.86
  -2  -1  11 1429.99 440.090
  -2  -1  11 4675.08 1421.75
  -2  -1  11 4417.82 1406.12
  -2  -1  11 2340.36 540.402
  -2  -1  11 2116.34 713.208
  -2  -1  11 2089.99 517.698
  -2  -1  11 2949.65 611.377
  -2  -1  11 2146.27 460.052
  -2  -1  11 2109.00 482.180
  -2  -1  11 2123.66 493.606
  -2  -1  11 2768.71 1124.43
  -2  -1  11 3134.79 1380.26
  -2  -1  12 26304.1 1596.05
  -2  -1  12 27057.6 3417.27
  -2  -1  12 23858.6 3168.75
  -2  -1  12 25793.7 1686.72
  -2  -1  12 32731.9 4319.31
  -2  -1  12 30886.4 4118.80
  -2  -1  12 27049.0 3358.06
  -2  -1  12 26358.2 3300.97
  -2  -1  12 24161.6 3209.34
  -2  -1  12 26577.1 3338.97
  -2  -1  12 29167.2 1715.83
  -2  -1  12 26466.0 1698.11
  -2  -1  12 27282.8 1661.80
  -2  -1  12 26087.6 1603.74
  -2  -1  12 26048.7 1678.70
  -2  -1  12 30254.7 1892.84
  -2  -1  12 26109.5 4000.46
  -2  -1  13 10671.3 1050.17
  -2  -1  13 10343.9 1005.55
  -2  -1  13 10445.4 980.242
  -2  -1  13 10910.2 1089.21
  -2  -1  13 9787.58 1059.54
  -2  -1  13 10346.8 1093.89
  -2  -1  13 10460.9 1039.63
  -2  -1  13 10977.4 1160.31
  -2  -1  14 6899.46 868.008
  -2  -1  14 6492.31 808.429
  -2  -1  14 6090.10 817.642
  -2  -1  14 6843.34 838.265
  -2  -1  14 6664.16 837.973
  -2  -1  14 5943.50 780.492
  -2  -1  14 5320.08 798.680
  -2  -1  14 6796.68 828.606
  -2  -1  14 6480.20 940.054
  -2  -1  15 7363.96 851.795
  -2  -1  15 6748.06 782.714
  -2  -1  15 5577.42 706.506
  -2  -1  15 4708.88 699.822
  -2  -1  15 6697.33 861.732
  -2  -1  15 6338.00 752.705
  -2  -1  15 6459.56 753.928
  -2  -1  15 5772.31 692.906
  -2  -1  15 6968.67 817.797
  -2  -1  15 6631.24 773.621
  -2  -1  15 5665.53 723.133
  -2  -1  16 1522.70 399.378
  -2  -1  16 1308.40 374.734
  -2  -1  16 1298.34 372.404
  -2  -1  16 1335.73 340.268
  -2  -1  16 1463.01 378.228
  -2  -1  16 1244.78 347.209
  -2  -1  16 1254.26 385.268
  -2  -1  16 1344.07 366.136
  -2  -1  16 1090.12 307.307
  -2  -1  16 1719.88 420.496
  -2  -1  17 5728.94 554.436
  -2  -1  17 4713.19 471.350
  -2  -1  17 4938.43 503.924
  -2  -1  17 5070.40 521.378
  -2  -1  17 5525.17 543.908
  -2  -1  17 4911.12 494.843
  -2  -1  17 4948.76 566.800
  -2  -1  17 4491.08 438.995
  -2  -1  17 3434.23 430.979
  -2  -1  17 3900.48 441.911
  -2  -1  18 2315.28 286.376
  -2  -1  18 1970.69 253.112
  -2   0 -17 422.212 196.520
  -2   0 -17 513.441 196.287
  -2   0 -16 2895.62 501.094
  -2   0 -16 3195.53 469.909
  -2   0 -16 4014.34 525.448
  -2   0 -16 2910.01 547.822
  -2   0 -16 3506.49 512.488
  -2   0 -16 3636.53 590.296
  -2   0 -16 3078.31 485.959
  -2   0 -16 2782.86 490.911
  -2   0 -15 2885.85 542.743
  -2   0 -15 4074.34 662.850
  -2   0 -15 4112.42 649.105
  -2   0 -15 4337.05 728.017
  -2   0 -15 6019.19 741.421
  -2   0 -15 3202.60 584.297
  -2   0 -15 4175.20 639.451
  -2   0 -15 4337.33 787.749
  -2   0 -15 4061.09 755.944
  -2   0 -14 6852.37 909.991
  -2   0 -14 6213.86 871.777
  -2   0 -14 4662.57 710.315
  -2   0 -14 6398.74 924.523
  -2   0 -14 6228.26 1003.59
  -2   0 -14 6779.19 869.962
  -2   0 -14 5706.81 979.747
  -2   0 -14 6711.53 931.918
  -2   0 -14 7948.98 934.366
  -2   0 -14 6548.06 1029.55
  -2   0 -13 25850.8 1724.55
  -2   0 -13 22314.6 1666.85
  -2   0 -13 27970.2 1862.44
  -2   0 -13 26907.1 1803.19
  -2   0 -13 24773.3 1809.62
  -2   0 -13 25804.4 1875.78
  -2   0 -13 25481.2 2026.45
  -2   0 -13 24297.3 2010.02
  -2   0 -13 25160.1 2048.75
  -2   0 -12 9378.57 1109.87
  -2   0 -12 8020.63 1209.69
  -2   0 -12 8776.29 1285.99
  -2   0 -12 8444.89 1041.28
  -2   0 -12 9275.02 1193.31
  -2   0 -12 9972.40 1349.56
  -2   0 -12 7901.73 1023.56
  -2   0 -12 8644.18 1029.08
  -2   0 -11 22428.1 1896.84
  -2   0 -11 21640.1 3266.94
  -2   0 -11 23281.2 3397.94
  -2   0 -11 21382.1 1942.80
  -2   0 -11 17403.2 2911.16
  -2   0 -11 20199.8 3219.12
  -2   0 -11 21141.8 1689.61
  -2   0 -11 21005.0 1688.30
  -2   0 -11 22138.7 1613.64
  -2   0 -11 21852.8 1581.56
  -2   0 -11 19699.9 1825.65
  -2   0 -11 22260.5 1666.38
  -2   0 -11 18847.0 1546.99
  -2   0 -10 26991.5 1760.64
  -2   0 -10 25451.2 1773.47
  -2   0 -10 29251.1 2062.37
  -2   0 -10 25183.9 3467.10
  -2   0 -10 25789.0 2044.00
  -2   0 -10 31627.7 3681.13
  -2   0 -10 22200.7 3166.51
  -2   0 -10 25172.4 1769.88
  -2   0 -10 23882.4 1692.75
  -2   0 -10 26020.5 3444.67
  -2   0 -10 27039.2 1698.56
  -2   0 -10 25592.3 1682.13
  -2   0  -9 1840.10 939.179
  -2   0  -9 1775.72 961.253
  -2   0  -9 2803.49 1089.45
  -2   0  -8 24381.6 2871.38
  -2   0  -8 21972.0 2789.13
  -2   0  -8 17239.7 2445.99
  -2   0  -7 34394.2 3198.45
  -2   0  -7 31919.1 3069.27
  -2   0  -7 27582.8 2758.17
  -2   0  -7 34432.4 3138.67
  -2   0  -6 11152.4 1672.87
  -2   0  -6 9797.25 1617.04
  -2   0  -6 10262.9 1523.33
  -2   0  -6 9752.88 1517.26
  -2   0  -5 35528.6 2623.28
  -2   0  -5 37457.0 2740.46
  -2   0  -5 43383.1 3053.87
  -2   0  -5 37681.8 2612.89
  -2   0  -5 42610.4 2953.12
  -2   0  -4 782.911 477.796
  -2   0  -4 1444.34 633.257
  -2   0  -4 1239.85 529.051
  -2   0  -4 590.477 466.065
  -2   0  -4 811.147 481.609
  -2   0  -3 13273.6 1274.28
  -2   0  -3 15610.7 1572.45
  -2   0  -3 13838.5 1386.70
  -2   0  -3 13873.8 1297.44
  -2   0  -3 15204.0 1411.74
  -2   0  -2 58943.2 1740.00
  -2   0  -2 57861.1 2363.99
  -2   0  -2 56611.5 2332.25
  -2   0  -2 57837.0 2784.45
  -2   0  -2 59529.3 2560.66
  -2   0  -1 188342. 2770.32
  -2   0  -1 189881. 4005.13
  -2   0  -1 188279. 4194.56
  -2   0  -1 188389. 3531.06
  -2   0   0 239048. 2843.30
  -2   0   0 269115. 3253.22
  -2   0   1 97540.4 1847.87
  -2   0   2 53344.5 1429.25
  -2   0   2 53916.4 1425.97
  -2   0   2 52801.0 1398.12
  -2   0   2 53557.4 1419.87
  -2   0   2 51547.7 1397.18
  -2   0   2 58014.2 2802.43
  -2   0   3 216.536 163.000
  -2   0   3 322.361 373.846
  -2   0   3 301.497 205.327
  -2   0   3 360.479 262.149
  -2   0   3 208.045 240.675
  -2   0   3 196.301 242.692
  -2   0   3 822.000 550.785
  -2   0   3 213.041 233.983
  -2   0   3 256.971 240.225
  -2   0   3 136.588 217.712
  -2   0   4 25871.3 2306.42
  -2   0   4 28485.0 1764.53
  -2   0   4 29408.5 1756.94
  -2   0   4 30538.8 1809.52
  -2   0   4 30208.5 1777.09
  -2   0   4 31528.2 1840.74
  -2   0   4 34400.0 2548.17
  -2   0   4 30439.5 1799.55
  -2   0   5 81083.3 3389.12
  -2   0   5 81323.7 3395.26
  -2   0   5 95204.1 4714.80
  -2   0   5 88610.4 3526.02
  -2   0   5 90579.4 3539.88
  -2   0   5 85800.6 3490.85
  -2   0   5 85585.1 3467.86
  -2   0   6 13059.9 1502.12
  -2   0   6 14205.4 1993.94
  -2   0   6 14088.2 1593.58
  -2   0   6 14346.0 1604.89
  -2   0   6 14838.0 1629.84
  -2   0   6 13080.6 1522.37
  -2   0   6 12838.9 1542.89
  -2   0   6 11615.1 1847.96
  -2   0   7 47732.8 3966.97
  -2   0   7 50008.8 3305.55
  -2   0   7 51999.2 3414.71
  -2   0   7 50858.2 3307.34
  -2   0   7 49868.0 3297.70
  -2   0   7 46901.0 3173.05
  -2   0   7 57177.0 4310.32
  -2   0   8 2333.30 837.291
  -2   0   8 3229.79 948.498
  -2   0   8 3609.50 1002.49
  -2   0   8 4134.10 1308.65
  -2   0   8 2913.78 882.078
  -2   0   8 2452.06 1278.94
  -2   0   8 4400.53 1072.30
  -2   0   8 5164.11 1577.75
  -2   0   9 3500.78 1463.25
  -2   0   9 5271.14 1287.88
  -2   0   9 5298.53 1555.78
  -2   0   9 5716.70 1332.44
  -2   0   9 3964.52 1128.96
  -2   0   9 3230.14 1043.93
  -2   0   9 3715.82 1123.54
  -2   0   9 5297.79 1940.53
  -2   0  10 17322.2 2473.38
  -2   0  10 20605.3 3232.50
  -2   0  10 18009.7 2451.83
  -2   0  10 18226.1 3074.97
  -2   0  10 21601.2 3273.84
  -2   0  10 18261.8 2632.57
  -2   0  10 17243.2 2490.25
  -2   0  10 19781.1 2638.41
  -2   0  10 19645.8 2604.73
  -2   0  11 20674.0 1478.53
  -2   0  11 18980.8 1349.21
  -2   0  11 19972.6 2845.53
  -2   0  11 18073.7 2801.66
  -2   0  11 24451.2 3616.82
  -2   0  11 15680.1 2512.46
  -2   0  11 19123.2 1511.44
  -2   0  11 20277.9 1433.83
  -2   0  11 23827.0 3578.92
  -2   0  11 21337.0 1391.70
  -2   0  11 22100.7 2987.68
  -2   0  11 15932.7 3058.92
  -2   0  11 14271.9 2443.64
  -2   0  11 19816.5 1452.29
  -2   0  11 16519.8 2570.51
  -2   0  11 19690.5 1388.63
  -2   0  12 10544.5 2294.22
  -2   0  12 7308.85 871.041
  -2   0  12 3343.42 1397.86
  -2   0  12 6637.54 823.370
  -2   0  12 7237.36 896.225
  -2   0  12 4956.87 1546.21
  -2   0  12 6643.20 837.556
  -2   0  12 6670.11 797.011
  -2   0  12 3599.50 1361.26
  -2   0  12 8483.95 1975.40
  -2   0  12 6764.64 845.149
  -2   0  12 6164.63 1727.30
  -2   0  12 6671.08 1930.83
  -2   0  12 6932.79 977.792
  -2   0  12 7415.44 887.607
  -2   0  12 7792.86 973.166
  -2   0  13 5289.45 789.761
  -2   0  13 4240.11 717.530
  -2   0  13 4920.19 752.629
  -2   0  13 5019.54 741.339
  -2   0  13 5135.45 793.490
  -2   0  13 6066.30 925.466
  -2   0  13 4474.91 684.957
  -2   0  13 5115.36 823.330
  -2   0  13 5452.77 782.766
  -2   0  13 4836.43 795.458
  -2   0  14 5013.75 711.612
  -2   0  14 6223.48 816.541
  -2   0  14 5676.91 773.398
  -2   0  14 5583.18 854.039
  -2   0  14 4887.56 740.299
  -2   0  14 4817.51 682.233
  -2   0  14 5373.23 836.419
  -2   0  14 5065.85 828.516
  -2   0  14 5996.69 754.232
  -2   0  15 565.426 337.134
  -2   0  15 1280.78 417.438
  -2   0  15 243.783 289.135
  -2   0  15 784.329 307.737
  -2   0  15 722.314 431.714
  -2   0  15 364.771 281.319
  -2   0  15 636.911 317.922
  -2   0  15 120.734 300.084
  -2   0  15 534.470 336.284
  -2   0  15 538.603 305.689
  -2   0  15 846.338 340.289
  -2   0  16 841.296 281.299
  -2   0  16 291.554 243.451
  -2   0  16 176.428 218.963
  -2   0  16 564.383 184.049
  -2   0  16 651.907 338.280
  -2   0  16 734.524 330.691
  -2   0  16 545.053 347.215
  -2   0  16-122.863 257.634
  -2   0  16 586.852 234.327
  -2   0  16 557.923 255.199
  -2   0  17 1578.15 321.313
  -2   0  17 1047.17 261.192
  -2   0  17 1336.01 292.528
  -2   0  17 1611.00 283.614
  -2   1 -17 1839.11 349.345
  -2   1 -17 1502.77 351.980
  -2   1 -17 1566.60 383.962
  -2   1 -17 1597.96 376.600
  -2   1 -17 1867.64 333.249
  -2   1 -17 2053.11 341.867
  -2   1 -16 2130.28 449.295
  -2   1 -16 2709.43 555.986
  -2   1 -16 2486.97 455.100
  -2   1 -16 2919.56 528.905
  -2   1 -16 2911.24 526.111
  -2   1 -16 2324.76 437.864
  -2   1 -16 3081.88 500.921
  -2   1 -16 2845.10 593.946
  -2   1 -15 305.871 322.800
  -2   1 -15 658.655 459.661
  -2   1 -15 119.109 399.839
  -2   1 -15-99.5885 347.252
  -2   1 -15-74.9758 263.951
  -2   1 -15 519.014 408.237
  -2   1 -15 504.586 391.964
  -2   1 -15-191.897 380.035
  -2   1 -15 1020.51 460.442
  -2   1 -14 5584.84 796.782
  -2   1 -14 4595.24 775.629
  -2   1 -14 5289.59 823.339
  -2   1 -14 5230.32 971.506
  -2   1 -14 4257.91 784.423
  -2   1 -14 4767.93 857.413
  -2   1 -14 4662.57 803.166
  -2   1 -14 4930.78 812.235
  -2   1 -14 4836.29 899.384
  -2   1 -13 1153.99 563.883
  -2   1 -13 1190.87 537.043
  -2   1 -13 1507.09 563.070
  -2   1 -13 1233.31 486.678
  -2   1 -13 892.427 610.867
  -2   1 -13 1831.22 616.188
  -2   1 -13 946.330 639.049
  -2   1 -13 466.775 339.980
  -2   1 -13 1255.72 502.238
  -2   1 -13 1086.03 536.051
  -2   1 -12 12269.0 1229.25
  -2   1 -12 13424.3 1378.63
  -2   1 -12 13107.6 1309.56
  -2   1 -12 13030.6 1314.49
  -2   1 -12 12829.9 1526.86
  -2   1 -12 12604.4 1446.50
  -2   1 -12 12662.0 1457.71
  -2   1 -12 12628.6 1327.92
  -2   1 -11 34546.4 2010.10
  -2   1 -11 35229.6 2341.82
  -2   1 -11 34136.9 2028.61
  -2   1 -11 46268.1 4407.98
  -2   1 -11 29474.1 3757.97
  -2   1 -11 37058.3 2166.52
  -2   1 -11 32141.5 3870.98
  -2   1 -11 33901.5 1954.77
  -2   1 -11 34675.1 2288.70
  -2   1 -11 33648.4 2416.54
  -2   1 -11 41722.4 4570.49
  -2   1 -10 683.231 727.773
  -2   1 -10 1066.13 413.946
  -2   1 -10 490.979 333.666
  -2   1 -10 327.422 466.172
  -2   1 -10 144.816 365.687
  -2   1 -10 64.3140 407.448
  -2   1 -10 1329.95 614.780
  -2   1 -10-170.321 328.492
  -2   1 -10 748.472 355.282
  -2   1  -9 16673.3 2466.70
  -2   1  -9 21244.6 2941.45
  -2   1  -9 23953.5 2858.08
  -2   1  -9 20768.7 2849.18
  -2   1  -9 22141.3 3008.49
  -2   1  -8 12216.9 2086.62
  -2   1  -8 9719.84 1851.18
  -2   1  -8 8015.11 1631.05
  -2   1  -8 8876.63 1646.86
  -2   1  -8 7342.72 1520.33
  -2   1  -7 4121.92 1164.86
  -2   1  -7 3785.88 1101.88
  -2   1  -7 4859.09 1212.16
  -2   1  -7 4005.54 1151.13
  -2   1  -7 4546.90 1078.67
  -2   1  -6 135555. 5768.88
  -2   1  -6 125372. 5198.49
  -2   1  -6 124468. 4671.18
  -2   1  -6 128701. 5681.69
  -2   1  -6 128798. 5372.61
  -2   1  -6 137042. 5488.93
  -2   1  -5 49386.7 3035.42
  -2   1  -5 47978.0 2712.62
  -2   1  -5 48655.6 2956.09
  -2   1  -5 50061.7 3254.67
  -2   1  -5 50352.4 3185.88
  -2   1  -5 53348.3 3328.70
  -2   1  -4 34480.1 2242.11
  -2   1  -4 34738.1 2309.40
  -2   1  -4 33455.7 2478.31
  -2   1  -4 39276.1 2648.48
  -2   1  -4 32825.3 2469.71
  -2   1  -4 30887.0 1520.42
  -2   1  -3 13756.6 1463.37
  -2   1  -3 14337.4 1359.60
  -2   1  -3 13244.1 1087.57
  -2   1  -3 13495.6 1254.66
  -2   1  -3 14625.8 1539.93
  -2   1  -2 95120.7 2969.27
  -2   1  -2 91898.7 3610.63
  -2   1  -2 92120.2 2765.65
  -2   1  -2 96660.2 3624.74
  -2   1  -2 93654.5 2798.46
  -2   1  -2 94554.3 3057.95
  -2   1  -1 232859. 3965.01
  -2   1  -1 257642. 5887.76
  -2   1  -1 261016. 5417.83
  -2   1  -1 238389. 3810.42
  -2   1  -1 251543. 4093.10
  -2   1  -1 245274. 3979.05
  -2   1   0 13108.7 1401.49
  -2   1   0 12011.7 852.014
  -2   1   0 11677.2 828.864
  -2   1   0 12204.9 841.496
  -2   1   0 14372.6 1109.21
  -2   1   1 44981.8 1984.06
  -2   1   1 40645.3 1597.81
  -2   1   1 44083.2 2211.21
  -2   1   1 38925.4 1566.42
  -2   1   1 43479.4 2552.82
  -2   1   1 36879.6 1559.13
  -2   1   1 35483.7 1551.89
  -2   1   2 155195. 4194.86
  -2   1   2 119624. 3314.82
  -2   1   2 122999. 3292.23
  -2   1   2 139463. 3324.19
  -2   1   2 125625. 3301.87
  -2   1   2 137843. 3363.17
  -2   1   2 145702. 4503.45
  -2   1   3 911.632 404.618
  -2   1   3 1421.71 691.240
  -2   1   3 886.766 440.620
  -2   1   3 362.587 467.620
  -2   1   3 397.021 371.220
  -2   1   3 806.409 427.731
  -2   1   3 1161.24 592.319
  -2   1   3 556.042 305.577
  -2   1   4 1051.16 707.098
  -2   1   4 970.246 654.536
  -2   1   4 1021.05 499.631
  -2   1   4 799.319 425.607
  -2   1   4 1165.12 486.430
  -2   1   4 955.500 489.774
  -2   1   4 1106.84 493.449
  -2   1   4 856.554 686.236
  -2   1   5 99351.0 4117.94
  -2   1   5 105052. 5006.52
  -2   1   5 92738.5 3989.48
  -2   1   5 89549.3 4855.44
  -2   1   5 92503.4 3996.70
  -2   1   5 99831.7 4946.26
  -2   1   5 97516.4 4148.79
  -2   1   5 92618.4 4003.10
  -2   1   6 25586.0 2296.73
  -2   1   6 29046.1 2436.91
  -2   1   6 26897.3 2354.51
  -2   1   6 28268.8 2380.66
  -2   1   6 25762.8 2866.16
  -2   1   6 30119.7 2969.99
  -2   1   6 27208.0 2351.94
  -2   1   6 27025.9 2853.94
  -2   1   6 27603.5 2427.31
  -2   1   7 16204.5 2394.49
  -2   1   7 14243.3 1945.10
  -2   1   7 15200.0 2369.18
  -2   1   7 13371.3 1898.57
  -2   1   7 14708.0 1937.78
  -2   1   7 16792.8 2078.40
  -2   1   7 16636.9 2074.39
  -2   1   7 15864.4 2264.96
  -2   1   7 17443.9 2174.41
  -2   1   7 16429.3 2234.57
  -2   1   8 1932.78 1275.26
  -2   1   8 236.830 437.391
  -2   1   8 1090.70 807.756
  -2   1   8 941.385 616.071
  -2   1   8 200.144 441.639
  -2   1   8-986.973 636.428
  -2   1   8-129.682 354.492
  -2   1   8-215.407 461.690
  -2   1   8-457.241 533.025
  -2   1   8 1472.75 891.845
  -2   1   9 23785.1 3355.33
  -2   1   9 22195.0 2758.80
  -2   1   9 24613.8 3362.95
  -2   1   9 21179.7 2775.14
  -2   1   9 22857.2 2818.98
  -2   1   9 23706.7 2847.18
  -2   1   9 29481.3 3232.83
  -2   1   9 26375.7 3548.71
  -2   1   9 21958.4 2776.61
  -2   1   9 22797.6 2833.70
  -2   1  10 8616.25 911.159
  -2   1  10 8752.21 1855.33
  -2   1  10 9386.06 1041.58
  -2   1  10 11550.4 2079.88
  -2   1  10 12005.3 2527.04
  -2   1  10 10933.2 2411.05
  -2   1  10 10918.7 1188.43
  -2   1  10 10175.3 1953.19
  -2   1  10 11267.0 2065.15
  -2   1  10 10220.3 1009.16
  -2   1  10 9068.31 961.561
  -2   1  10 8607.46 988.082
  -2   1  10 11396.0 1031.96
  -2   1  10 11900.0 2148.40
  -2   1  10 2483.18 1340.38
  -2   1  11 35834.2 3909.33
  -2   1  11 40659.5 2260.54
  -2   1  11 40142.3 2043.65
  -2   1  11 41790.4 4260.94
  -2   1  11 40507.2 2061.80
  -2   1  11 44003.5 4330.68
  -2   1  11 43530.8 4953.10
  -2   1  11 56186.2 5634.43
  -2   1  11 47485.7 4550.04
  -2   1  11 38689.9 4706.23
  -2   1  11 40268.6 2092.10
  -2   1  11 44309.6 2120.27
  -2   1  11 43014.5 2062.58
  -2   1  11 40581.8 1998.16
  -2   1  11 36372.7 3934.94
  -2   1  12 5644.51 868.266
  -2   1  12 6107.53 822.259
  -2   1  12 5462.57 820.354
  -2   1  12 5755.14 780.822
  -2   1  12 6195.55 874.924
  -2   1  12 6602.41 850.812
  -2   1  12 5543.50 768.882
  -2   1  12 5484.14 936.947
  -2   1  13 2687.04 561.650
  -2   1  13 1731.52 544.472
  -2   1  13 2014.37 611.103
  -2   1  13 2826.72 584.041
  -2   1  13 2933.06 666.101
  -2   1  13 2397.48 540.978
  -2   1  13 2738.99 598.556
  -2   1  13 2328.22 578.600
  -2   1  13 2513.80 624.269
  -2   1  14 745.842 394.363
  -2   1  14 1488.44 534.037
  -2   1  14 1357.97 456.047
  -2   1  14 426.917 388.428
  -2   1  14 485.402 283.668
  -2   1  14 531.760 287.542
  -2   1  14 87.4280 224.745
  -2   1  14 1268.32 440.588
  -2   1  14 804.282 313.493
  -2   1  14 737.518 413.897
  -2   1  14 1072.84 414.850
  -2   1  15 1397.30 388.698
  -2   1  15 1020.12 329.159
  -2   1  15 1192.56 356.300
  -2   1  15 1385.79 406.614
  -2   1  15 1005.01 354.842
  -2   1  15 1951.68 393.261
  -2   1  15 1192.88 349.955
  -2   1  15 1424.02 408.392
  -2   1  15 780.252 279.606
  -2   1  15 1289.96 350.229
  -2   1  15 1509.53 422.811
  -2   1  16 153.775 155.902
  -2   1  16 80.7118 202.023
  -2   1  16 113.606 179.146
  -2   1  16 353.660 173.662
  -2   1  16 274.987 243.493
  -2   1  16-16.6975 249.532
  -2   1  16 136.429 163.051
  -2   1  16 348.377 216.518
  -2   1  16 217.874 186.545
  -2   1  16 48.2845 149.081
  -2   1  16 280.371 207.101
  -2   1  17 8807.87 537.098
  -2   1  17 9114.91 537.711
  -2   2 -17 817.414 286.114
  -2   2 -17 387.218 183.189
  -2   2 -17 587.595 299.024
  -2   2 -17 365.866 225.363
  -2   2 -17 21.5853 217.361
  -2   2 -17 478.556 262.569
  -2   2 -16-27.8647 282.878
  -2   2 -16-308.666 284.474
  -2   2 -16-8.37173 261.607
  -2   2 -16 189.598 282.195
  -2   2 -16-299.531 281.865
  -2   2 -16-139.698 300.823
  -2   2 -16-391.159 360.068
  -2   2 -15 10424.9 1069.88
  -2   2 -15 8620.55 981.563
  -2   2 -15 9064.28 959.237
  -2   2 -15 9039.24 1077.92
  -2   2 -15 9668.29 1052.64
  -2   2 -15 10297.6 1082.47
  -2   2 -15 10744.2 1258.63
  -2   2 -15 11292.9 1125.65
  -2   2 -14 4684.62 801.788
  -2   2 -14 6199.60 873.001
  -2   2 -14 4901.59 796.664
  -2   2 -14 6623.99 899.901
  -2   2 -14 6501.66 956.432
  -2   2 -14 6417.93 942.717
  -2   2 -14 6892.26 1131.49
  -2   2 -14 6566.15 1007.55
  -2   2 -14 6097.34 917.383
  -2   2 -13 34489.1 2434.49
  -2   2 -13 34343.4 2115.91
  -2   2 -13 34427.8 2032.34
  -2   2 -13 32410.6 2069.18
  -2   2 -13 32447.8 2230.25
  -2   2 -13 32201.3 2034.15
  -2   2 -13 34526.0 2200.04
  -2   2 -13 31449.6 1991.77
  -2   2 -13 31098.0 2132.51
  -2   2 -12 5773.12 915.372
  -2   2 -12 6157.92 911.696
  -2   2 -12 4576.75 785.643
  -2   2 -12 6203.45 1007.20
  -2   2 -12 5737.04 1039.71
  -2   2 -12 4752.15 832.958
  -2   2 -12 6905.30 1029.73
  -2   2 -12 6299.33 1077.92
  -2   2 -12 7790.40 2084.00
  -2   2 -12 5770.93 877.573
  -2   2 -11 12084.3 1291.55
  -2   2 -11 8304.07 2016.05
  -2   2 -11 9094.45 2269.25
  -2   2 -11 13394.6 1366.55
  -2   2 -11 11686.2 1206.08
  -2   2 -11 12683.3 1370.59
  -2   2 -11 11773.7 1480.22
  -2   2 -11 6756.77 2774.80
  -2   2 -11 11367.4 1145.08
  -2   2 -11 10082.9 1190.80
  -2   2 -11 12189.9 1224.61
  -2   2 -11 13060.4 2534.75
  -2   2 -10 4447.02 729.530
  -2   2 -10 4108.76 812.179
  -2   2 -10 5969.20 1432.03
  -2   2 -10 5264.96 1667.74
  -2   2 -10 4757.37 757.736
  -2   2 -10 4101.02 1435.13
  -2   2 -10 3584.43 1265.62
  -2   2 -10 2456.47 1074.02
  -2   2 -10 3676.83 836.131
  -2   2 -10 2958.36 646.670
  -2   2 -10 4643.45 814.958
  -2   2 -10 3794.30 681.162
  -2   2  -9 1529.01 923.490
  -2   2  -9 1480.76 780.309
  -2   2  -9 1796.79 772.600
  -2   2  -9 138.688 452.462
  -2   2  -9 453.474 475.968
  -2   2  -8 3786.35 1055.78
  -2   2  -8 4469.80 1347.66
  -2   2  -8 4590.35 1279.03
  -2   2  -8 2352.16 921.856
  -2   2  -8 3787.52 1096.33
  -2   2  -8 4075.89 1201.30
  -2   2  -7 2777.79 939.667
  -2   2  -7 2508.98 1027.65
  -2   2  -7 3975.65 1017.74
  -2   2  -7 3307.44 1017.20
  -2   2  -7 3570.14 1018.02
  -2   2  -7 2686.27 945.922
  -2   2  -6 28022.0 2730.11
  -2   2  -6 23918.1 2298.04
  -2   2  -6 22627.7 2317.06
  -2   2  -6 21706.1 1830.08
  -2   2  -6 26463.0 2777.08
  -2   2  -6 20700.0 2291.49
  -2   2  -5 150496. 4777.91
  -2   2  -5 174923. 6279.07
  -2   2  -5 171301. 6563.91
  -2   2  -5 151605. 5495.37
  -2   2  -5 151335. 5492.79
  -2   2  -4 60705.5 3053.79
  -2   2  -4 53125.3 3044.23
  -2   2  -4 55205.2 3066.53
  -2   2  -4 59733.8 3180.85
  -2   2  -4 62017.4 3781.17
  -2   2  -4 59030.1 3458.79
  -2   2  -3 19403.9 1786.01
  -2   2  -3 23469.3 1947.76
  -2   2  -3 22055.6 1788.70
  -2   2  -3 17769.6 1657.98
  -2   2  -3 24069.9 2240.20
  -2   2  -3 22975.5 2055.82
  -2   2  -2 34466.2 2438.53
  -2   2  -2 31647.1 2028.35
  -2   2  -2 34282.6 2052.68
  -2   2  -2 33218.7 2084.19
  -2   2  -2 35805.2 2176.70
  -2   2  -2 35813.2 2657.50
  -2   2  -1 2596.17 849.655
  -2   2  -1 3489.91 734.051
  -2   2  -1 3125.90 653.126
  -2   2  -1 2729.51 638.513
  -2   2  -1 3747.34 922.807
  -2   2  -1 2226.39 581.400
  -2   2   0 73799.6 2914.56
  -2   2   0 68521.6 2852.79
  -2   2   0 74740.1 2929.47
  -2   2   0 78065.8 3380.14
  -2   2   0 79254.2 3814.66
  -2   2   1 23702.5 1746.24
  -2   2   1 19169.4 1119.89
  -2   2   1 22623.0 1720.73
  -2   2   1 20675.8 1688.83
  -2   2   1 24512.2 1767.31
  -2   2   1 24813.4 2086.54
  -2   2   1 25970.2 2338.18
  -2   2   2 118072. 5025.55
  -2   2   2 104244. 3858.07
  -2   2   2 113103. 3916.79
  -2   2   2 112153. 3933.61
  -2   2   2 113912. 3943.66
  -2   2   2 122439. 4926.73
  -2   2   2 108605. 3384.25
  -2   2   3 109712. 4155.23
  -2   2   3 120654. 5305.25
  -2   2   3 111641. 4239.41
  -2   2   3 102896. 4938.81
  -2   2   3 110113. 4187.24
  -2   2   3 109520. 4176.02
  -2   2   3 110329. 4126.26
  -2   2   3 111991. 4221.50
  -2   2   4 37012.4 2643.90
  -2   2   4 38619.5 2675.05
  -2   2   4 36584.0 2647.27
  -2   2   4 38117.2 2660.98
  -2   2   4 39927.2 3286.42
  -2   2   4 31576.5 2934.06
  -2   2   4 34118.4 2554.23
  -2   2   4 34099.2 2640.98
  -2   2   4 36197.0 3065.47
  -2   2   5 12442.5 1984.13
  -2   2   5 14764.2 2046.54
  -2   2   5 13246.7 1722.67
  -2   2   5 14620.9 1788.83
  -2   2   5 11967.5 1656.45
  -2   2   5 14970.9 2150.03
  -2   2   5 10971.8 1586.68
  -2   2   5 12643.3 1866.71
  -2   2   5 13156.9 1754.26
  -2   2   6 18177.8 2120.38
  -2   2   6 22453.5 2851.73
  -2   2   6 15395.5 2021.48
  -2   2   6 16962.9 2344.17
  -2   2   6 16115.9 2106.31
  -2   2   6 15474.1 2032.79
  -2   2   6 16348.2 2431.05
  -2   2   6 20220.5 2520.14
  -2   2   6 17127.8 2135.30
  -2   2   7 27403.2 2889.20
  -2   2   7 28635.6 2981.56
  -2   2   7 27161.6 2876.82
  -2   2   7 29059.4 3443.47
  -2   2   7 30030.5 3517.81
  -2   2   7 27214.9 2927.21
  -2   2   7 31949.2 3333.18
  -2   2   7 26851.7 3158.65
  -2   2   7 21930.8 2622.94
  -2   2   7 26476.6 2803.60
  -2   2   8 39563.1 3851.36
  -2   2   8 31369.8 3324.37
  -2   2   8 34846.4 3489.61
  -2   2   8 34130.6 3448.08
  -2   2   8 32028.7 3336.01
  -2   2   8 32820.2 3346.59
  -2   2   8 34159.0 3919.83
  -2   2   8 40901.9 4337.56
  -2   2   8 36709.7 3942.07
  -2   2   8 36284.7 3562.93
  -2   2   9 11143.2 2430.96
  -2   2   9 10388.8 1068.83
  -2   2   9 11415.2 1084.43
  -2   2   9 9779.06 2002.32
  -2   2   9 9208.05 1955.78
  -2   2   9 8895.28 1967.66
  -2   2   9 10611.4 2010.33
  -2   2   9 10334.9 1044.94
  -2   2   9 12558.8 2140.92
  -2   2   9 11932.4 2464.15
  -2   2   9 8941.42 1980.91
  -2   2   9 8515.73 1832.01
  -2   2   9 9670.04 939.825
  -2   2   9 10508.1 1013.28
  -2   2   9 8080.19 905.746
  -2   2   9 9586.20 1079.85
  -2   2  10 6992.05 1971.52
  -2   2  10 13182.9 2379.36
  -2   2  10 18599.1 2901.77
  -2   2  10 12513.4 2371.20
  -2   2  10 14255.6 1379.56
  -2   2  10 15911.0 1296.91
  -2   2  10 16145.3 2946.13
  -2   2  10 13937.5 2484.31
  -2   2  10 14646.6 1315.98
  -2   2  10 13189.9 1192.81
  -2   2  10 17033.1 3156.32
  -2   2  10 12977.4 2340.55
  -2   2  10 14458.3 1210.25
  -2   2  10 15663.8 2530.71
  -2   2  10 12274.5 1216.62
  -2   2  10 14927.9 1277.71
  -2   2  11 16222.6 1329.01
  -2   2  11 16504.3 1321.76
  -2   2  11 16432.4 1401.81
  -2   2  11 15130.4 1314.97
  -2   2  11 14475.2 1415.68
  -2   2  11 17170.7 1370.62
  -2   2  11 16640.4 1344.18
  -2   2  12 1507.19 503.838
  -2   2  12 703.577 462.811
  -2   2  12 379.772 316.182
  -2   2  12 1199.67 428.150
  -2   2  12 782.675 484.061
  -2   2  12 889.532 370.087
  -2   2  12 748.725 341.217
  -2   2  12 1398.36 554.623
  -2   2  12 10.7306 326.016
  -2   2  13 8601.19 942.545
  -2   2  13 7406.32 973.713
  -2   2  13 7908.14 873.662
  -2   2  13 8409.25 885.964
  -2   2  13 7109.11 857.906
  -2   2  13 6976.39 862.472
  -2   2  13 7709.78 893.733
  -2   2  13 7314.84 846.371
  -2   2  13 8466.06 928.091
  -2   2  13 7356.11 818.287
  -2   2  14 4888.75 684.129
  -2   2  14 3666.51 622.862
  -2   2  14 5185.17 674.628
  -2   2  14 3769.39 640.023
  -2   2  14 5480.12 643.429
  -2   2  14 4507.24 613.021
  -2   2  14 4904.56 663.351
  -2   2  14 4274.75 619.823
  -2   2  14 4624.96 731.265
  -2   2  14 5374.17 675.714
  -2   2  14 4498.41 593.805
  -2   2  15 735.891 248.408
  -2   2  15 434.888 238.477
  -2   2  15 722.826 254.463
  -2   2  15 476.273 247.403
  -2   2  15 716.176 271.169
  -2   2  15 102.593 217.688
  -2   2  15 436.468 276.382
  -2   2  15 469.546 226.022
  -2   2  15 253.319 186.033
  -2   2  15 730.644 253.716
  -2   2  15 286.154 157.135
  -2   2  16 3415.37 364.268
  -2   2  16 3686.12 386.900
  -2   3 -17 1568.74 326.542
  -2   3 -17 1843.13 355.127
  -2   3 -17 1658.25 332.764
  -2   3 -17 2543.57 503.708
  -2   3 -17 987.236 335.757
  -2   3 -17 1929.94 415.204
  -2   3 -16 832.490 349.285
  -2   3 -16 1153.93 318.611
  -2   3 -16 995.419 362.437
  -2   3 -16 821.307 395.317
  -2   3 -16 1006.80 410.699
  -2   3 -16 669.393 279.747
  -2   3 -16 1254.98 443.958
  -2   3 -15 2768.44 554.202
  -2   3 -15 3773.12 811.503
  -2   3 -15 3538.45 669.959
  -2   3 -15 2944.09 626.290
  -2   3 -15 3467.47 683.246
  -2   3 -15 3818.71 737.350
  -2   3 -15 3436.19 634.704
  -2   3 -15 3531.10 624.663
  -2   3 -15 2173.35 583.683
  -2   3 -14 697.376 540.620
  -2   3 -14 729.368 390.637
  -2   3 -14 990.432 525.385
  -2   3 -14 978.974 456.001
  -2   3 -14 780.358 464.972
  -2   3 -14 1650.89 594.440
  -2   3 -14 880.507 546.011
  -2   3 -14 1699.08 662.339
  -2   3 -14 231.388 390.966
  -2   3 -13 12584.1 1484.40
  -2   3 -13 13876.2 1298.34
  -2   3 -13 12460.4 1410.56
  -2   3 -13 12470.3 1370.51
  -2   3 -13 13364.1 1328.02
  -2   3 -13 12219.2 1268.33
  -2   3 -13 14021.2 1383.24
  -2   3 -13 12382.2 1241.08
  -2   3 -13 12717.1 1382.30
  -2   3 -12 9253.62 1169.05
  -2   3 -12 11547.8 1418.35
  -2   3 -12 8675.83 1033.95
  -2   3 -12 8925.81 1220.30
  -2   3 -12 10099.7 1223.79
  -2   3 -12 8482.86 1095.58
  -2   3 -12 8226.56 1025.45
  -2   3 -12 9755.51 1158.34
  -2   3 -12 9106.20 1136.71
  -2   3 -11 22813.7 1620.65
  -2   3 -11 26539.2 2078.69
  -2   3 -11 22959.0 1623.37
  -2   3 -11 26217.7 2054.51
  -2   3 -11 23911.7 1734.14
  -2   3 -11 21253.4 3230.37
  -2   3 -11 26048.1 1835.80
  -2   3 -11 21406.5 3184.04
  -2   3 -11 24637.2 1737.94
  -2   3 -11 34679.6 4178.26
  -2   3 -11 26935.0 3683.89
  -2   3 -11 26824.3 1936.63
  -2   3 -11 29869.6 4308.34
  -2   3 -11 27173.2 1953.79
  -2   3 -10 447.726 347.766
  -2   3 -10 492.867 416.692
  -2   3 -10 1052.82 574.306
  -2   3 -10 179.993 395.957
  -2   3 -10 669.179 811.355
  -2   3 -10 437.879 436.084
  -2   3 -10 1600.82 942.964
  -2   3 -10 602.971 458.319
  -2   3 -10-176.067 605.138
  -2   3 -10-777.478 759.916
  -2   3 -10 60.6550 436.082
  -2   3 -10 1128.03 431.561
  -2   3 -10 644.022 350.467
  -2   3 -10 784.270 683.115
  -2   3  -9 10905.4 2162.36
  -2   3  -9 12358.4 2216.87
  -2   3  -9 12385.5 2233.34
  -2   3  -9 11992.8 2540.91
  -2   3  -9 11824.6 2453.56
  -2   3  -9 16100.5 2596.65
  -2   3  -8 3866.99 1010.33
  -2   3  -8 2357.26 874.073
  -2   3  -8 4582.41 1389.60
  -2   3  -8 2479.25 1035.80
  -2   3  -8 2038.98 923.070
  -2   3  -8 2439.11 998.826
  -2   3  -8 2885.90 1078.55
  -2   3  -7 24054.1 2761.39
  -2   3  -7 23204.4 2413.27
  -2   3  -7 34525.5 3368.48
  -2   3  -7 24005.7 2719.14
  -2   3  -7 25238.3 2814.49
  -2   3  -7 28452.7 3328.71
  -2   3  -7 27179.4 2635.83
  -2   3  -6 2873.62 917.271
  -2   3  -6 4242.86 1174.78
  -2   3  -6 3059.92 1014.48
  -2   3  -6 3924.14 1260.02
  -2   3  -6 2591.41 873.303
  -2   3  -6 4074.05 1097.74
  -2   3  -6 4232.82 1015.75
  -2   3  -5 20381.6 2248.22
  -2   3  -5 25214.9 2808.95
  -2   3  -5 27374.6 2676.57
  -2   3  -5 24502.9 2427.07
  -2   3  -5 19965.6 2220.13
  -2   3  -5 21177.8 2226.02
  -2   3  -4 32362.5 2788.89
  -2   3  -4 26006.9 2392.11
  -2   3  -4 29080.0 2653.61
  -2   3  -4 29926.6 2492.92
  -2   3  -4 32940.7 3179.65
  -2   3  -4 30818.9 2578.09
  -2   3  -3 1579.03 675.445
  -2   3  -3 2704.26 925.993
  -2   3  -3 1926.27 727.857
  -2   3  -3 1351.78 833.348
  -2   3  -3 1587.96 682.356
  -2   3  -3 1649.92 814.296
  -2   3  -2 49806.8 3475.66
  -2   3  -2 42744.2 2844.02
  -2   3  -2 45250.3 3087.41
  -2   3  -2 46964.6 2999.15
  -2   3  -2 42118.6 2854.82
  -2   3  -1 3386.98 808.799
  -2   3  -1 4506.69 1231.40
  -2   3  -1 3775.46 889.006
  -2   3  -1 3852.27 967.841
  -2   3  -1 5489.35 1289.71
  -2   3  -1 3918.75 916.570
  -2   3   0 888.671 688.154
  -2   3   0 350.042 430.942
  -2   3   0 288.003 314.787
  -2   3   0 531.602 423.443
  -2   3   0 590.839 437.631
  -2   3   0 1884.32 887.921
  -2   3   1 143358. 6221.24
  -2   3   1 131567. 5708.18
  -2   3   1 122351. 4888.42
  -2   3   1 129716. 5000.53
  -2   3   1 125046. 4893.37
  -2   3   1 127995. 4964.88
  -2   3   2 9252.54 1669.62
  -2   3   2 9624.58 1736.47
  -2   3   2 7905.64 1274.99
  -2   3   2 7531.74 1315.78
  -2   3   2 8980.13 1427.21
  -2   3   2 9959.38 1489.05
  -2   3   3 35088.5 2869.23
  -2   3   3 28864.4 2878.17
  -2   3   3 35319.0 2898.16
  -2   3   3 40358.6 3548.44
  -2   3   3 36684.8 2881.41
  -2   3   3 32918.6 2769.41
  -2   3   3 37122.7 3442.85
  -2   3   4 47783.2 3516.40
  -2   3   4 47019.7 3512.12
  -2   3   4 49696.2 3963.85
  -2   3   4 49521.1 3618.15
  -2   3   4 48699.7 3604.94
  -2   3   4 57471.7 4446.37
  -2   3   4 50035.5 3600.88
  -2   3   4 56165.4 4298.41
  -2   3   5 27042.6 2840.04
  -2   3   5 25398.1 2742.85
  -2   3   5 26129.7 2795.47
  -2   3   5 25530.7 2783.72
  -2   3   5 24736.8 2737.64
  -2   3   5 28248.7 3299.36
  -2   3   5 31911.3 3390.47
  -2   3   5 26338.3 3072.58
  -2   3   6 2803.93 1115.03
  -2   3   6 2719.12 991.713
  -2   3   6 1501.77 779.120
  -2   3   6 3428.30 1141.11
  -2   3   6 1385.57 741.133
  -2   3   6 1426.98 747.425
  -2   3   6 2087.25 1089.39
  -2   3   7 3513.07 1225.13
  -2   3   7 3721.99 1265.43
  -2   3   7 3064.47 1104.33
  -2   3   7 902.976 748.451
  -2   3   7 3724.45 1129.96
  -2   3   7 1511.96 1032.40
  -2   3   7 536.460 638.162
  -2   3   7 1771.26 619.462
  -2   3   7-575.255 641.333
  -2   3   7 1621.60 497.630
  -2   3   8 13407.4 2358.64
  -2   3   8 11104.6 2198.02
  -2   3   8 14523.5 1218.60
  -2   3   8 10746.6 2220.37
  -2   3   8 15357.5 2515.90
  -2   3   8 12980.6 2497.75
  -2   3   8 13287.8 1251.33
  -2   3   8 12915.5 2271.67
  -2   3   8 15929.7 2991.28
  -2   3   8 12958.6 2290.50
  -2   3   8 13778.5 1329.88
  -2   3   8 14136.4 1197.38
  -2   3   8 14195.5 1239.89
  -2   3   8 13465.7 1235.24
  -2   3   8 15251.4 1260.34
  -2   3   9 14952.0 1248.45
  -2   3   9 14121.1 1271.81
  -2   3   9 17126.9 1547.95
  -2   3   9 15088.0 1261.62
  -2   3   9 13928.9 1203.75
  -2   3   9 16150.1 2667.78
  -2   3   9 18663.2 3281.10
  -2   3   9 16226.1 2701.91
  -2   3   9 19664.0 2959.75
  -2   3   9 13011.9 2526.44
  -2   3   9 11933.4 2341.88
  -2   3   9 13934.0 1276.32
  -2   3   9 11576.2 2472.54
  -2   3   9 13658.0 1301.85
  -2   3   9 12131.6 2320.98
  -2   3   9 13650.9 1374.49
  -2   3  10 818.129 399.729
  -2   3  10 948.027 436.216
  -2   3  10 1373.66 568.304
  -2   3  10 394.907 402.776
  -2   3  10-235.651 374.501
  -2   3  10 755.240 345.424
  -2   3  10 457.950 325.752
  -2   3  10 388.274 477.647
  -2   3  10 208.126 325.665
  -2   3  11 330.314 313.819
  -2   3  11 574.932 401.559
  -2   3  11 377.773 347.319
  -2   3  11 258.034 329.619
  -2   3  11 43.6575 362.959
  -2   3  11 340.518 397.912
  -2   3  11 118.167 276.951
  -2   3  11 351.220 312.007
  -2   3  12 8777.19 931.451
  -2   3  12 9597.27 963.452
  -2   3  12 8777.74 965.073
  -2   3  12 8998.36 949.397
  -2   3  12 6348.79 809.637
  -2   3  12 8914.68 958.363
  -2   3  12 8865.41 900.999
  -2   3  12 9535.13 962.903
  -2   3  12 8239.71 1026.52
  -2   3  13 3403.30 535.826
  -2   3  13 3288.43 586.245
  -2   3  13 3046.75 508.427
  -2   3  13 2797.91 494.771
  -2   3  13 3421.65 658.408
  -2   3  13 2821.00 499.103
  -2   3  13 2560.67 507.600
  -2   3  13 2777.08 501.419
  -2   3  13 2340.57 474.647
  -2   3  14 2215.13 407.916
  -2   3  14 2015.16 366.480
  -2   3  14 2908.40 437.049
  -2   3  14 2428.57 392.377
  -2   3  14 2160.03 361.061
  -2   3  14 2374.67 393.483
  -2   3  14 1973.10 381.297
  -2   3  14 2156.28 405.135
  -2   3  14 2158.88 448.833
  -2   3  14 2444.28 408.696
  -2   3  15 1606.89 285.225
  -2   3  15 1970.25 354.673
  -2   3  15 1776.75 252.526
  -2   4 -17 310.262 203.869
  -2   4 -17 325.903 191.841
  -2   4 -17 108.239 186.032
  -2   4 -17 49.6333 191.803
  -2   4 -17 455.778 279.944
  -2   4 -17 115.523 165.418
  -2   4 -16 4556.78 651.718
  -2   4 -16 4887.76 592.439
  -2   4 -16 4616.02 622.290
  -2   4 -16 5142.58 657.195
  -2   4 -16 5316.24 690.091
  -2   4 -16 3705.50 566.496
  -2   4 -16 4671.38 645.815
  -2   4 -16 4757.25 632.456
  -2   4 -15 2367.65 501.499
  -2   4 -15 3640.08 681.411
  -2   4 -15 5551.03 803.505
  -2   4 -15 4561.99 730.644
  -2   4 -15 3767.78 601.466
  -2   4 -15 3798.18 675.122
  -2   4 -15 3178.20 672.744
  -2   4 -15 4431.91 680.607
  -2   4 -15 2456.35 505.606
  -2   4 -14 252.940 259.496
  -2   4 -14-267.604 332.433
  -2   4 -14 59.8844 296.911
  -2   4 -14 703.415 483.074
  -2   4 -14 853.270 476.341
  -2   4 -14 997.944 504.890
  -2   4 -14-238.896 462.726
  -2   4 -14-637.497 391.852
  -2   4 -14 224.631 317.208
  -2   4 -14-169.867 300.423
  -2   4 -13 3687.94 869.870
  -2   4 -13 2794.47 720.681
  -2   4 -13 5180.80 903.299
  -2   4 -13 3982.32 819.546
  -2   4 -13 3318.21 700.645
  -2   4 -13 2690.26 721.830
  -2   4 -13 2690.70 618.043
  -2   4 -13 3597.66 748.784
  -2   4 -13 2955.62 742.914
  -2   4 -13 2910.74 677.594
  -2   4 -12 17724.1 1497.80
  -2   4 -12 17728.8 1518.14
  -2   4 -12 14782.9 1381.58
  -2   4 -12 15801.2 1364.75
  -2   4 -12 17210.2 1436.77
  -2   4 -12 17067.7 1674.54
  -2   4 -12 18652.2 1767.43
  -2   4 -12 15059.7 1436.03
  -2   4 -12 18850.6 1649.03
  -2   4 -12 15457.2 1512.06
  -2   4 -11 15791.1 1496.29
  -2   4 -11 15483.8 1315.83
  -2   4 -11 15545.7 2772.45
  -2   4 -11 14974.1 1370.80
  -2   4 -11 13111.1 2629.73
  -2   4 -11 19031.0 3114.03
  -2   4 -11 16093.6 1457.90
  -2   4 -11 14939.6 1395.71
  -2   4 -11 17768.2 3486.73
  -2   4 -11 17508.4 2941.93
  -2   4 -11 14208.6 1302.25
  -2   4 -11 15292.3 1618.58
  -2   4 -11 16784.8 1596.33
  -2   4 -11 15542.3 1428.97
  -2   4 -10 21093.9 3164.18
  -2   4 -10 20139.9 1665.37
  -2   4 -10 24563.3 3828.76
  -2   4 -10 18230.4 1451.38
  -2   4 -10 20035.5 1709.59
  -2   4 -10 19586.1 1790.17
  -2   4 -10 17105.2 2871.87
  -2   4 -10 19288.9 1484.81
  -2   4 -10 13723.2 2657.09
  -2   4 -10 18212.3 1512.02
  -2   4 -10 14040.9 2669.60
  -2   4 -10 18541.4 1521.93
  -2   4  -9 9784.47 1054.43
  -2   4  -9 9149.50 1054.43
  -2   4  -9 13498.5 2702.99
  -2   4  -9 9704.90 1031.58
  -2   4  -9 9799.51 1225.04
  -2   4  -9 8611.08 1960.17
  -2   4  -9 14007.5 2465.46
  -2   4  -9 10489.3 2380.19
  -2   4  -9 8759.80 1969.47
  -2   4  -9 8832.27 1955.10
  -2   4  -9 10479.0 1162.89
  -2   4  -9 10053.9 1105.67
  -2   4  -8 7447.80 1755.27
  -2   4  -8 4999.90 1531.68
  -2   4  -8 4844.39 1397.18
  -2   4  -8 10951.6 2203.14
  -2   4  -8 5944.00 1564.80
  -2   4  -7 16019.2 2387.00
  -2   4  -7 16451.9 2441.82
  -2   4  -7 16808.9 2465.83
  -2   4  -7 17675.1 2930.73
  -2   4  -7 22596.9 2866.69
  -2   4  -7 15497.4 2291.76
  -2   4  -6 24964.7 2878.50
  -2   4  -6 27252.0 3045.48
  -2   4  -6 35274.9 3452.98
  -2   4  -6 25088.5 2900.45
  -2   4  -6 34969.4 3846.39
  -2   4  -6 30546.9 3231.95
  -2   4  -5 26591.1 2868.51
  -2   4  -5 24319.2 3122.99
  -2   4  -5 19308.7 2386.39
  -2   4  -5 17192.9 2289.81
  -2   4  -5 21943.8 2620.84
  -2   4  -5 21524.8 2699.91
  -2   4  -4 2162.95 851.923
  -2   4  -4 2692.68 1051.44
  -2   4  -4 2739.17 1002.31
  -2   4  -4 1186.37 656.886
  -2   4  -4 2238.35 901.839
  -2   4  -4 1205.39 643.658
  -2   4  -3 19955.8 2597.84
  -2   4  -3 22392.4 2537.66
  -2   4  -3 17699.3 2228.63
  -2   4  -3 20871.3 2723.37
  -2   4  -3 17586.1 2155.13
  -2   4  -3 16438.7 2159.80
  -2   4  -2 58302.0 3907.26
  -2   4  -2 71371.9 4836.84
  -2   4  -2 68682.1 4858.84
  -2   4  -2 55352.9 3847.45
  -2   4  -2 65829.0 4581.40
  -2   4  -2 59153.4 3964.68
  -2   4  -1 12226.3 1954.57
  -2   4  -1 14002.9 1950.11
  -2   4  -1 12544.5 1898.65
  -2   4  -1 16640.1 2386.41
  -2   4  -1 14272.1 1961.72
  -2   4  -1 16956.8 2457.45
  -2   4   0 5200.05 1195.46
  -2   4   0 6879.07 1396.88
  -2   4   0 4845.36 1168.08
  -2   4   0 7601.45 1684.04
  -2   4   0 7044.83 1565.02
  -2   4   0 6441.25 1492.42
  -2   4   0 5764.31 1256.22
  -2   4   1 19951.8 2369.86
  -2   4   1 14510.0 2012.71
  -2   4   1 14551.2 2049.94
  -2   4   1 15498.0 2391.25
  -2   4   1 17814.0 2459.91
  -2   4   1 16438.3 2486.32
  -2   4   1 12329.2 1843.64
  -2   4   2 2870.88 1108.88
  -2   4   2 2859.21 976.167
  -2   4   2 1443.12 661.972
  -2   4   2 2490.67 924.037
  -2   4   2 1988.07 859.362
  -2   4   2 3014.38 1011.88
  -2   4   2 1983.41 1086.21
  -2   4   2 2414.99 862.601
  -2   4   3 4923.27 1461.54
  -2   4   3 7474.33 1838.99
  -2   4   3 4610.78 1198.35
  -2   4   3 4190.04 1348.68
  -2   4   3 5727.88 1278.21
  -2   4   3 5305.70 1284.51
  -2   4   3 3925.72 1148.32
  -2   4   4 27191.7 3049.50
  -2   4   4 28567.0 3122.08
  -2   4   4 30567.2 3298.78
  -2   4   4 27745.4 3136.44
  -2   4   4 37427.3 3998.36
  -2   4   4 26341.6 2975.56
  -2   4   4 31881.9 3259.95
  -2   4   4 34991.6 4020.60
  -2   4   5 1356.03 905.280
  -2   4   5 1151.87 860.362
  -2   4   5 578.325 607.151
  -2   4   5 2617.72 1046.94
  -2   4   5 1781.96 887.003
  -2   4   5 843.642 354.274
  -2   4   5 1359.78 811.462
  -2   4   5 1506.20 843.090
  -2   4   5 1997.90 749.439
  -2   4   6 16985.8 1532.82
  -2   4   6 15273.6 1352.93
  -2   4   6 15511.9 2498.81
  -2   4   6 17087.1 2661.77
  -2   4   6 15238.4 2500.58
  -2   4   6 18646.1 2758.86
  -2   4   6 17567.3 2637.02
  -2   4   6 15662.7 1312.77
  -2   4   6 16739.9 3079.54
  -2   4   6 16145.3 1299.93
  -2   4   6 17859.3 2879.95
  -2   4   6 17537.3 1355.14
  -2   4   6 17449.0 1316.79
  -2   4   7 30352.4 3756.60
  -2   4   7 24589.9 3280.34
  -2   4   7 27959.9 1966.96
  -2   4   7 26557.8 1690.17
  -2   4   7 27209.7 1734.48
  -2   4   7 23216.7 1657.16
  -2   4   7 27556.0 3531.64
  -2   4   7 28175.0 3526.22
  -2   4   7 22004.6 3247.79
  -2   4   7 32949.1 4346.45
  -2   4   7 27338.4 1684.92
  -2   4   7 27642.0 1755.24
  -2   4   7 26572.2 1652.09
  -2   4   8 3699.02 688.465
  -2   4   8 1606.80 459.333
  -2   4   8 2267.75 634.609
  -2   4   8 2283.56 586.782
  -2   4   8 1820.37 538.055
  -2   4   8 2268.20 548.887
  -2   4   8 1597.87 520.390
  -2   4   8 2784.61 764.656
  -2   4   8 1594.64 500.781
  -2   4   9 6415.34 865.934
  -2   4   9 5192.46 763.003
  -2   4   9 4408.61 787.675
  -2   4   9 6554.11 854.135
  -2   4   9 5205.46 897.747
  -2   4   9 5555.88 789.625
  -2   4   9 5675.99 869.504
  -2   4   9 6578.94 1006.43
  -2   4   9 6032.66 758.236
  -2   4  10 5053.32 760.297
  -2   4  10 4899.11 878.572
  -2   4  10 4042.03 601.046
  -2   4  10 6259.87 915.059
  -2   4  10 4900.68 814.514
  -2   4  10 5326.65 815.660
  -2   4  10 4722.07 708.787
  -2   4  10 6016.90 783.614
  -2   4  10 5736.47 827.592
  -2   4  10 5699.55 811.389
  -2   4  11 1133.19 411.728
  -2   4  11 2011.22 470.999
  -2   4  11 2310.51 526.436
  -2   4  11 1907.44 539.754
  -2   4  11 1292.52 394.899
  -2   4  11 2319.36 543.438
  -2   4  11 1714.74 443.815
  -2   4  11 1691.10 469.764
  -2   4  11 1353.93 377.623
  -2   4  11 2628.90 523.504
  -2   4  12-213.576 245.607
  -2   4  12-39.9999 221.676
  -2   4  12 120.916 251.311
  -2   4  12-20.9568 254.140
  -2   4  12 58.1021 212.139
  -2   4  12 296.841 331.205
  -2   4  12 95.9876 212.585
  -2   4  12-98.4222 241.477
  -2   4  13 183.367 165.490
  -2   4  13 269.858 209.673
  -2   4  13 299.039 280.772
  -2   4  13-176.229 223.453
  -2   4  13 122.682 198.735
  -2   4  13 37.2821 194.495
  -2   4  13 180.553 167.621
  -2   4  13 74.3662 181.167
  -2   4  14 223.483 134.225
  -2   4  14 716.886 183.971
  -2   4  14 590.538 206.870
  -2   5 -17 683.234 213.607
  -2   5 -17 365.856 202.491
  -2   5 -17 619.902 232.639
  -2   5 -17 158.255 142.868
  -2   5 -16 2748.50 484.558
  -2   5 -16 4375.79 601.716
  -2   5 -16 3573.10 538.649
  -2   5 -16 3519.72 461.324
  -2   5 -16 3462.63 504.360
  -2   5 -16 4137.03 523.030
  -2   5 -15 1271.37 368.114
  -2   5 -15 1618.77 448.305
  -2   5 -15 808.479 383.087
  -2   5 -15 1761.97 467.609
  -2   5 -15 1478.10 419.692
  -2   5 -15 1205.21 432.967
  -2   5 -15 1053.18 361.159
  -2   5 -14 1229.13 435.091
  -2   5 -14 1800.43 503.176
  -2   5 -14 1544.35 483.166
  -2   5 -14 1156.28 533.106
  -2   5 -14 1970.84 557.714
  -2   5 -14 1605.24 477.578
  -2   5 -14 1377.17 553.934
  -2   5 -14 1494.59 449.843
  -2   5 -13 3729.33 694.903
  -2   5 -13 3279.58 719.099
  -2   5 -13 3789.55 745.691
  -2   5 -13 2524.97 610.199
  -2   5 -13 3197.81 741.349
  -2   5 -13 2126.40 615.074
  -2   5 -13 3164.69 700.824
  -2   5 -13 2606.38 595.209
  -2   5 -12 11324.4 1158.42
  -2   5 -12 12182.5 1206.89
  -2   5 -12 11778.4 1253.92
  -2   5 -12 12279.6 1297.70
  -2   5 -12 11137.8 1275.22
  -2   5 -12 12907.6 1318.18
  -2   5 -12 12311.8 1251.22
  -2   5 -12 13623.8 1485.57
  -2   5 -12 12328.3 1227.17
  -2   5 -11 9864.47 1180.71
  -2   5 -11 8260.08 1087.10
  -2   5 -11 8364.42 1048.50
  -2   5 -11 9181.21 1109.39
  -2   5 -11 9826.93 1111.95
  -2   5 -11 8413.69 1172.13
  -2   5 -11 7245.53 1177.83
  -2   5 -11 9561.53 1168.67
  -2   5 -10 8538.53 1067.25
  -2   5 -10 8637.98 1142.82
  -2   5 -10 7667.89 2390.57
  -2   5 -10 7529.10 1065.95
  -2   5 -10 8631.80 1093.82
  -2   5 -10 10303.3 2216.55
  -2   5 -10 7592.91 995.462
  -2   5 -10 9401.88 1224.40
  -2   5 -10 9664.41 1338.11
  -2   5 -10 7852.61 1027.47
  -2   5  -9-9.63585 363.720
  -2   5  -9 546.899 727.530
  -2   5  -9 821.478 548.725
  -2   5  -9-1966.05 1097.78
  -2   5  -9 4853.70 1833.39
  -2   5  -9 500.913 293.697
  -2   5  -9 285.596 343.239
  -2   5  -9 916.091 706.167
  -2   5  -9 791.678 498.546
  -2   5  -9 2813.10 1530.36
  -2   5  -9-525.543 889.071
  -2   5  -9 573.681 431.001
  -2   5  -9 634.279 544.083
  -2   5  -9 1266.98 697.658
  -2   5  -8 12033.5 1366.83
  -2   5  -8 12622.6 1232.40
  -2   5  -8 11973.3 1327.95
  -2   5  -8 12919.8 2409.32
  -2   5  -8 11642.3 1259.38
  -2   5  -8 13077.7 1266.66
  -2   5  -8 12533.1 2507.10
  -2   5  -8 15875.7 2982.90
  -2   5  -8 14035.2 2543.34
  -2   5  -8 9327.88 2090.53
  -2   5  -8 12182.9 1207.34
  -2   5  -8 12363.8 1248.21
  -2   5  -8 13381.4 1252.36
  -2   5  -8 12289.0 2387.58
  -2   5  -7 2767.10 577.489
  -2   5  -7 2170.18 498.713
  -2   5  -7 2463.90 633.390
  -2   5  -7 936.496 887.277
  -2   5  -7 1210.90 835.905
  -2   5  -7 1264.39 554.024
  -2   5  -7 2848.54 1147.43
  -2   5  -7 3554.93 1397.55
  -2   5  -7 2691.83 656.583
  -2   5  -7 4560.09 1355.27
  -2   5  -7 2287.25 591.316
  -2   5  -7 2906.88 602.867
  -2   5  -7 3706.28 799.815
  -2   5  -7 1925.24 928.320
  -2   5  -6 11522.1 2201.46
  -2   5  -6 11010.1 2151.61
  -2   5  -6 19702.4 2673.92
  -2   5  -6 11269.6 2211.87
  -2   5  -6 14143.2 1330.71
  -2   5  -6 12845.1 2399.79
  -2   5  -6 14163.6 1419.80
  -2   5  -6 15925.6 2872.31
  -2   5  -6 15995.3 1288.30
  -2   5  -6 14488.8 1224.30
  -2   5  -6 12281.3 1157.77
  -2   5  -5 39608.4 3933.24
  -2   5  -5 38359.7 3853.30
  -2   5  -5 44475.5 4459.10
  -2   5  -5 48625.5 4737.85
  -2   5  -5 39603.6 3865.61
  -2   5  -5 49440.1 4161.36
  -2   5  -4 20592.8 2762.63
  -2   5  -4 25216.7 3452.15
  -2   5  -4 20178.8 2797.81
  -2   5  -4 18322.9 2606.02
  -2   5  -4 22422.6 3147.65
  -2   5  -4 24963.5 2948.97
  -2   5  -3 6382.85 1470.22
  -2   5  -3 7205.47 1707.99
  -2   5  -3 5128.03 1671.61
  -2   5  -3 7398.30 1553.41
  -2   5  -3 8566.44 1755.34
  -2   5  -3 10985.1 2355.23
  -2   5  -2 12182.6 2038.00
  -2   5  -2 12408.0 2351.95
  -2   5  -2 13427.9 2270.50
  -2   5  -2 16686.1 2699.76
  -2   5  -2 11861.0 2069.07
  -2   5  -2 14556.1 2587.43
  -2   5  -2 10658.0 1924.32
  -2   5  -1-1239.72 862.770
  -2   5  -1 1113.61 859.839
  -2   5  -1-1430.92 799.080
  -2   5  -1-1556.16 838.014
  -2   5  -1 1330.83 786.119
  -2   5  -1 3555.98 1255.99
  -2   5  -1 1360.93 776.674
  -2   5   0 19134.3 2948.18
  -2   5   0 15457.5 2350.80
  -2   5   0 16920.4 2503.71
  -2   5   0 17344.2 2565.48
  -2   5   0 21757.3 3019.27
  -2   5   0 18999.3 2945.38
  -2   5   0 16026.4 2480.48
  -2   5   1 2126.82 1053.13
  -2   5   1-21.8882 485.542
  -2   5   1 1643.19 998.997
  -2   5   1 1925.94 843.784
  -2   5   1 105.659 545.911
  -2   5   1-40.2735 486.175
  -2   5   1 864.065 699.684
  -2   5   2 31967.0 4058.56
  -2   5   2 29097.6 1738.87
  -2   5   2 24853.6 1608.01
  -2   5   2 26052.7 1576.50
  -2   5   2 26470.0 3185.47
  -2   5   2 22917.5 3037.25
  -2   5   2 22891.3 3035.08
  -2   5   2 22850.0 3058.23
  -2   5   2 24688.7 1541.53
  -2   5   2 29036.9 3561.72
  -2   5   2 24744.1 3552.73
  -2   5   2 26160.9 1831.72
  -2   5   3 13396.2 1319.92
  -2   5   3 15114.5 1243.54
  -2   5   3 13410.0 2400.85
  -2   5   3 16281.0 2561.34
  -2   5   3 12585.4 2304.79
  -2   5   3 13902.6 1346.31
  -2   5   3 16997.4 3044.16
  -2   5   3 13648.9 2302.90
  -2   5   3 18814.5 2917.71
  -2   5   3 15868.4 1309.51
  -2   5   3 13891.4 2379.22
  -2   5   3 18416.0 3137.35
  -2   5   3 13538.0 1179.88
  -2   5   3 13344.4 1113.57
  -2   5   3 14314.2 1236.62
  -2   5   4 2016.96 1057.81
  -2   5   4 2908.56 645.714
  -2   5   4 1102.95 411.122
  -2   5   4 1864.93 586.786
  -2   5   4 2407.56 647.504
  -2   5   4 3141.12 1184.46
  -2   5   4 2564.68 729.984
  -2   5   4 2612.87 1105.10
  -2   5   4 2853.61 1150.33
  -2   5   4 2992.92 1176.40
  -2   5   4 1581.50 1350.09
  -2   5   4 1224.44 487.952
  -2   5   4 1695.80 419.403
  -2   5   4-1291.93 873.811
  -2   5   4 4604.27 1693.92
  -2   5   5 10549.1 2375.79
  -2   5   5 10127.3 1083.94
  -2   5   5 9148.70 1166.75
  -2   5   5 8562.60 1072.44
  -2   5   5 8379.56 984.054
  -2   5   5 8856.51 2053.10
  -2   5   5 7786.53 1908.01
  -2   5   5 9066.01 2158.78
  -2   5   5 9669.72 2227.37
  -2   5   5 9858.31 2056.40
  -2   5   5 8761.20 1069.37
  -2   5   5 10197.1 2889.06
  -2   5   5 8021.60 1064.52
  -2   5   5 9181.52 1036.25
  -2   5   6 6740.11 948.504
  -2   5   6 6535.04 904.939
  -2   5   6 5726.70 927.222
  -2   5   6 6743.57 906.982
  -2   5   6 6193.79 850.922
  -2   5   6 6614.01 971.124
  -2   5   6 6221.55 880.903
  -2   5   6 5995.17 867.285
  -2   5   7 3444.88 653.522
  -2   5   7 2587.69 595.168
  -2   5   7 3372.98 686.498
  -2   5   7 2165.94 564.364
  -2   5   7 4219.61 714.721
  -2   5   7 2391.37 625.537
  -2   5   7 2836.29 693.844
  -2   5   7 2898.13 649.143
  -2   5   7 2661.15 607.984
  -2   5   8 7764.55 998.439
  -2   5   8 7758.50 974.226
  -2   5   8 7315.96 937.723
  -2   5   8 9319.23 1006.29
  -2   5   8 8439.65 1017.35
  -2   5   8 8531.13 946.560
  -2   5   8 8538.21 956.171
  -2   5   8 7044.55 998.927
  -2   5   8 8024.93 902.110
  -2   5   9 2.71847 336.525
  -2   5   9 345.880 258.760
  -2   5   9 14.0652 265.831
  -2   5   9 207.740 295.878
  -2   5   9 136.097 310.019
  -2   5   9 391.097 326.191
  -2   5   9 111.290 271.580
  -2   5   9 534.416 295.688
  -2   5   9 104.561 245.809
  -2   5   9 380.546 401.789
  -2   5  10 421.839 366.931
  -2   5  10 349.331 331.046
  -2   5  10 540.468 322.723
  -2   5  10 196.807 350.788
  -2   5  10-167.005 275.659
  -2   5  10 398.800 297.526
  -2   5  10-499.302 326.122
  -2   5  10-242.282 206.223
  -2   5  10-139.297 227.645
  -2   5  10 47.8766 236.447
  -2   5  11 1929.93 376.832
  -2   5  11 1777.62 406.137
  -2   5  11 1750.17 388.514
  -2   5  11 1188.87 343.863
  -2   5  11 1917.49 411.811
  -2   5  11 2212.17 404.937
  -2   5  11 1764.51 411.410
  -2   5  11 1464.70 361.771
  -2   5  11 1736.26 338.649
  -2   5  12 780.077 251.183
  -2   5  12 796.306 206.011
  -2   5  12 921.376 247.599
  -2   5  12 892.318 251.967
  -2   5  12 976.439 227.995
  -2   5  12 637.315 220.796
  -2   5  12 1177.85 282.212
  -2   5  12 801.704 256.990
  -2   6 -16 294.655 173.084
  -2   6 -16 697.605 194.661
  -2   6 -16 551.856 235.776
  -2   6 -16 671.171 254.413
  -2   6 -16 327.499 212.668
  -2   6 -15 241.169 195.010
  -2   6 -15 11.6523 196.498
  -2   6 -15 131.143 168.730
  -2   6 -15 574.905 242.903
  -2   6 -15 673.432 312.315
  -2   6 -15 340.071 287.095
  -2   6 -14 2915.45 533.201
  -2   6 -14 3190.42 619.876
  -2   6 -14 2788.65 533.329
  -2   6 -14 2830.65 518.634
  -2   6 -14 2244.64 436.203
  -2   6 -14 2194.41 513.112
  -2   6 -14 3061.65 537.916
  -2   6 -13 2707.11 540.242
  -2   6 -13 2526.44 572.903
  -2   6 -13 2801.05 627.074
  -2   6 -13 2671.16 572.486
  -2   6 -13 2754.82 659.162
  -2   6 -13 2681.34 672.940
  -2   6 -13 3152.10 611.371
  -2   6 -12 5011.38 733.190
  -2   6 -12 8253.79 1134.35
  -2   6 -12 7073.62 981.833
  -2   6 -12 8138.11 962.001
  -2   6 -12 8238.25 968.354
  -2   6 -12 6450.38 858.644
  -2   6 -12 7823.14 1002.66
  -2   6 -12 6525.79 881.642
  -2   6 -12 7312.86 935.216
  -2   6 -11-381.265 338.433
  -2   6 -11 238.977 437.163
  -2   6 -11 124.536 319.278
  -2   6 -11-775.393 406.223
  -2   6 -11 211.374 447.279
  -2   6 -11-108.634 422.795
  -2   6 -11-57.5426 398.532
  -2   6 -11 357.757 472.008
  -2   6 -11-193.029 334.393
  -2   6 -10 41806.5 2320.41
  -2   6 -10 39598.4 2125.71
  -2   6 -10 41076.6 2415.18
  -2   6 -10 42155.0 2240.52
  -2   6 -10 41610.1 2506.43
  -2   6 -10 38941.3 2228.48
  -2   6 -10 40625.2 2390.14
  -2   6 -10 44659.2 2326.28
  -2   6  -9 19859.5 1590.74
  -2   6  -9 21143.7 1803.82
  -2   6  -9 19103.6 1564.88
  -2   6  -9 21238.5 1644.88
  -2   6  -9 18717.4 1666.68
  -2   6  -9 18031.7 1619.65
  -2   6  -9 19083.8 1492.79
  -2   6  -9 18152.7 1460.25
  -2   6  -8 8513.80 1065.77
  -2   6  -8 7640.96 991.063
  -2   6  -8 9209.66 1073.84
  -2   6  -8 9329.07 1006.21
  -2   6  -8 8894.62 1189.43
  -2   6  -8 8485.02 1128.34
  -2   6  -8 9521.01 1249.22
  -2   6  -8 9317.66 1116.78
  -2   6  -8 10048.0 1123.03
  -2   6  -7 44388.4 2275.63
  -2   6  -7 46630.3 2360.84
  -2   6  -7 48004.8 4880.76
  -2   6  -7 44903.7 2573.38
  -2   6  -7 45865.0 2506.02
  -2   6  -7 40126.8 4429.94
  -2   6  -7 56071.2 5785.68
  -2   6  -7 46448.3 2567.11
  -2   6  -7 45037.2 4809.43
  -2   6  -7 42762.4 2117.56
  -2   6  -7 40257.3 2160.38
  -2   6  -7 44901.2 2263.71
  -2   6  -7 43672.1 2255.24
  -2   6  -7 43989.0 5034.83
  -2   6  -6 5179.02 795.260
  -2   6  -6 4748.58 1400.41
  -2   6  -6 5329.40 797.250
  -2   6  -6 4841.65 981.949
  -2   6  -6 4352.80 1620.81
  -2   6  -6 4445.49 1720.71
  -2   6  -6 4851.22 792.054
  -2   6  -6 4225.60 1066.76
  -2   6  -6 4481.52 744.225
  -2   6  -6 4824.85 908.652
  -2   6  -6 5066.98 821.614
  -2   6  -6 4271.62 1500.50
  -2   6  -5 60266.8 5318.23
  -2   6  -5 62108.7 5407.65
  -2   6  -5 63508.2 2634.51
  -2   6  -5 64609.3 2939.50
  -2   6  -5 70416.8 6323.51
  -2   6  -5 65268.7 2730.92
  -2   6  -5 58339.0 5258.32
  -2   6  -5 66813.7 2725.86
  -2   6  -5 65713.7 2681.57
  -2   6  -5 66398.7 3078.44
  -2   6  -5 60746.5 2783.06
  -2   6  -4 7479.78 1071.78
  -2   6  -4 6228.41 891.078
  -2   6  -4 7835.42 1057.42
  -2   6  -4 6943.09 1974.49
  -2   6  -4 7792.94 952.404
  -2   6  -4 5833.50 793.998
  -2   6  -4 10653.5 2447.01
  -2   6  -4 8468.25 1949.88
  -2   6  -4 6427.33 857.314
  -2   6  -4 7979.38 1972.12
  -2   6  -4 8111.10 1971.56
  -2   6  -4 5809.91 924.515
  -2   6  -3 773.078 431.019
  -2   6  -3 3907.44 1230.08
  -2   6  -3 1843.34 525.859
  -2   6  -3 640.906 713.517
  -2   6  -3 2229.40 713.348
  -2   6  -3 2670.48 1161.26
  -2   6  -3 931.540 436.354
  -2   6  -3 2248.00 680.257
  -2   6  -3 2190.52 1051.17
  -2   6  -3 530.757 714.533
  -2   6  -3 238.667 536.332
  -2   6  -3-176.060 762.310
  -2   6  -3 582.275 340.840
  -2   6  -3 1428.55 446.317
  -2   6  -3 1387.19 510.448
  -2   6  -2 1628.17 554.788
  -2   6  -2 972.275 499.261
  -2   6  -2 687.697 339.636
  -2   6  -2 620.248 439.375
  -2   6  -2 411.312 574.742
  -2   6  -2 993.185 495.941
  -2   6  -2 5.25240 469.741
  -2   6  -2-641.764 429.657
  -2   6  -2 1311.49 585.213
  -2   6  -2 1164.36 835.839
  -2   6  -2-1339.77 971.366
  -2   6  -2 1158.67 381.305
  -2   6  -2 667.990 720.225
  -2   6  -2 3485.93 1441.22
  -2   6  -2-3832.82 1226.02
  -2   6  -1 11815.3 1241.15
  -2   6  -1 12828.3 2369.89
  -2   6  -1 8044.05 1896.10
  -2   6  -1 11346.9 1121.58
  -2   6  -1 16695.1 2664.38
  -2   6  -1 15048.1 3006.80
  -2   6  -1 11930.1 1137.86
  -2   6  -1 10145.3 1158.17
  -2   6  -1 13161.1 2500.57
  -2   6  -1 12162.9 1347.29
  -2   6  -1 12154.5 2496.75
  -2   6  -1 11511.3 1140.15
  -2   6  -1 13973.1 2982.83
  -2   6  -1 12763.0 1291.29
  -2   6   0 14015.9 1322.37
  -2   6   0 14497.5 1290.79
  -2   6   0 12969.2 1350.98
  -2   6   0 14159.6 1259.83
  -2   6   0 14692.0 2617.10
  -2   6   0 11086.6 2363.46
  -2   6   0 12455.5 2353.92
  -2   6   0 12776.6 1247.44
  -2   6   0 16928.4 2879.11
  -2   6   0 14582.8 1350.52
  -2   6   0 18222.8 3266.95
  -2   6   0 16095.2 2683.17
  -2   6   0 15384.2 2953.99
  -2   6   0 14618.5 1264.24
  -2   6   1 814.663 522.139
  -2   6   1 186.801 303.989
  -2   6   1 612.260 438.612
  -2   6   1 2446.69 1274.56
  -2   6   1 79.8197 242.558
  -2   6   1-360.876 503.928
  -2   6   1 307.121 550.812
  -2   6   1-405.831 652.643
  -2   6   1-75.6476 279.165
  -2   6   1 1508.73 1100.17
  -2   6   1 1816.55 1033.36
  -2   6   1 3644.23 1331.30
  -2   6   1 724.583 487.232
  -2   6   2 7376.23 965.697
  -2   6   2 10163.4 1232.96
  -2   6   2 10097.8 2415.17
  -2   6   2 8956.65 982.987
  -2   6   2 13072.4 2864.91
  -2   6   2 9170.19 1050.41
  -2   6   2 9346.96 1116.43
  -2   6   2 9828.97 1206.03
  -2   6   2 8471.77 1013.10
  -2   6   2 8611.14 1072.00
  -2   6   3 3011.94 684.602
  -2   6   3 3895.17 731.685
  -2   6   3 3250.81 748.676
  -2   6   3 3876.31 702.494
  -2   6   3 4158.08 781.309
  -2   6   3 4349.81 810.530
  -2   6   3 4354.97 718.178
  -2   6   3 3911.23 707.942
  -2   6   4 7658.44 1066.26
  -2   6   4 7221.35 1010.25
  -2   6   4 8260.39 1015.82
  -2   6   4 7400.49 935.592
  -2   6   4 6492.67 957.205
  -2   6   4 6367.99 884.627
  -2   6   4 6957.63 851.514
  -2   6   4 6406.62 869.940
  -2   6   4 6533.19 923.567
  -2   6   5 19199.1 1437.37
  -2   6   5 18580.2 1344.35
  -2   6   5 18291.1 1456.83
  -2   6   5 17168.8 1543.22
  -2   6   5 19857.9 1476.75
  -2   6   5 17483.7 1434.77
  -2   6   5 20726.6 1461.72
  -2   6   5 17890.7 1400.07
  -2   6   5 17062.4 1440.42
  -2   6   5 19112.7 1543.26
  -2   6   6 26728.3 1714.17
  -2   6   6 28069.6 1922.45
  -2   6   6 29309.9 1816.82
  -2   6   6 29626.5 1744.30
  -2   6   6 28822.6 1695.69
  -2   6   6 23237.3 1544.29
  -2   6   6 30648.1 1738.08
  -2   6   6 28559.8 1723.60
  -2   6   6 32367.5 1776.34
  -2   6   7 1105.81 389.704
  -2   6   7 1387.68 483.679
  -2   6   7 1054.04 391.732
  -2   6   7 1242.56 533.603
  -2   6   7 821.223 348.672
  -2   6   7 519.899 340.700
  -2   6   7 748.547 302.206
  -2   6   7 1246.24 445.609
  -2   6   8 368.147 386.511
  -2   6   8 745.845 332.564
  -2   6   8 290.518 278.062
  -2   6   8 261.105 278.336
  -2   6   8 219.535 274.658
  -2   6   8 473.660 325.959
  -2   6   8 237.594 325.154
  -2   6   8 242.529 256.817
  -2   6   9 580.950 268.964
  -2   6   9 381.172 228.422
  -2   6   9 671.665 320.286
  -2   6   9 445.431 248.544
  -2   6   9 1056.78 307.632
  -2   6   9 883.025 262.303
  -2   6   9 680.725 288.388
  -2   6   9 568.929 259.816
  -2   6   9 954.613 395.548
  -2   6  10 1551.45 337.865
  -2   6  10 1901.63 387.871
  -2   6  10 1938.53 338.210
  -2   6  10 1998.19 341.545
  -2   6  10 1960.87 347.965
  -2   6  10 1410.54 273.472
  -2   6  10 1967.86 362.007
  -2   6  10 2053.59 365.481
  -2   6  10 1611.71 288.763
  -2   7 -15 3773.73 384.744
  -2   7 -15 3236.80 431.800
  -2   7 -15 3251.68 346.405
  -2   7 -15 2818.87 368.610
  -2   7 -15 3454.79 378.367
  -2   7 -14 793.648 270.539
  -2   7 -14 586.810 262.520
  -2   7 -14 926.842 262.726
  -2   7 -14 404.889 225.372
  -2   7 -14 1117.50 344.045
  -2   7 -13 144.368 291.361
  -2   7 -13 430.926 238.883
  -2   7 -13 575.947 295.230
  -2   7 -13 98.9198 232.720
  -2   7 -13 462.236 275.199
  -2   7 -13-72.5393 297.615
  -2   7 -13 865.328 418.963
  -2   7 -12 598.964 333.618
  -2   7 -12 383.293 306.133
  -2   7 -12 752.314 393.062
  -2   7 -12 628.313 356.827
  -2   7 -12 270.043 340.545
  -2   7 -12 647.382 321.733
  -2   7 -12 370.512 303.461
  -2   7 -12 682.092 392.381
  -2   7 -12 472.876 284.144
  -2   7 -11 575.066 306.345
  -2   7 -11 634.499 356.017
  -2   7 -11 375.170 282.339
  -2   7 -11 621.740 359.577
  -2   7 -11 1176.52 482.942
  -2   7 -11 730.987 494.523
  -2   7 -11 80.6699 277.987
  -2   7 -11-84.5233 314.409
  -2   7 -11 824.044 384.629
  -2   7 -10 897.499 493.204
  -2   7 -10 542.332 450.136
  -2   7 -10 510.630 453.101
  -2   7 -10 478.069 354.331
  -2   7 -10 747.717 436.326
  -2   7 -10 385.351 286.604
  -2   7 -10 1260.60 539.074
  -2   7 -10-157.481 323.267
  -2   7 -10 261.742 409.253
  -2   7  -9 11131.1 1040.60
  -2   7  -9 15526.9 1331.73
  -2   7  -9 13731.6 1238.19
  -2   7  -9 10882.4 1096.18
  -2   7  -9 11704.3 1125.85
  -2   7  -9 12950.2 1180.37
  -2   7  -9 15156.8 1400.23
  -2   7  -9 11402.4 1103.93
  -2   7  -9 14429.5 1420.86
  -2   7  -9 13175.8 1324.36
  -2   7  -8 1102.78 600.196
  -2   7  -8 546.754 345.783
  -2   7  -8 921.647 450.542
  -2   7  -8 846.911 465.289
  -2   7  -8 829.750 411.561
  -2   7  -8 630.715 468.351
  -2   7  -8 749.446 430.985
  -2   7  -8 1297.22 650.303
  -2   7  -8 701.116 375.025
  -2   7  -8 665.443 436.637
  -2   7  -7 1506.82 507.192
  -2   7  -7 1746.53 539.849
  -2   7  -7 1268.87 477.898
  -2   7  -7 1266.90 472.824
  -2   7  -7 1361.40 467.196
  -2   7  -7 1746.60 709.771
  -2   7  -7 1921.46 561.326
  -2   7  -7 2725.85 781.537
  -2   7  -7 2478.12 642.069
  -2   7  -6 12478.6 1210.34
  -2   7  -6 11074.3 1153.11
  -2   7  -6 10897.9 1206.99
  -2   7  -6 11217.0 1307.96
  -2   7  -6 12726.1 1204.70
  -2   7  -6 13893.6 1450.21
  -2   7  -6 10281.1 1157.10
  -2   7  -6 12823.8 1235.00
  -2   7  -5 15427.2 1406.17
  -2   7  -5 12704.2 1380.51
  -2   7  -5 13329.0 1378.40
  -2   7  -5 12595.2 1240.35
  -2   7  -5 12893.6 1332.90
  -2   7  -5 12589.5 1232.50
  -2   7  -5 13677.7 1260.66
  -2   7  -5 13486.0 1435.77
  -2   7  -4 4265.47 895.621
  -2   7  -4 4162.11 857.573
  -2   7  -4 3550.95 737.690
  -2   7  -4 3623.28 786.306
  -2   7  -4 3921.31 701.510
  -2   7  -4 5298.61 811.310
  -2   7  -4 5535.07 864.905
  -2   7  -4 4826.40 896.245
  -2   7  -3 5022.79 752.522
  -2   7  -3 4208.23 761.357
  -2   7  -3 4756.76 811.219
  -2   7  -3 4246.86 858.084
  -2   7  -3 4697.24 892.311
  -2   7  -3 4298.72 872.221
  -2   7  -3 4548.86 869.455
  -2   7  -3 3441.39 687.250
  -2   7  -3 4948.12 795.336
  -2   7  -2 1203.61 452.425
  -2   7  -2 858.289 481.984
  -2   7  -2 1646.74 613.031
  -2   7  -2 848.326 451.072
  -2   7  -2 1366.62 479.815
  -2   7  -2 839.704 442.089
  -2   7  -2 920.888 485.920
  -2   7  -2 1321.59 468.576
  -2   7  -2 2083.03 588.984
  -2   7  -2 1940.99 517.196
  -2   7  -1 15896.3 1362.12
  -2   7  -1 14676.4 1372.00
  -2   7  -1 12507.4 1222.58
  -2   7  -1 15845.4 1432.62
  -2   7  -1 16950.3 1388.46
  -2   7  -1 15042.3 1329.45
  -2   7  -1 17927.5 1443.76
  -2   7  -1 14968.3 1464.60
  -2   7  -1 13877.1 1228.77
  -2   7  -1 15562.4 1336.74
  -2   7   0 22534.0 1631.20
  -2   7   0 23626.0 1698.66
  -2   7   0 23780.4 1604.54
  -2   7   0 21731.5 1754.29
  -2   7   0 20984.4 1610.11
  -2   7   0 26185.3 1694.50
  -2   7   0 23962.1 1680.52
  -2   7   0 24959.9 1623.85
  -2   7   1 3218.13 631.048
  -2   7   1 3002.20 638.324
  -2   7   1 3383.01 717.123
  -2   7   1 2972.21 636.886
  -2   7   1 3344.59 673.344
  -2   7   1 3616.35 653.023
  -2   7   1 3301.49 627.235
  -2   7   1 2927.03 698.672
  -2   7   2 1574.82 447.605
  -2   7   2 1225.65 424.298
  -2   7   2 1621.16 590.833
  -2   7   2 1287.16 469.931
  -2   7   2 1167.64 506.121
  -2   7   2 1331.73 453.881
  -2   7   2 2502.23 651.072
  -2   7   2 1479.92 425.196
  -2   7   3 489.250 370.466
  -2   7   3 260.210 475.288
  -2   7   3 553.865 392.829
  -2   7   3 475.124 371.876
  -2   7   3-146.988 299.625
  -2   7   3 841.419 367.332
  -2   7   3 605.338 469.365
  -2   7   3 466.416 309.535
  -2   7   3 624.695 326.065
  -2   7   3 648.842 401.138
  -2   7   3 1244.92 528.013
  -2   7   4 1586.68 416.513
  -2   7   4 1729.79 522.230
  -2   7   4 1830.10 436.821
  -2   7   4 1662.15 467.475
  -2   7   4 1520.37 549.000
  -2   7   4 1449.70 444.257
  -2   7   4 864.435 411.172
  -2   7   4 1710.88 551.178
  -2   7   4 1146.52 452.913
  -2   7   4 2104.76 513.394
  -2   7   5 1648.46 404.419
  -2   7   5 2237.96 613.410
  -2   7   5 2574.52 514.546
  -2   7   5 2611.47 547.353
  -2   7   5 2570.04 518.973
  -2   7   5 2561.63 601.723
  -2   7   5 3034.94 578.718
  -2   7   5 1622.63 442.471
  -2   7   5 3176.05 575.257
  -2   7   6 755.714 289.695
  -2   7   6 573.233 366.080
  -2   7   6 668.387 296.210
  -2   7   6 557.846 303.199
  -2   7   6 1138.47 368.928
  -2   7   6-79.9025 240.828
  -2   7   6 171.648 258.972
  -2   7   7 499.677 243.320
  -2   7   7 220.983 293.858
  -2   7   7 1076.50 296.298
  -2   7   7 630.882 262.675
  -2   7   7 1309.02 336.026
  -2   7   7 1211.05 347.497
  -2   7   7 1273.36 318.031
  -2   7   8 108.022 152.586
  -2   7   8 239.952 144.688
  -2   7   8 332.603 184.358
  -2   7   8-119.691 184.331
  -2   7   8-126.130 169.938
  -2   7   8 144.936 149.557
  -2   7   8 486.011 232.986
  -2   7   8 390.605 193.280
  -2   8 -13 1846.20 321.775
  -2   8 -13 2308.09 337.436
  -2   8 -13 2376.14 317.843
  -2   8 -13 1858.16 302.403
  -2   8 -12 760.464 257.466
  -2   8 -12 530.688 262.020
  -2   8 -12 978.608 252.699
  -2   8 -12 812.559 281.170
  -2   8 -12 376.314 226.871
  -2   8 -11 1337.14 381.709
  -2   8 -11 1272.06 324.250
  -2   8 -11 1034.85 261.817
  -2   8 -11 2007.07 456.974
  -2   8 -11 730.723 280.139
  -2   8 -11 1469.87 372.654
  -2   8 -11 1464.45 388.081
  -2   8 -10 1453.24 441.202
  -2   8 -10 987.747 299.194
  -2   8 -10 1215.12 398.166
  -2   8 -10 1071.96 356.591
  -2   8 -10 1481.97 378.113
  -2   8 -10 994.314 391.117
  -2   8 -10 1182.54 337.895
  -2   8  -9 1112.05 458.511
  -2   8  -9 806.356 342.834
  -2   8  -9 1167.07 444.374
  -2   8  -9 547.895 404.333
  -2   8  -9 287.407 252.651
  -2   8  -9 688.529 337.680
  -2   8  -9 938.258 371.801
  -2   8  -8-182.236 294.822
  -2   8  -8 61.5146 337.241
  -2   8  -8 406.120 446.239
  -2   8  -8 453.871 366.578
  -2   8  -8-100.072 277.378
  -2   8  -8 417.060 334.603
  -2   8  -8-62.2401 273.059
  -2   8  -7 9172.40 842.789
  -2   8  -7 9742.47 965.391
  -2   8  -7 9990.84 1156.65
  -2   8  -7 10069.8 1099.22
  -2   8  -7 9943.90 986.962
  -2   8  -7 10242.5 970.274
  -2   8  -7 10185.1 1012.68
  -2   8  -7 11201.9 1012.68
  -2   8  -6 359.095 309.219
  -2   8  -6 216.284 322.563
  -2   8  -6 50.3317 318.995
  -2   8  -6 653.803 375.929
  -2   8  -6-19.7916 239.742
  -2   8  -6 253.344 418.253
  -2   8  -6 588.250 485.762
  -2   8  -6-288.915 303.127
  -2   8  -6 487.401 324.068
  -2   8  -5 362.279 389.272
  -2   8  -5 167.160 349.720
  -2   8  -5 213.412 267.537
  -2   8  -5 106.231 377.573
  -2   8  -5 124.838 362.955
  -2   8  -5 661.144 440.768
  -2   8  -5 134.284 320.146
  -2   8  -5 34.3459 294.462
  -2   8  -5 648.136 335.702
  -2   8  -4 927.141 452.598
  -2   8  -4 603.305 390.747
  -2   8  -4 435.100 367.446
  -2   8  -4 969.485 415.296
  -2   8  -4 711.540 402.450
  -2   8  -4 938.456 366.040
  -2   8  -4 528.048 376.168
  -2   8  -4 1203.71 469.391
  -2   8  -4 917.747 446.478
  -2   8  -3 9311.13 1070.39
  -2   8  -3 8273.76 999.320
  -2   8  -3 9371.60 968.816
  -2   8  -3 9562.61 951.604
  -2   8  -3 9135.63 973.033
  -2   8  -3 9144.57 963.933
  -2   8  -3 9785.63 1014.76
  -2   8  -3 8234.10 848.707
  -2   8  -3 9014.60 1040.80
  -2   8  -2 1890.92 497.065
  -2   8  -2 2884.05 562.095
  -2   8  -2 1809.90 452.044
  -2   8  -2 2343.62 589.877
  -2   8  -2 2643.96 571.684
  -2   8  -2 1862.48 450.522
  -2   8  -2 1669.65 523.624
  -2   8  -2 2630.30 499.419
  -2   8  -2 2261.74 552.116
  -2   8  -2 2353.61 501.479
  -2   8  -1 6664.85 831.032
  -2   8  -1 6128.27 766.047
  -2   8  -1 5145.76 738.063
  -2   8  -1 6385.14 750.973
  -2   8  -1 4791.45 755.862
  -2   8  -1 5842.09 859.893
  -2   8  -1 6580.75 802.560
  -2   8  -1 4880.93 708.003
  -2   8   0 1696.70 435.630
  -2   8   0 1619.79 464.576
  -2   8   0 1739.28 513.023
  -2   8   0 1433.32 429.371
  -2   8   0 1299.71 424.469
  -2   8   0 1337.85 379.093
  -2   8   0 1503.47 451.800
  -2   8   0 1576.09 481.565
  -2   8   1 4421.15 651.400
  -2   8   1 5493.20 711.316
  -2   8   1 4082.82 601.527
  -2   8   1 4034.47 611.768
  -2   8   1 3785.49 626.910
  -2   8   1 3914.33 694.618
  -2   8   1 4023.85 638.652
  -2   8   1 4430.08 615.304
  -2   8   1 3019.75 536.022
  -2   8   2 5911.08 683.488
  -2   8   2 6089.50 710.740
  -2   8   2 5042.25 607.216
  -2   8   2 5454.40 728.021
  -2   8   2 5229.26 683.303
  -2   8   2 5489.51 666.255
  -2   8   2 5117.04 675.739
  -2   8   2 5084.34 668.223
  -2   8   3 3379.53 460.157
  -2   8   3 3846.31 544.438
  -2   8   3 3645.00 536.006
  -2   8   3 4098.97 575.966
  -2   8   3 4247.16 593.780
  -2   8   3 3482.18 562.346
  -2   8   3 4957.72 596.633
  -2   8   3 4636.62 576.779
  -2   8   4 2311.05 390.607
  -2   8   4 2029.96 369.930
  -2   8   4 1983.55 390.397
  -2   8   4 1538.53 381.767
  -2   8   4 1008.65 271.513
  -2   8   4 1466.09 366.679
  -2   8   4 2020.59 410.013
  -2   8   5 606.751 221.035
  -2   8   5 880.592 241.823
  -2   8   5 889.299 245.158
  -2   8   5 832.352 223.732
  -2   8   5 205.563 204.691
  -2   8   5 551.683 253.888
  -2   8   6 484.257 178.884
  -2   9 -10 4.78693 156.040
  -2   9 -10 335.561 170.820
  -2   9 -10-120.325 146.705
  -2   9 -10 387.430 165.744
  -2   9 -10 231.812 189.371
  -2   9  -9 3945.10 413.229
  -2   9  -9 2828.22 408.953
  -2   9  -9 2873.90 384.998
  -2   9  -9 3874.38 422.658
  -2   9  -9 3261.76 450.343
  -2   9  -9 4195.61 432.655
  -2   9  -8 1002.83 267.815
  -2   9  -8 609.355 217.751
  -2   9  -8 665.753 274.364
  -2   9  -8 1168.95 330.898
  -2   9  -8 1101.04 275.723
  -2   9  -8 475.109 238.445
  -2   9  -7 5079.53 542.140
  -2   9  -7 6032.32 582.917
  -2   9  -7 3774.48 486.760
  -2   9  -7 4479.66 576.877
  -2   9  -7 4623.38 555.623
  -2   9  -7 5982.80 588.008
  -2   9  -6 5920.61 617.076
  -2   9  -6 5153.76 532.205
  -2   9  -6 7184.00 661.889
  -2   9  -6 6011.25 642.551
  -2   9  -6 6865.83 652.524
  -2   9  -6 5135.90 628.658
  -2   9  -6 7202.45 653.120
  -2   9  -5 839.573 300.176
  -2   9  -5 1326.25 362.122
  -2   9  -5 1334.72 391.907
  -2   9  -5 1396.32 326.148
  -2   9  -5 1445.36 352.405
  -2   9  -5 994.679 280.415
  -2   9  -5 1211.27 373.653
  -2   9  -4 1866.00 432.432
  -2   9  -4 1414.71 318.465
  -2   9  -4 1587.03 342.685
  -2   9  -4 1066.20 295.410
  -2   9  -4 1970.96 389.118
  -2   9  -4 1710.48 399.007
  -2   9  -4 999.586 235.091
  -2   9  -4 1123.94 348.651
  -2   9  -3 1426.88 354.119
  -2   9  -3 1146.26 358.833
  -2   9  -3 1357.07 372.797
  -2   9  -3 1015.04 278.152
  -2   9  -3 1702.39 344.487
  -2   9  -3 1064.37 288.049
  -2   9  -3 863.796 323.019
  -2   9  -2 5047.68 556.273
  -2   9  -2 4584.14 524.559
  -2   9  -2 4593.79 561.764
  -2   9  -2 4212.13 571.485
  -2   9  -2 3989.25 510.009
  -2   9  -2 4811.09 523.162
  -2   9  -1 133.188 156.640
  -2   9  -1-79.1778 185.983
  -2   9  -1-81.0495 167.313
  -2   9  -1-140.044 233.744
  -2   9  -1-252.875 204.138
  -2   9  -1 13.4868 190.540
  -2   9  -1 269.115 203.630
  -2   9   0 1671.90 321.596
  -2   9   0 1866.06 359.716
  -2   9   0 1950.09 334.731
  -2   9   0 1665.05 311.671
  -2   9   0 1610.98 354.252
  -2   9   0 1746.18 305.320
  -2   9   0 1637.36 301.419
  -2   9   1 986.735 220.099
  -2   9   1 959.988 236.657
  -2   9   1 731.904 197.687
  -2   9   1 1051.08 273.330
  -2   9   1 1576.61 285.909
  -2   9   1 993.088 253.016
  -1  -9  -1 704.745 218.587
  -1  -9   0 1034.40 237.675
  -1  -9   0 949.785 287.203
  -1  -9   0 929.085 273.360
  -1  -9   0 723.781 220.390
  -1  -9   0 1212.57 280.647
  -1  -9   0 764.740 239.717
  -1  -9   0 996.543 234.857
  -1  -9   0 1318.25 288.681
  -1  -9   1 2438.56 390.476
  -1  -9   1 1592.40 329.445
  -1  -9   1 1609.40 283.117
  -1  -9   1 1706.64 315.357
  -1  -9   1 2013.32 348.323
  -1  -9   1 2019.77 348.770
  -1  -9   1 1282.96 275.579
  -1  -9   1 1677.20 329.434
  -1  -9   2 1692.87 359.044
  -1  -9   2 1222.36 302.925
  -1  -9   2 1311.31 332.180
  -1  -9   2 719.733 263.151
  -1  -9   2 920.253 306.977
  -1  -9   2 1137.76 367.619
  -1  -9   2 1830.72 361.957
  -1  -9   2 1077.16 278.627
  -1  -9   3 5352.84 558.678
  -1  -9   3 5722.60 603.939
  -1  -9   3 4467.79 535.667
  -1  -9   3 4131.39 506.784
  -1  -9   3 5912.42 690.598
  -1  -9   3 4916.35 569.172
  -1  -9   3 5393.09 586.649
  -1  -9   3 5245.05 557.134
  -1  -9   4 9970.28 774.680
  -1  -9   4 9014.40 721.851
  -1  -9   4 11283.4 902.405
  -1  -9   4 8484.80 709.791
  -1  -9   4 10318.8 801.288
  -1  -9   4 8223.00 826.872
  -1  -9   4 8455.56 704.315
  -1  -9   4 11708.5 861.099
  -1  -9   5 1048.73 289.115
  -1  -9   5 965.332 297.499
  -1  -9   5 1185.96 309.728
  -1  -9   5 1563.15 377.210
  -1  -9   5 1513.11 406.664
  -1  -9   5 831.615 210.982
  -1  -9   5 1089.02 303.729
  -1  -9   5 1025.93 280.923
  -1  -9   5 1084.95 301.749
  -1  -9   6 1944.02 349.647
  -1  -9   6 1488.53 345.901
  -1  -9   6 1192.61 255.161
  -1  -9   6 2498.44 424.304
  -1  -9   6 2594.10 396.639
  -1  -9   6 1772.46 328.140
  -1  -9   6 2098.22 395.092
  -1  -9   6 1452.79 311.781
  -1  -9   6 1438.53 310.087
  -1  -9   7 1515.03 345.135
  -1  -9   7 1346.78 265.695
  -1  -9   7 1621.69 347.675
  -1  -9   7 797.852 255.760
  -1  -9   7 1159.78 281.396
  -1  -9   7 1383.59 319.118
  -1  -9   7 956.189 288.442
  -1  -9   7 1358.21 303.837
  -1  -9   8 108.290 174.508
  -1  -9   8 146.476 184.436
  -1  -9   8-259.860 161.632
  -1  -9   8-432.670 234.394
  -1  -9   8 218.998 199.339
  -1  -9   8 280.118 207.739
  -1  -9   8 118.519 178.915
  -1  -9   8 743.002 262.229
  -1  -9   9 2878.69 338.702
  -1  -9   9 2736.69 396.745
  -1  -9   9 3247.68 386.117
  -1  -9  10 9123.46 618.010
  -1  -8  -5 2173.02 381.773
  -1  -8  -5 1701.01 286.219
  -1  -8  -5 1686.01 302.671
  -1  -8  -5 1312.02 252.139
  -1  -8  -5 1981.53 344.067
  -1  -8  -5 1907.85 307.232
  -1  -8  -5 1146.73 267.795
  -1  -8  -5 1430.06 260.167
  -1  -8  -4 2243.01 378.470
  -1  -8  -4 2498.62 396.171
  -1  -8  -4 2961.24 439.108
  -1  -8  -4 3005.71 444.996
  -1  -8  -4 2410.36 402.823
  -1  -8  -4 2837.81 440.255
  -1  -8  -4 2478.39 433.396
  -1  -8  -4 3433.54 476.254
  -1  -8  -4 3021.50 520.752
  -1  -8  -3 6887.55 778.409
  -1  -8  -3 7105.20 801.942
  -1  -8  -3 5797.92 655.792
  -1  -8  -3 4974.06 615.546
  -1  -8  -3 6425.52 679.476
  -1  -8  -3 6443.39 700.381
  -1  -8  -3 5339.08 629.797
  -1  -8  -3 5752.12 645.100
  -1  -8  -3 6609.55 700.802
  -1  -8  -3 4203.54 495.083
  -1  -8  -2 1385.87 460.617
  -1  -8  -2 735.085 312.445
  -1  -8  -2 953.338 324.581
  -1  -8  -2 399.804 295.433
  -1  -8  -2 847.143 334.439
  -1  -8  -2 468.992 316.823
  -1  -8  -2 419.003 277.400
  -1  -8  -2 1114.82 345.134
  -1  -8  -2 894.258 453.478
  -1  -8  -2 749.531 314.820
  -1  -8  -1 1340.15 496.726
  -1  -8  -1 932.309 358.607
  -1  -8  -1 1075.36 376.549
  -1  -8  -1 753.117 323.582
  -1  -8  -1 1085.49 403.075
  -1  -8  -1 1133.45 399.684
  -1  -8  -1 872.748 410.136
  -1  -8  -1 779.551 414.541
  -1  -8  -1 963.176 374.900
  -1  -8   0 92.9014 285.807
  -1  -8   0 7.72614 281.421
  -1  -8   0 342.574 317.394
  -1  -8   0 21.1932 242.230
  -1  -8   0 280.384 369.625
  -1  -8   0-25.5311 241.534
  -1  -8   0 425.336 349.619
  -1  -8   0 504.215 296.382
  -1  -8   0 98.8345 279.611
  -1  -8   1 577.477 401.534
  -1  -8   1-76.9017 303.036
  -1  -8   1 397.741 301.745
  -1  -8   1 308.122 293.741
  -1  -8   1 146.393 347.634
  -1  -8   1-137.640 282.793
  -1  -8   1 206.868 311.228
  -1  -8   1 323.731 348.745
  -1  -8   1-1.16669 274.484
  -1  -8   2 2695.09 600.143
  -1  -8   2 3181.96 671.619
  -1  -8   2 3021.89 619.738
  -1  -8   2 3320.34 722.267
  -1  -8   2 1776.09 488.190
  -1  -8   2 2461.72 582.588
  -1  -8   2 2673.69 569.710
  -1  -8   2 3052.57 626.720
  -1  -8   2 2994.83 631.263
  -1  -8   3 1108.03 363.729
  -1  -8   3 2037.68 583.289
  -1  -8   3 1831.95 586.548
  -1  -8   3 1988.13 564.901
  -1  -8   3 1976.91 554.628
  -1  -8   3 1220.85 455.749
  -1  -8   3 1749.41 495.140
  -1  -8   3 2060.97 569.886
  -1  -8   3 1375.74 386.841
  -1  -8   3 1677.50 512.577
  -1  -8   4 622.850 309.714
  -1  -8   4 869.559 388.503
  -1  -8   4 665.490 368.809
  -1  -8   4 483.140 353.574
  -1  -8   4 718.097 317.881
  -1  -8   4 843.196 465.503
  -1  -8   4 807.838 394.056
  -1  -8   4 1076.24 483.089
  -1  -8   4 927.595 416.311
  -1  -8   4 665.827 280.857
  -1  -8   4 798.268 436.510
  -1  -8   5 622.471 348.034
  -1  -8   5 1024.95 457.340
  -1  -8   5 1051.99 474.015
  -1  -8   5 762.267 379.293
  -1  -8   5 626.757 299.043
  -1  -8   5 1380.13 422.061
  -1  -8   5 849.347 443.930
  -1  -8   5 723.086 396.144
  -1  -8   5 394.807 232.119
  -1  -8   5 903.228 380.463
  -1  -8   5 1208.14 476.437
  -1  -8   5 638.943 345.273
  -1  -8   6 1610.05 509.188
  -1  -8   6 2254.84 552.918
  -1  -8   6 3162.95 637.110
  -1  -8   6 2696.75 645.128
  -1  -8   6 2739.72 609.480
  -1  -8   6 2175.67 476.644
  -1  -8   6 2894.27 615.900
  -1  -8   6 3277.46 614.538
  -1  -8   6 1873.28 526.904
  -1  -8   6 2514.87 522.541
  -1  -8   6 1716.32 372.206
  -1  -8   7 1215.91 418.814
  -1  -8   7 1244.74 398.476
  -1  -8   7 1077.14 404.026
  -1  -8   7 785.722 314.588
  -1  -8   7 1015.78 413.256
  -1  -8   7 1490.67 421.104
  -1  -8   7 744.324 373.936
  -1  -8   7 911.593 366.520
  -1  -8   7 1433.46 392.730
  -1  -8   7 1112.13 403.301
  -1  -8   7 1701.87 518.364
  -1  -8   8 3830.05 622.481
  -1  -8   8 3820.23 659.394
  -1  -8   8 4731.26 686.394
  -1  -8   8 4005.03 598.313
  -1  -8   8 3626.43 572.895
  -1  -8   8 3889.72 531.591
  -1  -8   8 3373.41 604.566
  -1  -8   8 3216.19 613.816
  -1  -8   8 3676.08 624.301
  -1  -8   9 10230.5 931.612
  -1  -8   9 11523.3 973.891
  -1  -8   9 13029.3 1041.20
  -1  -8   9 9868.02 883.027
  -1  -8   9 11826.5 950.858
  -1  -8   9 11267.9 996.016
  -1  -8   9 11526.4 859.570
  -1  -8   9 10809.3 969.705
  -1  -8   9 12282.6 1086.31
  -1  -8  10 14695.1 1126.09
  -1  -8  10 12263.4 951.401
  -1  -8  10 14378.6 920.896
  -1  -8  10 13925.0 999.211
  -1  -8  10 15135.4 1038.23
  -1  -8  10 9473.55 869.502
  -1  -8  10 12781.5 1005.49
  -1  -8  10 11054.1 941.248
  -1  -8  10 13722.9 1001.46
  -1  -8  11 1787.94 332.595
  -1  -8  11 2253.24 396.251
  -1  -8  11 1516.67 342.917
  -1  -8  11 1130.46 319.704
  -1  -8  11 2833.42 508.907
  -1  -8  11 1084.87 312.394
  -1  -8  11 721.117 254.852
  -1  -8  11 1829.14 382.363
  -1  -8  12 301.463 232.192
  -1  -8  12 857.468 294.387
  -1  -8  12 511.116 202.253
  -1  -8  12 44.1755 200.242
  -1  -8  12 196.866 206.743
  -1  -8  12 585.204 240.311
  -1  -8  12 138.457 194.609
  -1  -8  12 167.891 191.218
  -1  -8  13 5659.82 505.275
  -1  -8  13 5504.66 486.498
  -1  -8  13 5495.87 436.927
  -1  -7  -8 240.134 176.858
  -1  -7  -8 117.074 195.709
  -1  -7  -8-294.828 219.915
  -1  -7  -8-108.309 185.279
  -1  -7  -8 13.9514 170.769
  -1  -7  -8 462.627 196.327
  -1  -7  -8 43.9299 156.974
  -1  -7  -7 2392.78 440.043
  -1  -7  -7 2291.54 420.557
  -1  -7  -7 2449.46 402.090
  -1  -7  -7 2524.71 441.790
  -1  -7  -7 2099.49 367.642
  -1  -7  -7 2364.77 433.305
  -1  -7  -7 3015.23 493.314
  -1  -7  -7 1663.47 421.829
  -1  -7  -6 1935.47 447.573
  -1  -7  -6 1936.11 459.003
  -1  -7  -6 2865.64 509.914
  -1  -7  -6 2705.75 515.554
  -1  -7  -6 1903.87 424.205
  -1  -7  -6 2134.29 460.061
  -1  -7  -6 2002.18 570.165
  -1  -7  -6 2576.39 476.225
  -1  -7  -5 7361.56 864.135
  -1  -7  -5 7648.05 927.963
  -1  -7  -5 5465.08 738.751
  -1  -7  -5 6958.06 850.448
  -1  -7  -5 6186.80 787.567
  -1  -7  -5 7249.45 1010.62
  -1  -7  -5 6599.89 786.838
  -1  -7  -5 7639.77 906.326
  -1  -7  -5 6432.19 813.174
  -1  -7  -4 1136.49 434.261
  -1  -7  -4 2299.66 591.630
  -1  -7  -4 1524.47 468.641
  -1  -7  -4 1677.82 496.851
  -1  -7  -4 471.491 377.616
  -1  -7  -4 1627.16 534.075
  -1  -7  -4 1995.84 552.348
  -1  -7  -4 2017.37 563.162
  -1  -7  -4 1792.85 505.006
  -1  -7  -4 1802.58 597.336
  -1  -7  -3 1399.00 646.885
  -1  -7  -3 1376.71 502.016
  -1  -7  -3 1747.05 503.284
  -1  -7  -3 1453.90 436.182
  -1  -7  -3 1561.90 580.218
  -1  -7  -3 1344.39 481.150
  -1  -7  -3 2039.75 567.685
  -1  -7  -3 1366.44 430.980
  -1  -7  -3 1070.47 495.627
  -1  -7  -3 1818.96 539.386
  -1  -7  -3 966.874 477.286
  -1  -7  -2 5589.76 793.043
  -1  -7  -2 5469.16 1006.65
  -1  -7  -2 5498.34 843.444
  -1  -7  -2 4890.53 802.037
  -1  -7  -2 4984.09 813.788
  -1  -7  -2 4709.98 879.984
  -1  -7  -2 6863.85 1000.45
  -1  -7  -2 4319.23 814.518
  -1  -7  -2 6025.35 896.875
  -1  -7  -2 5447.32 835.045
  -1  -7  -1 2699.67 827.848
  -1  -7  -1 2969.42 654.064
  -1  -7  -1 2011.04 537.274
  -1  -7  -1 2386.37 684.390
  -1  -7  -1 2379.29 680.486
  -1  -7  -1 2355.72 595.525
  -1  -7  -1 1713.80 568.567
  -1  -7  -1 2002.20 530.370
  -1  -7  -1 2212.11 579.748
  -1  -7  -1 2555.33 682.351
  -1  -7   0 6001.41 987.762
  -1  -7   0 4995.60 900.414
  -1  -7   0 4803.05 936.766
  -1  -7   0 5528.50 830.922
  -1  -7   0 5300.22 989.246
  -1  -7   0 5468.88 826.962
  -1  -7   0 5011.44 810.104
  -1  -7   0 5015.78 871.616
  -1  -7   0 4837.15 802.236
  -1  -7   0 5293.02 854.024
  -1  -7   1 11351.0 1277.16
  -1  -7   1 11518.5 1383.10
  -1  -7   1 10750.3 1205.69
  -1  -7   1 11073.7 1220.90
  -1  -7   1 11007.4 1178.37
  -1  -7   1 11650.6 1366.45
  -1  -7   1 9685.39 1153.14
  -1  -7   1 10477.1 1191.19
  -1  -7   1 9970.70 1142.40
  -1  -7   1 10972.5 1180.12
  -1  -7   2 3200.58 723.090
  -1  -7   2 4485.90 901.212
  -1  -7   2 3972.88 741.442
  -1  -7   2 2998.88 629.048
  -1  -7   2 3352.05 744.135
  -1  -7   2 3533.29 719.343
  -1  -7   2 3340.95 659.620
  -1  -7   2 3038.12 698.737
  -1  -7   2 4640.90 903.629
  -1  -7   2 2792.36 747.611
  -1  -7   2 2074.59 503.718
  -1  -7   3 9837.89 1142.40
  -1  -7   3 8031.37 1049.88
  -1  -7   3 8678.54 1123.71
  -1  -7   3 9279.30 1070.06
  -1  -7   3 8514.76 900.026
  -1  -7   3 9823.11 1270.52
  -1  -7   3 7929.87 998.862
  -1  -7   3 8449.27 1078.99
  -1  -7   3 9317.70 1058.39
  -1  -7   3 7743.26 1035.75
  -1  -7   4 3929.68 756.319
  -1  -7   4 3628.59 618.778
  -1  -7   4 4436.16 806.241
  -1  -7   4 2760.65 607.544
  -1  -7   4 4042.09 753.162
  -1  -7   4 4253.08 739.474
  -1  -7   4 3540.74 728.545
  -1  -7   4 4143.47 723.641
  -1  -7   4 4142.34 819.084
  -1  -7   4 5004.39 913.423
  -1  -7   5 13186.0 1154.18
  -1  -7   5 14275.0 1367.12
  -1  -7   5 13838.2 1325.07
  -1  -7   5 14179.0 1478.16
  -1  -7   5 14806.0 1401.14
  -1  -7   5 12634.5 1271.45
  -1  -7   5 12605.5 1219.81
  -1  -7   5 13818.1 1116.91
  -1  -7   5 12780.2 1250.68
  -1  -7   5 13639.1 1292.62
  -1  -7   6 970.162 462.540
  -1  -7   6 608.958 395.083
  -1  -7   6 469.756 352.756
  -1  -7   6 757.355 321.619
  -1  -7   6 174.421 435.727
  -1  -7   6 966.324 453.972
  -1  -7   6 905.406 362.596
  -1  -7   6 785.181 354.113
  -1  -7   6 340.387 348.420
  -1  -7   6 507.464 324.023
  -1  -7   7 34185.9 2086.44
  -1  -7   7 36357.1 2149.37
  -1  -7   7 35782.5 1940.49
  -1  -7   7 37127.1 2082.48
  -1  -7   7 38887.1 2288.36
  -1  -7   7 34069.3 1745.90
  -1  -7   7 30360.0 1941.41
  -1  -7   7 32890.0 1905.07
  -1  -7   7 33353.7 1979.39
  -1  -7   7 33884.6 1973.25
  -1  -7   8 4017.78 757.753
  -1  -7   8 4499.36 835.601
  -1  -7   8 4480.18 768.541
  -1  -7   8 4954.75 777.539
  -1  -7   8 6482.40 894.617
  -1  -7   8 5835.78 804.054
  -1  -7   8 5737.94 863.126
  -1  -7   8 5105.65 700.760
  -1  -7   8 5542.12 864.632
  -1  -7   8 4755.90 783.975
  -1  -7   9 5810.50 754.330
  -1  -7   9 4442.13 725.917
  -1  -7   9 5026.68 853.979
  -1  -7   9 5063.48 701.508
  -1  -7   9 4705.59 779.673
  -1  -7   9 5553.15 784.776
  -1  -7   9 5994.04 835.707
  -1  -7   9 5476.08 833.010
  -1  -7   9 5818.61 906.185
  -1  -7   9 4604.59 777.761
  -1  -7   9 5695.23 802.506
  -1  -7  10 14195.1 1276.50
  -1  -7  10 15956.9 1348.40
  -1  -7  10 16477.2 1281.83
  -1  -7  10 15588.6 1373.68
  -1  -7  10 19096.5 1371.80
  -1  -7  10 16821.0 1195.63
  -1  -7  10 16362.3 1197.59
  -1  -7  10 15508.8 1284.90
  -1  -7  10 15147.7 1246.03
  -1  -7  10 15272.5 1241.20
  -1  -7  11 7838.30 886.545
  -1  -7  11 7190.75 816.989
  -1  -7  11 8001.00 867.789
  -1  -7  11 9225.89 916.787
  -1  -7  11 7384.83 695.673
  -1  -7  11 8509.05 967.837
  -1  -7  11 8407.86 831.348
  -1  -7  11 7313.60 912.219
  -1  -7  11 7866.27 919.571
  -1  -7  11 7611.02 864.257
  -1  -7  11 8818.83 920.849
  -1  -7  12 5223.35 584.605
  -1  -7  12 5159.30 730.082
  -1  -7  12 5966.77 743.834
  -1  -7  12 4005.07 646.424
  -1  -7  12 4742.75 662.507
  -1  -7  12 5241.10 640.328
  -1  -7  12 5377.28 702.433
  -1  -7  12 5538.77 695.594
  -1  -7  12 3403.28 579.683
  -1  -7  12 4886.50 652.126
  -1  -7  13 936.683 322.302
  -1  -7  13 1365.45 383.583
  -1  -7  13 1051.73 353.437
  -1  -7  13 1265.90 369.532
  -1  -7  13 916.582 298.143
  -1  -7  13 1051.84 311.119
  -1  -7  13 663.931 230.502
  -1  -7  13 1586.10 389.428
  -1  -7  13 1113.59 363.733
  -1  -7  13 1736.01 425.542
  -1  -7  14 3623.72 486.552
  -1  -7  14 3195.28 451.517
  -1  -7  14 3866.66 425.560
  -1  -7  14 5301.10 564.952
  -1  -7  14 4831.60 516.033
  -1  -7  14 3743.01 458.697
  -1  -7  14 3123.42 482.880
  -1  -7  14 3522.46 456.088
  -1  -7  14 3807.59 494.531
  -1  -7  15-12.0699 135.064
  -1  -7  15 32.4728 142.375
  -1  -7  15 55.4300 153.355
  -1  -6 -10 6378.19 564.686
  -1  -6 -10 5472.81 547.650
  -1  -6 -10 5791.88 650.475
  -1  -6 -10 5765.34 581.119
  -1  -6 -10 4479.75 475.767
  -1  -6 -10 6610.67 592.491
  -1  -6 -10 6115.81 578.252
  -1  -6  -9 4061.01 574.744
  -1  -6  -9 4618.71 613.080
  -1  -6  -9 4229.85 687.110
  -1  -6  -9 3505.25 556.903
  -1  -6  -9 3282.08 466.964
  -1  -6  -9 3950.46 594.988
  -1  -6  -9 4897.65 639.749
  -1  -6  -9 4863.61 628.376
  -1  -6  -9 3769.59 539.148
  -1  -6  -8 3174.02 590.256
  -1  -6  -8 2943.10 592.143
  -1  -6  -8 3341.66 588.228
  -1  -6  -8 4530.79 706.122
  -1  -6  -8 3230.94 610.545
  -1  -6  -8 4299.56 670.407
  -1  -6  -8 2767.83 487.844
  -1  -6  -8 2697.12 543.055
  -1  -6  -8 3212.86 713.947
  -1  -6  -7 2920.38 676.044
  -1  -6  -7 1953.24 524.361
  -1  -6  -7 2808.00 643.417
  -1  -6  -7 2497.09 544.597
  -1  -6  -7 3946.03 740.923
  -1  -6  -7 3037.13 631.264
  -1  -6  -7 2911.72 583.922
  -1  -6  -7 3276.80 616.463
  -1  -6  -7 4450.15 893.135
  -1  -6  -6 1416.47 443.092
  -1  -6  -6 2630.90 772.675
  -1  -6  -6 3668.61 757.713
  -1  -6  -6 2653.24 675.165
  -1  -6  -6 2264.74 539.037
  -1  -6  -6 1793.99 524.699
  -1  -6  -6 1969.48 597.524
  -1  -6  -6 2012.59 620.388
  -1  -6  -6 2889.90 651.398
  -1  -6  -6 3081.59 694.402
  -1  -6  -5 23801.3 1843.95
  -1  -6  -5 21802.7 1764.69
  -1  -6  -5 20892.3 1615.48
  -1  -6  -5 18708.0 1341.91
  -1  -6  -5 17883.2 1477.38
  -1  -6  -5 19865.9 1637.77
  -1  -6  -5 22278.5 1616.35
  -1  -6  -5 19982.4 1599.84
  -1  -6  -5 22552.5 1976.34
  -1  -6  -5 22108.4 1648.61
  -1  -6  -5 23492.3 1740.27
  -1  -6  -4 13158.2 1391.76
  -1  -6  -4 12658.9 1299.57
  -1  -6  -4 11258.0 1214.06
  -1  -6  -4 9695.84 1166.16
  -1  -6  -4 10034.3 1031.87
  -1  -6  -4 11650.0 1234.36
  -1  -6  -4 13665.3 1450.89
  -1  -6  -4 10833.7 1172.78
  -1  -6  -4 11189.2 1467.10
  -1  -6  -4 12124.1 1313.18
  -1  -6  -4 11631.3 1249.65
  -1  -6  -3 11736.0 1284.98
  -1  -6  -3 14419.2 1677.45
  -1  -6  -3 14966.5 1470.21
  -1  -6  -3 12871.0 1276.53
  -1  -6  -3 13905.7 1353.38
  -1  -6  -3 12629.2 1372.18
  -1  -6  -3 11402.4 1142.41
  -1  -6  -3 12835.0 1322.42
  -1  -6  -3 13586.2 1329.12
  -1  -6  -3 11873.2 1275.21
  -1  -6  -2 3106.50 755.661
  -1  -6  -2 3961.75 804.450
  -1  -6  -2 2933.60 675.191
  -1  -6  -2 3708.09 1293.63
  -1  -6  -2 2918.59 876.392
  -1  -6  -2 3047.62 631.850
  -1  -6  -2 4468.04 1524.29
  -1  -6  -2 3524.00 747.783
  -1  -6  -2 2614.96 591.714
  -1  -6  -2 3128.02 673.539
  -1  -6  -2 3495.14 754.062
  -1  -6  -2 2685.65 667.713
  -1  -6  -1 440.187 485.730
  -1  -6  -1 654.394 345.508
  -1  -6  -1 1313.97 921.187
  -1  -6  -1 709.938 773.774
  -1  -6  -1 495.850 378.384
  -1  -6  -1 678.508 518.405
  -1  -6  -1 44.3514 284.823
  -1  -6  -1 1597.24 947.168
  -1  -6  -1 614.893 469.289
  -1  -6  -1 1017.68 433.215
  -1  -6  -1 914.521 649.853
  -1  -6  -1 874.029 370.843
  -1  -6  -1 768.747 377.613
  -1  -6   0 1129.65 526.165
  -1  -6   0 665.663 416.943
  -1  -6   0 578.370 387.533
  -1  -6   0 955.437 548.427
  -1  -6   0 1060.43 778.702
  -1  -6   0-669.964 604.654
  -1  -6   0 915.134 458.997
  -1  -6   0 884.936 490.998
  -1  -6   0 760.370 442.526
  -1  -6   0 438.599 373.323
  -1  -6   1 2701.39 631.219
  -1  -6   1 4099.59 730.522
  -1  -6   1 2543.47 724.773
  -1  -6   1 2590.58 631.798
  -1  -6   1 2385.28 609.608
  -1  -6   1-217.077 623.263
  -1  -6   1 3475.13 677.227
  -1  -6   1 343.167 639.048
  -1  -6   1 2895.51 752.394
  -1  -6   1 3982.72 1339.52
  -1  -6   1 2519.04 1107.23
  -1  -6   1 3029.50 711.829
  -1  -6   1 3397.17 1281.86
  -1  -6   1 3448.84 691.963
  -1  -6   2 9367.13 1056.07
  -1  -6   2 9720.38 1118.57
  -1  -6   2 8501.22 1046.46
  -1  -6   2 8843.62 2108.17
  -1  -6   2 8781.55 1942.67
  -1  -6   2 11819.4 2270.64
  -1  -6   2 11663.0 1197.82
  -1  -6   2 9784.54 1064.52
  -1  -6   2 5828.14 1638.70
  -1  -6   2 12752.5 1368.33
  -1  -6   2 9020.19 1071.69
  -1  -6   2 10566.0 2142.57
  -1  -6   2 9608.62 1093.57
  -1  -6   3 97.0627 390.797
  -1  -6   3-769.764 827.189
  -1  -6   3-159.665 365.026
  -1  -6   3-754.326 414.357
  -1  -6   3 476.387 456.890
  -1  -6   3-316.180 303.739
  -1  -6   3 34.4810 342.473
  -1  -6   3-1321.76 815.248
  -1  -6   3-656.415 425.963
  -1  -6   3-454.169 675.296
  -1  -6   3 189.086 353.427
  -1  -6   3-99.1730 369.338
  -1  -6   3 689.593 722.463
  -1  -6   3-197.606 301.932
  -1  -6   4 5421.93 701.819
  -1  -6   4 6038.23 858.674
  -1  -6   4 6773.39 1690.55
  -1  -6   4 6976.40 912.093
  -1  -6   4 4901.95 666.919
  -1  -6   4 6120.88 888.927
  -1  -6   4 6636.55 1763.98
  -1  -6   4 6983.93 1887.73
  -1  -6   4 5287.69 1675.03
  -1  -6   4 6128.67 858.894
  -1  -6   4 4080.75 709.602
  -1  -6   4 3648.83 1112.41
  -1  -6   4 4715.51 792.588
  -1  -6   4 4834.88 788.594
  -1  -6   5 751.791 432.338
  -1  -6   5 2236.36 998.831
  -1  -6   5 1438.54 559.279
  -1  -6   5 848.929 443.544
  -1  -6   5 1359.92 479.825
  -1  -6   5 670.386 304.904
  -1  -6   5 1767.49 502.902
  -1  -6   5-2195.65 972.713
  -1  -6   5 1207.46 828.371
  -1  -6   5-366.686 805.749
  -1  -6   5 815.832 323.649
  -1  -6   5-821.404 772.251
  -1  -6   5 3733.64 1361.13
  -1  -6   5 1131.93 420.614
  -1  -6   6 6519.16 949.630
  -1  -6   6 7271.31 941.924
  -1  -6   6 7598.92 918.731
  -1  -6   6 7357.39 1011.45
  -1  -6   6 6869.84 1792.20
  -1  -6   6 7392.58 1866.51
  -1  -6   6 3087.63 1177.49
  -1  -6   6 6644.14 773.868
  -1  -6   6 7558.87 1866.51
  -1  -6   6 6244.57 847.083
  -1  -6   6 6242.00 869.324
  -1  -6   6 2466.43 1147.55
  -1  -6   6 6538.47 912.482
  -1  -6   7 2261.29 574.121
  -1  -6   7 1889.00 591.285
  -1  -6   7 2584.48 643.520
  -1  -6   7 2421.54 1105.60
  -1  -6   7 2594.52 1136.06
  -1  -6   7 2770.25 1045.61
  -1  -6   7 2848.15 607.290
  -1  -6   7 1558.39 559.926
  -1  -6   7 1520.29 968.722
  -1  -6   7 3101.13 647.312
  -1  -6   7 690.015 663.957
  -1  -6   7 2778.73 563.772
  -1  -6   7 2286.83 507.108
  -1  -6   7 2121.45 552.681
  -1  -6   8 7576.84 903.918
  -1  -6   8 8241.30 966.281
  -1  -6   8 8548.68 1063.15
  -1  -6   8 7441.07 955.285
  -1  -6   8 7707.30 1913.50
  -1  -6   8 8392.87 1016.57
  -1  -6   8 10383.9 1195.97
  -1  -6   8 7499.63 928.282
  -1  -6   8 8486.14 2004.78
  -1  -6   8 6647.81 919.306
  -1  -6   8 6841.06 913.411
  -1  -6   9 29917.1 1956.59
  -1  -6   9 31880.1 1890.12
  -1  -6   9 29317.0 1624.61
  -1  -6   9 30695.3 1709.30
  -1  -6   9 32457.8 1900.98
  -1  -6   9 30535.1 1838.49
  -1  -6   9 29363.3 1868.88
  -1  -6   9 28087.5 1868.45
  -1  -6   9 31746.7 1671.21
  -1  -6   9 31089.0 1893.77
  -1  -6   9 32534.0 2069.56
  -1  -6  10 4949.37 651.463
  -1  -6  10 4741.35 745.267
  -1  -6  10 5983.71 932.692
  -1  -6  10 5001.85 811.350
  -1  -6  10 5120.57 818.314
  -1  -6  10 5341.82 849.853
  -1  -6  10 4652.56 719.386
  -1  -6  10 5527.34 895.426
  -1  -6  10 5161.57 839.008
  -1  -6  10 4558.20 744.917
  -1  -6  10 5819.59 725.889
  -1  -6  10 5561.19 812.515
  -1  -6  11 2406.98 543.046
  -1  -6  11 3181.05 629.482
  -1  -6  11 2170.74 591.081
  -1  -6  11 2171.66 481.292
  -1  -6  11 3220.77 612.582
  -1  -6  11 1934.74 366.736
  -1  -6  11 3262.60 663.148
  -1  -6  11 2918.72 686.950
  -1  -6  11 4203.21 725.185
  -1  -6  11 3317.58 636.653
  -1  -6  11 2646.17 543.412
  -1  -6  11 2974.26 631.670
  -1  -6  12 4660.82 772.683
  -1  -6  12 5366.18 653.512
  -1  -6  12 5751.81 807.805
  -1  -6  12 4793.33 783.153
  -1  -6  12 6027.55 855.747
  -1  -6  12 4309.05 726.894
  -1  -6  12 4762.13 679.274
  -1  -6  12 4854.02 663.921
  -1  -6  12 4749.60 728.723
  -1  -6  12 5561.16 847.556
  -1  -6  12 5240.54 672.344
  -1  -6  12 4931.93 733.523
  -1  -6  13 1741.40 475.688
  -1  -6  13 1681.05 397.249
  -1  -6  13 1436.62 428.448
  -1  -6  13 1546.20 448.800
  -1  -6  13 1806.59 433.534
  -1  -6  13 1522.22 453.590
  -1  -6  13 1550.89 466.038
  -1  -6  13 1307.63 421.038
  -1  -6  13 969.511 416.789
  -1  -6  13 1279.91 382.555
  -1  -6  13 1764.15 394.369
  -1  -6  13 1989.20 529.016
  -1  -6  14 6969.58 659.994
  -1  -6  14 6190.34 747.042
  -1  -6  14 6164.92 718.921
  -1  -6  14 6878.01 706.167
  -1  -6  14 6105.47 693.197
  -1  -6  14 5663.08 691.044
  -1  -6  14 7731.04 784.175
  -1  -6  14 5587.86 701.866
  -1  -6  14 6683.98 656.285
  -1  -6  14 6593.09 798.359
  -1  -6  14 6657.60 698.235
  -1  -6  15 4487.71 554.550
  -1  -6  15 4052.65 562.873
  -1  -6  15 4208.47 481.577
  -1  -6  15 4208.87 535.832
  -1  -6  15 5744.74 600.828
  -1  -6  15 3446.79 495.239
  -1  -6  15 4812.35 598.443
  -1  -6  15 3879.69 530.029
  -1  -6  15 5899.99 614.027
  -1  -6  15 4397.56 532.162
  -1  -6  15 4363.72 479.758
  -1  -6  16 384.722 144.004
  -1  -6  16 1014.43 245.656
  -1  -6  16 1089.32 269.107
  -1  -6  16 958.394 247.788
  -1  -6  16 318.279 170.841
  -1  -6  16 768.962 240.361
  -1  -6  16 1558.10 291.106
  -1  -6  16 765.841 242.251
  -1  -6  16 933.499 279.507
  -1  -5 -12 1219.04 286.541
  -1  -5 -12 960.639 247.067
  -1  -5 -12 846.838 275.463
  -1  -5 -12 923.936 293.155
  -1  -5 -12 1104.93 274.347
  -1  -5 -12 1182.11 277.222
  -1  -5 -11 3155.29 481.997
  -1  -5 -11 2352.72 491.065
  -1  -5 -11 2948.88 469.257
  -1  -5 -11 3015.75 474.175
  -1  -5 -11 2993.71 508.498
  -1  -5 -11 2479.12 512.831
  -1  -5 -11 2661.78 390.201
  -1  -5 -11 3284.58 517.390
  -1  -5 -11 2658.71 477.548
  -1  -5 -10 531.561 322.055
  -1  -5 -10 896.627 420.434
  -1  -5 -10 527.704 425.000
  -1  -5 -10 495.962 351.173
  -1  -5 -10 249.588 274.812
  -1  -5 -10 734.950 284.477
  -1  -5 -10 840.726 417.770
  -1  -5 -10 636.907 427.107
  -1  -5 -10 913.506 360.130
  -1  -5 -10 522.416 247.500
  -1  -5 -10 873.246 426.237
  -1  -5  -9 1311.69 488.186
  -1  -5  -9 1318.59 471.057
  -1  -5  -9 1163.49 563.642
  -1  -5  -9 873.082 467.839
  -1  -5  -9 962.208 340.334
  -1  -5  -9 544.902 262.362
  -1  -5  -9 1826.80 538.811
  -1  -5  -9 852.306 344.658
  -1  -5  -9 1365.18 510.326
  -1  -5  -9 1127.28 445.825
  -1  -5  -9 1432.34 520.423
  -1  -5  -8 7538.81 1128.17
  -1  -5  -8 6786.25 1107.18
  -1  -5  -8 7043.00 973.123
  -1  -5  -8 7243.63 921.963
  -1  -5  -8 6994.29 939.745
  -1  -5  -8 7524.22 1012.19
  -1  -5  -8 7030.67 1049.21
  -1  -5  -8 5931.43 892.986
  -1  -5  -8 5841.81 893.665
  -1  -5  -8 6861.38 955.305
  -1  -5  -7 17796.7 1562.75
  -1  -5  -7 18272.9 1545.68
  -1  -5  -7 17398.1 1428.77
  -1  -5  -7 17401.9 1502.44
  -1  -5  -7 17265.5 1487.90
  -1  -5  -7 20607.7 1648.65
  -1  -5  -7 20210.2 1876.69
  -1  -5  -7 19739.1 1904.79
  -1  -5  -7 18669.2 1632.62
  -1  -5  -7 20525.4 1791.94
  -1  -5  -6 6751.92 1030.85
  -1  -5  -6 5966.06 962.912
  -1  -5  -6 4765.43 827.679
  -1  -5  -6 4823.26 921.842
  -1  -5  -6 5121.23 865.646
  -1  -5  -6 4051.58 722.980
  -1  -5  -6 5000.97 998.527
  -1  -5  -6 6554.70 1162.12
  -1  -5  -6 4907.83 823.535
  -1  -5  -6 5120.09 866.987
  -1  -5  -6 5152.74 929.683
  -1  -5  -5 30450.9 2078.37
  -1  -5  -5 30100.3 1939.26
  -1  -5  -5 33501.6 2478.28
  -1  -5  -5 28177.7 3758.74
  -1  -5  -5 29840.9 1902.23
  -1  -5  -5 30609.8 1891.91
  -1  -5  -5 38935.5 4004.52
  -1  -5  -5 29856.0 3961.91
  -1  -5  -5 33523.7 2085.96
  -1  -5  -5 29320.0 1920.90
  -1  -5  -5 23984.8 3635.96
  -1  -5  -5 31719.5 2009.05
  -1  -5  -5 30224.1 2011.53
  -1  -5  -5 25032.2 3705.44
  -1  -5  -4 19968.5 1558.41
  -1  -5  -4 18776.2 3001.26
  -1  -5  -4 18895.7 2999.65
  -1  -5  -4 20866.4 1624.24
  -1  -5  -4 22189.0 1612.03
  -1  -5  -4 25975.3 3272.83
  -1  -5  -4 19306.4 1358.07
  -1  -5  -4 22561.7 1724.04
  -1  -5  -4 19514.4 3178.62
  -1  -5  -4 22106.6 1968.42
  -1  -5  -4 25381.5 1875.26
  -1  -5  -4 21029.9 1618.36
  -1  -5  -4 19908.8 2797.44
  -1  -5  -4 21911.4 1645.37
  -1  -5  -4 18447.7 2949.00
  -1  -5  -4 22519.5 1661.29
  -1  -5  -3 38072.2 2558.07
  -1  -5  -3 33209.6 2063.01
  -1  -5  -3 33411.0 2012.33
  -1  -5  -3 34168.1 1980.23
  -1  -5  -3 40975.8 3999.24
  -1  -5  -3 24264.9 3323.20
  -1  -5  -3 33358.0 3891.76
  -1  -5  -3 34467.1 1823.13
  -1  -5  -3 36343.0 2145.50
  -1  -5  -3 30134.5 3910.33
  -1  -5  -3 36887.0 2125.18
  -1  -5  -3 31352.2 3705.99
  -1  -5  -3 34312.2 1992.47
  -1  -5  -3 34086.3 1993.75
  -1  -5  -3 40342.0 2296.21
  -1  -5  -3 33727.8 3635.90
  -1  -5  -2 15045.1 1240.37
  -1  -5  -2 17787.5 1519.02
  -1  -5  -2 13705.4 2502.83
  -1  -5  -2 14429.8 2451.04
  -1  -5  -2 14249.9 1280.38
  -1  -5  -2 14871.2 1308.06
  -1  -5  -2 14263.3 1347.63
  -1  -5  -2 14637.3 2532.38
  -1  -5  -2 16289.7 2479.09
  -1  -5  -2 14738.6 1342.60
  -1  -5  -2 11937.1 2186.51
  -1  -5  -2 13790.4 1264.88
  -1  -5  -2 14468.1 1274.80
  -1  -5  -2 14042.8 1256.80
  -1  -5  -1 28091.3 3175.05
  -1  -5  -1 23817.7 2893.88
  -1  -5  -1 26003.9 3144.12
  -1  -5  -1 26510.8 3244.70
  -1  -5  -1 27772.4 3320.12
  -1  -5   0 5197.63 1469.65
  -1  -5   0 8587.86 1732.28
  -1  -5   0 5313.63 1433.67
  -1  -5   0 6745.04 1581.58
  -1  -5   0 6119.19 1508.25
  -1  -5   1 2909.60 1062.86
  -1  -5   1 4913.80 1302.86
  -1  -5   1 3866.75 1302.07
  -1  -5   1 4692.05 1278.27
  -1  -5   1 5139.58 1329.30
  -1  -5   2 4014.62 1228.73
  -1  -5   2 5918.74 1449.55
  -1  -5   2 5874.19 1565.78
  -1  -5   2 6949.20 1516.97
  -1  -5   2 5594.36 1411.30
  -1  -5   3 12444.0 2065.30
  -1  -5   3 14168.0 2248.72
  -1  -5   3 13932.9 2200.27
  -1  -5   3 13937.6 2232.50
  -1  -5   3 17615.7 2484.33
  -1  -5   4 18837.1 2562.46
  -1  -5   4 22536.1 2876.86
  -1  -5   4 31246.6 3169.79
  -1  -5   4 22392.1 2760.94
  -1  -5   4 21945.3 2703.41
  -1  -5   4 20576.1 2633.74
  -1  -5   4 22400.8 2783.45
  -1  -5   5 5471.93 1408.71
  -1  -5   5 6619.83 1464.87
  -1  -5   5 5845.69 1439.36
  -1  -5   5 5165.33 1364.73
  -1  -5   5 6727.06 1541.47
  -1  -5   5 3445.89 1202.80
  -1  -5   6 1143.25 714.998
  -1  -5   6 1226.36 785.030
  -1  -5   6 1477.93 815.066
  -1  -5   6 2590.95 1028.60
  -1  -5   6 1599.37 851.140
  -1  -5   6 1436.44 782.846
  -1  -5   6 2973.00 1260.71
  -1  -5   7 8379.10 898.529
  -1  -5   7 10067.1 1008.93
  -1  -5   7 6392.46 1645.10
  -1  -5   7 8073.34 974.916
  -1  -5   7 8093.33 1779.34
  -1  -5   7 6781.08 1656.66
  -1  -5   7 7772.62 925.600
  -1  -5   7 7129.90 1625.47
  -1  -5   7 7428.32 1740.93
  -1  -5   7 8406.67 959.087
  -1  -5   7 8244.71 911.199
  -1  -5   7 9793.32 1993.98
  -1  -5   7 8216.26 834.180
  -1  -5   8 1556.15 504.717
  -1  -5   8 1825.00 447.520
  -1  -5   8 1452.94 545.674
  -1  -5   8 1421.39 425.133
  -1  -5   8 1141.61 855.769
  -1  -5   8 1173.47 829.484
  -1  -5   8 1602.49 447.166
  -1  -5   8 1026.28 396.049
  -1  -5   8 1648.81 468.668
  -1  -5   8 764.355 675.734
  -1  -5   8 1077.80 1013.00
  -1  -5   8 635.746 301.071
  -1  -5   8-594.158 610.795
  -1  -5   8 1253.40 755.717
  -1  -5   8 754.915 372.990
  -1  -5   8 879.490 464.363
  -1  -5   8 1591.42 534.689
  -1  -5   9 17457.6 1344.96
  -1  -5   9 17011.2 1278.28
  -1  -5   9 18968.3 1451.83
  -1  -5   9 17623.7 1378.61
  -1  -5   9 12300.8 2423.20
  -1  -5   9 18219.1 2800.95
  -1  -5   9 17961.6 2784.31
  -1  -5   9 12970.9 2381.19
  -1  -5   9 19429.1 3034.64
  -1  -5   9 18092.1 1290.24
  -1  -5   9 17011.2 1363.35
  -1  -5   9 17964.0 1272.07
  -1  -5   9 16585.0 1454.18
  -1  -5   9 18911.0 1478.71
  -1  -5   9 18226.8 1397.64
  -1  -5  10 21141.8 3086.27
  -1  -5  10 20813.2 1643.58
  -1  -5  10 22744.3 1622.17
  -1  -5  10 26671.9 1603.08
  -1  -5  10 24225.7 1525.91
  -1  -5  10 27298.7 1724.23
  -1  -5  10 22387.7 3339.16
  -1  -5  10 20800.7 3087.16
  -1  -5  10 22274.4 3167.65
  -1  -5  10 22237.3 1629.08
  -1  -5  10 24332.7 1660.03
  -1  -5  10 24595.5 3384.86
  -1  -5  10 22518.2 1407.04
  -1  -5  10 21719.0 1519.96
  -1  -5  10 24752.6 1698.40
  -1  -5  10 23609.8 1465.40
  -1  -5  11-71.6320 301.646
  -1  -5  11 991.899 424.934
  -1  -5  11 804.720 353.707
  -1  -5  11 744.868 440.096
  -1  -5  11 645.109 354.059
  -1  -5  11 636.244 354.713
  -1  -5  11 481.111 289.179
  -1  -5  11 219.252 490.268
  -1  -5  11 867.209 459.205
  -1  -5  11 62.4980 305.319
  -1  -5  11 1014.37 408.644
  -1  -5  12 3251.87 635.630
  -1  -5  12 1528.88 492.299
  -1  -5  12 3269.33 671.376
  -1  -5  12 2348.07 484.176
  -1  -5  12 3066.48 561.028
  -1  -5  12 2143.85 626.923
  -1  -5  12 2737.78 578.037
  -1  -5  12 2304.73 594.109
  -1  -5  12 2963.25 653.012
  -1  -5  12 2983.72 615.418
  -1  -5  12 2857.48 577.098
  -1  -5  12 1814.40 564.825
  -1  -5  13 4509.14 753.674
  -1  -5  13 4455.19 793.648
  -1  -5  13 4089.96 651.277
  -1  -5  13 5540.56 710.246
  -1  -5  13 5878.83 844.552
  -1  -5  13 4799.95 746.598
  -1  -5  13 3708.85 656.230
  -1  -5  13 5669.12 875.205
  -1  -5  13 4345.97 703.873
  -1  -5  13 5190.09 705.040
  -1  -5  13 3918.67 742.488
  -1  -5  13 5252.96 779.466
  -1  -5  14 1507.30 452.811
  -1  -5  14 1878.35 520.937
  -1  -5  14 489.306 284.752
  -1  -5  14 1145.93 407.016
  -1  -5  14 1887.49 457.462
  -1  -5  14 1136.52 392.507
  -1  -5  14 1757.88 496.167
  -1  -5  14 1324.51 467.222
  -1  -5  14 1205.22 402.291
  -1  -5  14 933.902 358.969
  -1  -5  14 1685.93 408.145
  -1  -5  15 8053.92 844.148
  -1  -5  15 9272.48 801.844
  -1  -5  15 9543.76 868.452
  -1  -5  15 10363.7 885.444
  -1  -5  15 8725.12 787.187
  -1  -5  15 6585.35 793.822
  -1  -5  15 8234.62 798.591
  -1  -5  15 9363.79 893.763
  -1  -5  15 8271.54 804.764
  -1  -5  15 9677.17 849.109
  -1  -5  15 10462.6 963.580
  -1  -5  16 306.933 220.497
  -1  -5  16 746.134 253.098
  -1  -5  16 826.358 334.104
  -1  -5  16 529.591 227.500
  -1  -5  16 133.061 193.396
  -1  -5  16 262.821 248.150
  -1  -5  16 137.816 245.097
  -1  -5  16 411.544 238.508
  -1  -5  16 383.785 233.460
  -1  -5  16 655.710 250.396
  -1  -5  17 1400.27 281.917
  -1  -5  17 1506.41 273.118
  -1  -5  17 1302.71 238.429
  -1  -5  17 1591.48 306.117
  -1  -5  17 1349.61 275.083
  -1  -5  17 1369.33 286.512
  -1  -5  17 716.432 228.999
  -1  -5  17 1300.69 249.907
  -1  -5  17 1734.40 322.052
  -1  -5  17 1600.65 270.465
  -1  -4 -13 6724.15 646.052
  -1  -4 -13 3954.19 498.866
  -1  -4 -13 6457.02 667.051
  -1  -4 -13 4864.78 656.115
  -1  -4 -13 5744.17 657.287
  -1  -4 -13 6387.95 658.504
  -1  -4 -13 6670.15 665.953
  -1  -4 -12 2637.39 534.793
  -1  -4 -12 3132.44 535.854
  -1  -4 -12 3646.59 601.895
  -1  -4 -12 3702.07 598.837
  -1  -4 -12 3032.33 589.168
  -1  -4 -12 2723.19 372.929
  -1  -4 -12 3870.36 726.037
  -1  -4 -12 2221.74 434.513
  -1  -4 -12 3246.02 581.696
  -1  -4 -12 3336.03 624.106
  -1  -4 -12 3181.24 540.229
  -1  -4 -11 8564.41 909.642
  -1  -4 -11 11153.2 1332.79
  -1  -4 -11 9046.64 892.553
  -1  -4 -11 10404.4 1122.81
  -1  -4 -11 9716.69 1038.20
  -1  -4 -11 11392.7 1106.90
  -1  -4 -11 7043.26 988.386
  -1  -4 -11 10807.8 1209.72
  -1  -4 -11 10661.0 1125.88
  -1  -4 -11 11323.2 1112.99
  -1  -4 -11 11161.0 1146.43
  -1  -4 -10 3011.40 644.391
  -1  -4 -10 2798.95 754.089
  -1  -4 -10 2963.05 692.544
  -1  -4 -10 3717.71 737.579
  -1  -4 -10 2484.57 594.481
  -1  -4 -10 3065.38 662.924
  -1  -4 -10 2125.64 531.563
  -1  -4 -10 2452.14 553.423
  -1  -4 -10 3236.26 741.828
  -1  -4 -10 3032.25 788.917
  -1  -4 -10 2959.50 679.149
  -1  -4 -10 2842.63 819.579
  -1  -4  -9 1498.16 670.254
  -1  -4  -9 2597.23 631.804
  -1  -4  -9 2318.45 655.273
  -1  -4  -9 2114.18 557.386
  -1  -4  -9 2262.71 713.635
  -1  -4  -9 2022.10 776.429
  -1  -4  -9 1470.64 539.467
  -1  -4  -9 1863.95 546.585
  -1  -4  -9 2226.99 626.473
  -1  -4  -9 1746.48 602.481
  -1  -4  -9 1930.96 592.624
  -1  -4  -9 2063.77 605.927
  -1  -4  -8 526.083 400.891
  -1  -4  -8 809.712 518.068
  -1  -4  -8 970.828 452.445
  -1  -4  -8 834.350 369.541
  -1  -4  -8 1076.31 459.719
  -1  -4  -8 809.946 304.330
  -1  -4  -8 940.075 448.500
  -1  -4  -8 1826.58 607.739
  -1  -4  -8 1432.56 634.615
  -1  -4  -8 1788.78 666.234
  -1  -4  -7 26459.1 1846.89
  -1  -4  -7 23314.0 1621.42
  -1  -4  -7 25159.3 1825.65
  -1  -4  -7 22354.9 3351.22
  -1  -4  -7 20398.6 3216.55
  -1  -4  -7 29389.8 2131.58
  -1  -4  -7 25256.8 1768.82
  -1  -4  -7 23127.4 1734.71
  -1  -4  -7 20446.4 3275.72
  -1  -4  -7 27406.3 2265.95
  -1  -4  -7 27003.8 2156.24
  -1  -4  -7 23944.0 1801.88
  -1  -4  -7 24884.5 1822.87
  -1  -4  -6 4990.32 989.217
  -1  -4  -6 6567.72 1037.91
  -1  -4  -6 6535.94 1776.41
  -1  -4  -6 2453.64 1194.71
  -1  -4  -6 4472.37 769.308
  -1  -4  -6 6815.13 1009.09
  -1  -4  -6 4414.47 755.616
  -1  -4  -6 5958.72 1684.66
  -1  -4  -6 5410.38 839.794
  -1  -4  -6 6377.53 934.905
  -1  -4  -6 7117.33 971.730
  -1  -4  -6 5518.64 848.278
  -1  -4  -6 5412.54 1670.05
  -1  -4  -5 4253.28 751.820
  -1  -4  -5 1576.87 497.404
  -1  -4  -5 3325.17 746.394
  -1  -4  -5 2251.56 910.218
  -1  -4  -5 3378.87 767.752
  -1  -4  -5 1879.27 996.745
  -1  -4  -5 2723.02 631.893
  -1  -4  -5 3417.24 686.644
  -1  -4  -5 4580.09 800.590
  -1  -4  -5 2830.99 1186.97
  -1  -4  -5 3228.85 664.949
  -1  -4  -5 4084.64 722.705
  -1  -4  -5 4528.31 1392.85
  -1  -4  -4 7851.10 1673.93
  -1  -4  -4 8123.12 1783.32
  -1  -4  -4 4940.93 1354.97
  -1  -4  -4 4917.05 1417.69
  -1  -4  -4 7446.41 1736.59
  -1  -4  -3 14938.8 2318.47
  -1  -4  -3 16663.3 2422.52
  -1  -4  -3 15479.8 2464.10
  -1  -4  -3 19406.5 2470.45
  -1  -4  -3 17784.4 2584.25
  -1  -4  -3 16105.2 2197.66
  -1  -4  -2 3899.04 1121.08
  -1  -4  -2 3161.32 971.000
  -1  -4  -2 2883.19 1000.34
  -1  -4  -2 2206.78 741.648
  -1  -4  -2 3156.49 1123.44
  -1  -4  -1 39398.9 3406.51
  -1  -4  -1 44451.2 3439.33
  -1  -4  -1 38410.1 3355.85
  -1  -4  -1 36763.9 3236.80
  -1  -4  -1 38482.3 3203.55
  -1  -4  -1 43585.5 3492.97
  -1  -4   0 48484.2 3630.48
  -1  -4   0 45253.4 3495.00
  -1  -4   0 48406.2 3561.86
  -1  -4   0 49536.8 3648.63
  -1  -4   0 45430.5 3226.06
  -1  -4   0 51564.9 3593.59
  -1  -4   1 63609.1 4114.51
  -1  -4   1 59351.5 3850.56
  -1  -4   1 68722.3 4062.12
  -1  -4   1 62121.6 3941.15
  -1  -4   1 61019.1 3893.61
  -1  -4   1 54274.2 3179.10
  -1  -4   2 5819.18 1218.58
  -1  -4   2 6964.50 1448.06
  -1  -4   2 5474.08 1130.47
  -1  -4   2 5891.37 1265.23
  -1  -4   2 6251.63 1340.07
  -1  -4   3 119192. 5459.73
  -1  -4   3 117464. 5384.42
  -1  -4   3 111505. 5212.69
  -1  -4   3 117259. 5370.28
  -1  -4   3 114332. 5467.88
  -1  -4   3 116219. 5334.49
  -1  -4   4 12875.9 1914.92
  -1  -4   4 10639.1 1640.95
  -1  -4   4 11641.3 1759.84
  -1  -4   4 12524.4 1843.51
  -1  -4   4 11812.7 1765.47
  -1  -4   4 13002.5 1870.37
  -1  -4   4 14732.2 1966.45
  -1  -4   5 9488.59 1626.68
  -1  -4   5 13554.2 1944.19
  -1  -4   5 9897.99 1596.78
  -1  -4   5 9490.70 1696.91
  -1  -4   5 10143.6 1604.15
  -1  -4   5 10459.3 1723.61
  -1  -4   5 9568.21 1587.63
  -1  -4   6 11691.3 2041.57
  -1  -4   6 14867.8 2179.74
  -1  -4   6 13328.1 1990.57
  -1  -4   6 11246.6 1844.19
  -1  -4   6 12738.9 1949.66
  -1  -4   6 13219.4 1958.25
  -1  -4   6 14009.6 2054.56
  -1  -4   6 12764.1 1879.70
  -1  -4   7 4555.20 1188.13
  -1  -4   7 4203.47 1128.98
  -1  -4   7 3650.05 1147.26
  -1  -4   7 3227.58 1052.79
  -1  -4   7 3533.46 1187.73
  -1  -4   8 24045.4 2868.43
  -1  -4   8 24101.8 2937.80
  -1  -4   8 19129.8 2654.65
  -1  -4   8 21518.3 2742.46
  -1  -4   8 24567.4 2538.47
  -1  -4   8 21151.5 2640.79
  -1  -4   8 19966.8 2631.71
  -1  -4   8 26890.6 3249.80
  -1  -4   8 23642.8 2897.47
  -1  -4   9 8418.82 1998.29
  -1  -4   9 10342.6 1942.81
  -1  -4   9 8646.82 1834.03
  -1  -4   9 9628.41 1939.05
  -1  -4   9 9649.69 1995.43
  -1  -4   9 11063.6 1085.41
  -1  -4   9 6796.82 1644.06
  -1  -4   9 9793.54 1928.26
  -1  -4   9 9268.25 1918.68
  -1  -4  10 41729.2 2142.16
  -1  -4  10 46936.1 1996.75
  -1  -4  10 43688.4 4319.29
  -1  -4  10 47852.3 4501.22
  -1  -4  10 38171.4 3931.21
  -1  -4  10 45547.7 2005.22
  -1  -4  10 47419.0 4418.49
  -1  -4  10 44911.6 2149.67
  -1  -4  10 38325.3 4003.19
  -1  -4  10 47195.9 2256.90
  -1  -4  10 39634.1 4104.60
  -1  -4  10 43440.9 2154.72
  -1  -4  10 46819.2 2164.69
  -1  -4  10 40645.2 2234.58
  -1  -4  10 45016.9 4342.30
  -1  -4  10 48939.0 2114.01
  -1  -4  10 44936.7 4731.94
  -1  -4  11 4818.82 1543.69
  -1  -4  11 6819.07 829.117
  -1  -4  11 7310.14 1810.36
  -1  -4  11 4825.47 816.447
  -1  -4  11 2228.66 1082.22
  -1  -4  11 5134.29 1533.19
  -1  -4  11 6110.86 882.618
  -1  -4  11 5357.09 806.310
  -1  -4  11 6584.81 1879.41
  -1  -4  11 7885.49 1026.40
  -1  -4  11 3387.86 1341.21
  -1  -4  11 6524.16 801.851
  -1  -4  11 2308.38 1065.82
  -1  -4  11 5194.39 767.527
  -1  -4  11 6598.14 842.365
  -1  -4  11 6842.22 924.143
  -1  -4  11 6560.82 875.766
  -1  -4  12 9727.94 1046.02
  -1  -4  12 9255.74 1019.87
  -1  -4  12 10439.8 1040.88
  -1  -4  12 11274.7 1145.49
  -1  -4  12 8985.75 1112.67
  -1  -4  12 10316.7 1119.51
  -1  -4  12 11101.5 1120.42
  -1  -4  12 10179.2 1008.99
  -1  -4  12 11414.6 1211.27
  -1  -4  12 10086.8 1010.85
  -1  -4  12 9509.77 1089.88
  -1  -4  13 17143.2 1297.82
  -1  -4  13 14625.9 1388.06
  -1  -4  13 18619.0 1383.82
  -1  -4  13 19754.2 1421.97
  -1  -4  13 17978.0 1340.27
  -1  -4  13 16682.7 1396.16
  -1  -4  13 16248.0 1377.54
  -1  -4  13 17663.7 1375.63
  -1  -4  13 17386.1 1393.43
  -1  -4  13 17521.8 1257.67
  -1  -4  13 17126.1 1474.33
  -1  -4  13 16789.2 1275.90
  -1  -4  14 296.195 346.478
  -1  -4  14 351.164 252.479
  -1  -4  14 121.917 284.231
  -1  -4  14-35.3219 300.489
  -1  -4  14 607.388 379.115
  -1  -4  14-20.3547 330.412
  -1  -4  14 180.931 426.247
  -1  -4  14 283.702 369.353
  -1  -4  14 206.178 378.994
  -1  -4  14 452.931 384.695
  -1  -4  14 612.239 398.524
  -1  -4  14-79.0784 256.935
  -1  -4  14 244.868 295.387
  -1  -4  15 4016.52 654.135
  -1  -4  15 3881.06 624.512
  -1  -4  15 3828.28 687.416
  -1  -4  15 5187.91 692.025
  -1  -4  15 5101.72 689.222
  -1  -4  15 4764.88 665.694
  -1  -4  15 5969.97 823.290
  -1  -4  15 5265.11 672.879
  -1  -4  15 2944.68 524.828
  -1  -4  15 5764.83 664.374
  -1  -4  15 4958.34 687.801
  -1  -4  15 3970.38 642.051
  -1  -4  15 4728.21 662.988
  -1  -4  16 11386.4 951.119
  -1  -4  16 13461.4 1001.20
  -1  -4  16 8619.85 880.039
  -1  -4  16 13261.2 940.250
  -1  -4  16 11277.3 928.254
  -1  -4  16 11152.6 901.446
  -1  -4  16 11785.8 899.111
  -1  -4  16 11718.2 866.361
  -1  -4  16 12033.5 901.563
  -1  -4  16 10834.8 890.352
  -1  -4  16 13085.9 1003.47
  -1  -4  16 12489.7 847.076
  -1  -4  17 495.898 230.409
  -1  -4  17 380.004 232.104
  -1  -4  17 208.822 187.817
  -1  -4  17 1156.88 328.277
  -1  -4  17 168.032 213.318
  -1  -4  17 317.545 219.436
  -1  -4  17 301.360 193.901
  -1  -4  17 815.744 266.713
  -1  -4  17 252.237 247.687
  -1  -4  17 305.362 186.657
  -1  -4  17-157.527 156.862
  -1  -4  18 6272.02 450.340
  -1  -4  18 6015.79 434.201
  -1  -3 -15 1788.48 276.861
  -1  -3 -15 995.233 224.683
  -1  -3 -15 1731.99 304.393
  -1  -3 -15 954.405 240.503
  -1  -3 -15 925.814 281.366
  -1  -3 -14 2308.48 442.873
  -1  -3 -14 2295.84 430.138
  -1  -3 -14 1804.07 459.512
  -1  -3 -14 2353.15 442.562
  -1  -3 -14 2443.90 539.761
  -1  -3 -14 1996.02 431.634
  -1  -3 -13 696.617 337.784
  -1  -3 -13 668.020 380.994
  -1  -3 -13 873.080 373.518
  -1  -3 -13 149.703 283.855
  -1  -3 -13 634.853 337.621
  -1  -3 -13 260.919 317.595
  -1  -3 -13 357.379 301.900
  -1  -3 -13 1093.99 508.235
  -1  -3 -12 1246.80 430.455
  -1  -3 -12 780.505 455.065
  -1  -3 -12 1267.45 491.893
  -1  -3 -12 1474.76 435.461
  -1  -3 -12 1118.12 480.947
  -1  -3 -12 451.257 287.091
  -1  -3 -12 1084.35 436.477
  -1  -3 -12 936.457 428.656
  -1  -3 -12 1581.37 522.509
  -1  -3 -12 987.925 450.174
  -1  -3 -12 1399.74 716.633
  -1  -3 -12 1582.35 528.998
  -1  -3 -11 12304.9 1346.67
  -1  -3 -11 8733.80 1176.24
  -1  -3 -11 9893.09 1190.91
  -1  -3 -11 12058.5 1278.77
  -1  -3 -11 11256.1 1265.31
  -1  -3 -11 11333.9 1112.79
  -1  -3 -11 12437.9 1323.51
  -1  -3 -11 8495.48 995.663
  -1  -3 -11 11490.5 1333.89
  -1  -3 -11 10709.3 1175.57
  -1  -3 -11 11280.7 1187.14
  -1  -3 -11 11278.5 1489.13
  -1  -3 -10 5057.53 966.286
  -1  -3 -10 3034.73 640.964
  -1  -3 -10 5442.69 876.503
  -1  -3 -10 5838.44 938.654
  -1  -3 -10 5423.20 1138.42
  -1  -3 -10 5094.96 920.873
  -1  -3 -10 4396.39 887.893
  -1  -3 -10 2990.77 592.954
  -1  -3 -10 4312.57 807.956
  -1  -3 -10 3977.53 910.028
  -1  -3 -10 4738.69 850.994
  -1  -3 -10 5666.50 861.051
  -1  -3  -9 34239.9 2128.91
  -1  -3  -9 34862.8 2082.19
  -1  -3  -9 36098.0 4405.80
  -1  -3  -9 38447.9 2712.95
  -1  -3  -9 40301.4 4504.48
  -1  -3  -9 40682.6 4736.35
  -1  -3  -9 39922.5 2462.35
  -1  -3  -9 36453.0 2293.58
  -1  -3  -9 37794.5 2181.03
  -1  -3  -9 36627.6 2464.84
  -1  -3  -9 40607.5 2316.09
  -1  -3  -9 34869.5 1921.44
  -1  -3  -9 38474.6 2182.82
  -1  -3  -8 2015.59 527.238
  -1  -3  -8 3522.66 1423.44
  -1  -3  -8 1635.10 573.722
  -1  -3  -8 2608.46 711.213
  -1  -3  -8 2427.96 540.109
  -1  -3  -8 2636.18 712.836
  -1  -3  -8 3334.08 760.898
  -1  -3  -8 1872.20 504.948
  -1  -3  -8 3185.80 1266.18
  -1  -3  -8 3450.54 705.991
  -1  -3  -8 1347.70 954.599
  -1  -3  -8 2893.46 683.702
  -1  -3  -8 1519.15 588.410
  -1  -3  -7 4769.18 1632.61
  -1  -3  -7 6573.25 862.471
  -1  -3  -7 5052.99 839.443
  -1  -3  -7 5951.62 846.868
  -1  -3  -7 6359.91 928.469
  -1  -3  -7 5290.47 977.264
  -1  -3  -7 2695.89 1132.53
  -1  -3  -7 5954.49 978.562
  -1  -3  -7 6769.80 892.474
  -1  -3  -7 4492.26 1464.35
  -1  -3  -7 6431.22 894.352
  -1  -3  -6 1276.19 793.588
  -1  -3  -6-1084.07 591.642
  -1  -3  -6 171.572 670.972
  -1  -3  -6 214.457 556.352
  -1  -3  -5 2262.71 985.333
  -1  -3  -5 4297.99 1027.13
  -1  -3  -5 1249.72 676.917
  -1  -3  -5 4452.18 1387.16
  -1  -3  -5 4254.92 1212.09
  -1  -3  -5 4733.25 1278.40
  -1  -3  -4 19134.1 2375.38
  -1  -3  -4 22556.1 2568.03
  -1  -3  -4 21357.9 2489.69
  -1  -3  -4 19727.1 2524.49
  -1  -3  -4 18819.5 2479.60
  -1  -3  -4 26940.9 2477.86
  -1  -3  -3 19506.8 2224.19
  -1  -3  -3 18908.1 2230.94
  -1  -3  -3 17619.5 2359.05
  -1  -3  -3 15551.3 1854.91
  -1  -3  -3 19283.5 2314.10
  -1  -3  -3 20440.4 2094.80
  -1  -3  -2 20703.3 2188.09
  -1  -3  -2 21861.7 2202.35
  -1  -3  -2 19771.9 2221.41
  -1  -3  -2 19924.2 1851.86
  -1  -3  -2 23766.7 2198.07
  -1  -3  -1 18630.5 1961.18
  -1  -3  -1 20010.0 2020.97
  -1  -3  -1 17220.0 1460.39
  -1  -3  -1 16961.1 1874.16
  -1  -3  -1 20780.9 2043.82
  -1  -3  -1 18088.7 1901.11
  -1  -3   0 22868.8 1976.71
  -1  -3   0 26649.9 2225.05
  -1  -3   0 26241.8 2207.57
  -1  -3   0 24588.5 2107.31
  -1  -3   0 27533.8 2193.28
  -1  -3   0 22759.6 2036.46
  -1  -3   0 21065.0 1349.98
  -1  -3   1 33065.4 2369.60
  -1  -3   1 34995.3 2433.69
  -1  -3   1 28311.1 1892.32
  -1  -3   1 35115.1 2546.34
  -1  -3   1 31290.8 2320.08
  -1  -3   1 31141.5 2312.51
  -1  -3   2 146309. 4939.01
  -1  -3   2 144634. 4882.36
  -1  -3   2 143136. 4877.92
  -1  -3   2 139310. 4793.12
  -1  -3   2 158507. 5155.54
  -1  -3   2 149280. 5169.52
  -1  -3   3 49369.8 2985.12
  -1  -3   3 52121.2 3092.01
  -1  -3   3 53265.7 3035.01
  -1  -3   3 50162.9 2950.13
  -1  -3   3 52155.0 3037.28
  -1  -3   4 4376.93 999.261
  -1  -3   4 4969.08 1044.06
  -1  -3   4 4556.67 977.811
  -1  -3   4 5732.51 1142.73
  -1  -3   4 4956.55 1055.37
  -1  -3   4 4685.65 1075.94
  -1  -3   4 4550.39 966.619
  -1  -3   4 5332.00 856.683
  -1  -3   5 14892.4 1737.48
  -1  -3   5 13826.9 1694.30
  -1  -3   5 15333.0 1789.82
  -1  -3   5 17184.7 1911.57
  -1  -3   5 16116.3 1840.77
  -1  -3   5 20230.1 1864.04
  -1  -3   5 15489.0 1786.23
  -1  -3   5 14721.5 1864.22
  -1  -3   5 15205.6 1727.85
  -1  -3   5 20902.5 2307.30
  -1  -3   6 22099.4 2242.31
  -1  -3   6 17826.6 2029.15
  -1  -3   6 16406.4 1964.16
  -1  -3   6 24141.3 2395.17
  -1  -3   6 24099.9 2268.19
  -1  -3   6 19311.4 2130.37
  -1  -3   6 20113.7 1943.12
  -1  -3   6 18529.9 2075.68
  -1  -3   6 17719.2 2050.62
  -1  -3   7 77298.9 4963.84
  -1  -3   7 67187.0 4162.29
  -1  -3   7 58593.4 3356.73
  -1  -3   7 64220.9 3996.43
  -1  -3   7 63057.1 4025.10
  -1  -3   7 62586.3 4065.54
  -1  -3   7 63648.9 4019.56
  -1  -3   7 66753.5 4113.42
  -1  -3   7 68484.3 4152.44
  -1  -3   8 1159.51 807.060
  -1  -3   8 78.8251 482.105
  -1  -3   8 743.353 660.778
  -1  -3   8 682.324 553.607
  -1  -3   8 543.055 753.690
  -1  -3   8 655.701 536.375
  -1  -3   8 1586.80 874.631
  -1  -3   8-573.873 555.886
  -1  -3   9 1239.84 753.608
  -1  -3   9 238.481 438.844
  -1  -3   9 1620.44 786.664
  -1  -3   9 1381.54 752.288
  -1  -3   9 1041.71 689.291
  -1  -3   9 770.532 622.097
  -1  -3   9 1036.09 590.759
  -1  -3  10 7664.00 1733.43
  -1  -3  10 11735.8 2359.76
  -1  -3  10 9196.77 1884.91
  -1  -3  10 7726.31 1698.82
  -1  -3  10 10338.7 1958.88
  -1  -3  10 9861.52 944.568
  -1  -3  10 9699.61 2091.78
  -1  -3  10 7196.01 1707.36
  -1  -3  10 6988.14 1636.46
  -1  -3  11 1630.39 1001.12
  -1  -3  11 1308.88 503.738
  -1  -3  11 883.918 343.048
  -1  -3  11 738.014 387.418
  -1  -3  11 1165.77 422.303
  -1  -3  11 1942.14 1009.22
  -1  -3  11 2293.11 931.799
  -1  -3  11 952.590 368.330
  -1  -3  11 86.0969 349.473
  -1  -3  11 959.902 784.659
  -1  -3  11 1141.05 803.705
  -1  -3  11 820.867 790.904
  -1  -3  11 2405.74 1096.84
  -1  -3  11 1077.62 341.649
  -1  -3  11 968.916 373.688
  -1  -3  11 1252.07 359.845
  -1  -3  11 774.192 340.944
  -1  -3  12 4180.84 1536.20
  -1  -3  12 3577.40 675.966
  -1  -3  12 4144.42 718.925
  -1  -3  12 3479.55 645.983
  -1  -3  12 3793.23 692.060
  -1  -3  12 4847.19 1500.16
  -1  -3  12 7950.70 1921.65
  -1  -3  12 3226.65 1371.61
  -1  -3  12 4403.80 737.277
  -1  -3  12 3324.92 1304.12
  -1  -3  12 4008.90 695.071
  -1  -3  12 3946.99 1392.36
  -1  -3  12 4835.24 818.438
  -1  -3  12 3079.14 618.540
  -1  -3  12 2437.18 524.900
  -1  -3  12 4070.17 691.973
  -1  -3  12 3221.00 604.998
  -1  -3  12 3542.86 1394.74
  -1  -3  13-170.609 324.379
  -1  -3  13 247.872 257.155
  -1  -3  13 324.005 385.778
  -1  -3  13 59.8531 355.967
  -1  -3  13 202.097 295.094
  -1  -3  13 677.487 424.619
  -1  -3  13 344.622 349.456
  -1  -3  13-1.35251 357.035
  -1  -3  13 235.950 287.395
  -1  -3  13 543.726 382.175
  -1  -3  13 316.721 260.592
  -1  -3  14 7797.63 876.006
  -1  -3  14 7104.48 871.456
  -1  -3  14 7590.02 943.924
  -1  -3  14 6378.14 813.489
  -1  -3  14 7486.02 932.080
  -1  -3  14 7793.95 890.466
  -1  -3  14 6562.12 890.849
  -1  -3  14 9828.51 1052.89
  -1  -3  14 7892.94 996.241
  -1  -3  14 7981.98 904.814
  -1  -3  14 9046.30 1010.15
  -1  -3  15 684.923 397.055
  -1  -3  15 478.822 321.165
  -1  -3  15 358.035 436.491
  -1  -3  15 946.637 359.142
  -1  -3  15 466.654 286.690
  -1  -3  15 228.087 257.270
  -1  -3  15 585.374 340.621
  -1  -3  15 841.580 394.653
  -1  -3  15 188.658 339.791
  -1  -3  15 632.676 438.896
  -1  -3  15 900.250 430.101
  -1  -3  16 7393.16 715.791
  -1  -3  16 8528.97 810.666
  -1  -3  16 6687.10 774.224
  -1  -3  16 8477.31 858.700
  -1  -3  16 8491.93 825.243
  -1  -3  16 7184.74 757.595
  -1  -3  16 6980.18 836.342
  -1  -3  16 7592.05 828.430
  -1  -3  16 8746.98 791.625
  -1  -3  16 8265.03 802.714
  -1  -3  16 9258.57 871.332
  -1  -3  16 6768.80 744.673
  -1  -3  17 2524.40 441.796
  -1  -3  17 1798.51 357.644
  -1  -3  17 2610.37 430.936
  -1  -3  17 1965.76 374.810
  -1  -3  17 1949.21 393.551
  -1  -3  17 1718.98 404.061
  -1  -3  17 2221.96 375.157
  -1  -3  17 2367.25 417.064
  -1  -3  17 2225.35 415.076
  -1  -3  17 1524.06 325.711
  -1  -3  18 2323.42 295.559
  -1  -3  18 2766.99 332.976
  -1  -3  18 2010.46 298.588
  -1  -3  18 3258.83 349.543
  -1  -3  18 3569.45 399.863
  -1  -3  18 2482.24 321.928
  -1  -3  18 2829.54 329.401
  -1  -3  18 3430.15 362.845
  -1  -3  18 3099.23 339.747
  -1  -2 -16 3863.27 434.350
  -1  -2 -16 3523.58 397.742
  -1  -2 -16 3265.04 381.017
  -1  -2 -16 1433.79 350.968
  -1  -2 -16 2615.16 380.875
  -1  -2 -16 2209.36 320.793
  -1  -2 -15 3900.18 574.276
  -1  -2 -15 4107.02 555.642
  -1  -2 -15 3914.51 536.522
  -1  -2 -15 3543.06 551.359
  -1  -2 -15 3151.20 609.855
  -1  -2 -15 4000.16 568.624
  -1  -2 -14 7261.84 901.297
  -1  -2 -14 7047.81 898.050
  -1  -2 -14 6966.32 863.339
  -1  -2 -14 7599.41 864.554
  -1  -2 -14 7498.23 840.758
  -1  -2 -14 8233.07 1061.67
  -1  -2 -14 8382.89 927.511
  -1  -2 -13 13108.4 1267.25
  -1  -2 -13 12245.8 1442.81
  -1  -2 -13 13485.7 1242.50
  -1  -2 -13 13572.9 1254.10
  -1  -2 -13 10717.5 1092.36
  -1  -2 -13 10940.9 1221.12
  -1  -2 -13 12515.8 1231.35
  -1  -2 -13 11743.8 1217.98
  -1  -2 -13 12876.6 1262.97
  -1  -2 -12 13477.7 1321.68
  -1  -2 -12 11091.1 1300.83
  -1  -2 -12 10116.3 1179.55
  -1  -2 -12 13129.5 1325.09
  -1  -2 -12 13332.3 1299.10
  -1  -2 -12 11116.1 1306.43
  -1  -2 -12 9785.53 935.988
  -1  -2 -12 12191.6 1312.10
  -1  -2 -12 11917.8 1518.38
  -1  -2 -12 12538.1 1401.93
  -1  -2 -12 11880.1 1330.03
  -1  -2 -12 13684.4 1425.70
  -1  -2 -11 17578.8 1609.09
  -1  -2 -11 16178.1 1284.95
  -1  -2 -11 17407.9 1541.58
  -1  -2 -11 16176.2 1503.82
  -1  -2 -11 16384.2 1585.01
  -1  -2 -11 15118.4 1503.41
  -1  -2 -11 16478.4 1556.80
  -1  -2 -11 18822.2 1556.33
  -1  -2 -11 17779.7 1639.36
  -1  -2 -11 18133.8 1871.78
  -1  -2 -11 17407.5 1658.87
  -1  -2 -11 17579.0 1486.52
  -1  -2 -10 2082.08 505.953
  -1  -2 -10 451.213 619.774
  -1  -2 -10 3264.64 682.077
  -1  -2 -10 2604.40 747.722
  -1  -2 -10 2169.30 533.316
  -1  -2 -10 1973.19 411.895
  -1  -2 -10 2604.57 654.906
  -1  -2 -10 2383.73 707.586
  -1  -2 -10 2743.00 1290.92
  -1  -2 -10 2702.81 864.371
  -1  -2 -10 2289.18 660.214
  -1  -2 -10 2591.35 538.776
  -1  -2 -10 1659.22 632.211
  -1  -2 -10 2920.23 1269.41
  -1  -2 -10 1888.29 595.551
  -1  -2 -10 2289.17 662.499
  -1  -2  -9 3630.39 754.760
  -1  -2  -9 1805.53 515.789
  -1  -2  -9 3058.55 768.783
  -1  -2  -9 4313.38 855.834
  -1  -2  -9 2752.00 1545.89
  -1  -2  -9 3522.63 1492.38
  -1  -2  -9 3056.77 1217.30
  -1  -2  -9 5715.72 1706.36
  -1  -2  -9 3798.03 974.514
  -1  -2  -9 3051.32 647.051
  -1  -2  -9 2751.18 593.914
  -1  -2  -9 3297.71 658.075
  -1  -2  -9 2874.08 542.644
  -1  -2  -9 3718.80 772.476
  -1  -2  -9 3281.75 654.599
  -1  -2  -8 3428.07 1209.24
  -1  -2  -8 2244.37 1066.45
  -1  -2  -8 331.955 578.140
  -1  -2  -8 1018.54 921.717
  -1  -2  -7 1061.75 923.925
  -1  -2  -7 476.328 533.510
  -1  -2  -7 1080.67 833.726
  -1  -2  -7 1541.99 895.733
  -1  -2  -6 23817.7 2712.83
  -1  -2  -6 28444.0 2342.38
  -1  -2  -6 29849.9 3302.83
  -1  -2  -6 23436.8 2740.24
  -1  -2  -6 26006.7 2942.15
  -1  -2  -5 24027.8 2408.85
  -1  -2  -5 32568.3 2375.73
  -1  -2  -5 27520.4 2674.53
  -1  -2  -5 28420.1 2788.84
  -1  -2  -5 29275.2 2893.04
  -1  -2  -5 36087.9 3275.08
  -1  -2  -5 28115.2 2664.37
  -1  -2  -4 5851.26 1303.23
  -1  -2  -4 5550.54 1169.53
  -1  -2  -4 5925.04 1215.01
  -1  -2  -4 6183.50 1125.90
  -1  -2  -4 7125.32 1372.97
  -1  -2  -4 5785.25 1034.38
  -1  -2  -4 4763.72 1061.48
  -1  -2  -3 205204. 6079.60
  -1  -2  -3 183468. 5771.92
  -1  -2  -3 181959. 5721.45
  -1  -2  -3 205251. 5450.58
  -1  -2  -3 201565. 6264.89
  -1  -2  -3 175875. 5963.78
  -1  -2  -2 87437.4 3660.21
  -1  -2  -2 88300.3 3506.71
  -1  -2  -2 87856.3 3814.90
  -1  -2  -2 86858.5 3655.21
  -1  -2  -2 92123.6 3466.08
  -1  -2  -1 145273. 4311.84
  -1  -2  -1 142977. 4277.22
  -1  -2  -1 138922. 3407.17
  -1  -2  -1 146575. 4384.70
  -1  -2  -1 141038. 4218.72
  -1  -2   0 275737. 5540.37
  -1  -2   0 268356. 5479.62
  -1  -2   0 266804. 5408.55
  -1  -2   0 260629. 5137.16
  -1  -2   1 422947. 6840.25
  -1  -2   1 417315. 6538.68
  -1  -2   1 420615. 7085.84
  -1  -2   1 417891. 6537.07
  -1  -2   1 414933. 6554.76
  -1  -2   1 415301. 6575.62
  -1  -2   2 90245.4 3115.93
  -1  -2   2 89486.0 3077.75
  -1  -2   2 94075.0 2287.71
  -1  -2   2 91984.7 3235.20
  -1  -2   2 91742.6 3122.38
  -1  -2   2 90736.5 3265.57
  -1  -2   2 90685.9 3137.93
  -1  -2   2 80891.7 1806.80
  -1  -2   3 106066. 3178.02
  -1  -2   3 102700. 3468.14
  -1  -2   3 101763. 3430.67
  -1  -2   3 103484. 3597.97
  -1  -2   3 101636. 3502.56
  -1  -2   3 104011. 3502.46
  -1  -2   3 101967. 3449.55
  -1  -2   3 99914.0 3411.45
  -1  -2   4 8977.68 1150.25
  -1  -2   4 9876.04 1171.78
  -1  -2   4 8970.90 1123.11
  -1  -2   4 9600.81 1157.51
  -1  -2   4 10287.4 1202.07
  -1  -2   4 9507.35 1214.98
  -1  -2   4 9978.73 1165.46
  -1  -2   4 8815.36 1088.86
  -1  -2   4 10928.5 1477.35
  -1  -2   5 12208.6 1459.80
  -1  -2   5 12729.0 1295.16
  -1  -2   5 13132.1 1342.97
  -1  -2   5 13265.9 1494.22
  -1  -2   5 12142.8 1404.20
  -1  -2   5 13039.4 1498.24
  -1  -2   5 13955.9 1571.85
  -1  -2   5 13005.7 1486.15
  -1  -2   5 12899.3 1445.68
  -1  -2   5 16356.2 1930.05
  -1  -2   6 53581.0 2543.36
  -1  -2   6 66606.6 3804.47
  -1  -2   6 64051.3 3502.39
  -1  -2   6 66291.5 3568.38
  -1  -2   6 57650.3 3279.86
  -1  -2   6 63520.4 3487.48
  -1  -2   6 52203.4 2625.11
  -1  -2   6 61997.0 3419.60
  -1  -2   6 62508.9 3431.16
  -1  -2   7 74734.4 4036.87
  -1  -2   7 80223.8 4583.49
  -1  -2   7 75303.4 4030.40
  -1  -2   7 59534.1 2664.48
  -1  -2   7 74186.5 4074.72
  -1  -2   7 70401.5 3906.57
  -1  -2   7 77393.0 4150.28
  -1  -2   7 76130.5 4073.89
  -1  -2   7 88192.6 5132.07
  -1  -2   8 2252.03 765.106
  -1  -2   8 4181.15 1307.45
  -1  -2   8 3807.94 1289.29
  -1  -2   8 3687.37 1056.65
  -1  -2   8 2725.61 966.730
  -1  -2   8 4426.95 1153.41
  -1  -2   8 2509.67 737.058
  -1  -2   8 2701.84 931.843
  -1  -2   8 4311.64 1107.35
  -1  -2   9 25962.8 2855.72
  -1  -2   9 30426.2 3044.13
  -1  -2   9 27290.0 2934.07
  -1  -2   9 31872.3 3473.70
  -1  -2   9 26686.4 2769.88
  -1  -2   9 29199.7 2972.24
  -1  -2   9 27535.9 2950.64
  -1  -2   9 27606.7 2906.86
  -1  -2   9 27869.2 3370.03
  -1  -2  10 16326.7 2798.92
  -1  -2  10 13301.6 2127.53
  -1  -2  10 13522.5 2217.23
  -1  -2  10 14758.9 2311.13
  -1  -2  10 11030.0 2219.81
  -1  -2  10 13620.5 2171.10
  -1  -2  10 11743.1 2033.59
  -1  -2  10 12060.2 2119.79
  -1  -2  11 2539.66 567.347
  -1  -2  11 3277.77 529.114
  -1  -2  11 2053.89 1015.55
  -1  -2  11 3331.69 573.673
  -1  -2  11 4110.36 1333.88
  -1  -2  11 3223.19 1265.77
  -1  -2  11 3935.22 637.041
  -1  -2  11 2067.76 533.175
  -1  -2  11 2441.89 1090.16
  -1  -2  11 4071.81 711.972
  -1  -2  11 1603.36 513.385
  -1  -2  11 3294.67 581.566
  -1  -2  11 1869.19 1106.33
  -1  -2  11 2883.19 515.028
  -1  -2  11 2039.12 1007.64
  -1  -2  12 14862.2 2904.35
  -1  -2  12 15367.1 1324.30
  -1  -2  12 16191.1 3181.65
  -1  -2  12 13846.5 1206.99
  -1  -2  12 13622.1 1163.12
  -1  -2  12 13212.8 1250.16
  -1  -2  12 12602.1 1196.54
  -1  -2  12 15244.2 2586.70
  -1  -2  12 13553.0 2409.54
  -1  -2  12 13114.4 1211.19
  -1  -2  12 14234.2 2508.66
  -1  -2  12 16680.3 2785.57
  -1  -2  12 12540.1 2373.61
  -1  -2  12 14299.3 1298.21
  -1  -2  12 14467.6 1201.65
  -1  -2  12 14476.0 1233.73
  -1  -2  13 6376.32 885.325
  -1  -2  13 7185.18 903.107
  -1  -2  13 6562.25 932.270
  -1  -2  13 6938.44 935.919
  -1  -2  13 7567.22 898.199
  -1  -2  13 7642.22 898.250
  -1  -2  13 7228.92 877.048
  -1  -2  13 6099.25 858.238
  -1  -2  13 7281.09 930.919
  -1  -2  13 6889.96 969.888
  -1  -2  13 9313.97 1092.25
  -1  -2  14 11619.3 1084.45
  -1  -2  14 10818.1 1133.62
  -1  -2  14 10794.1 1084.70
  -1  -2  14 12246.1 1165.25
  -1  -2  14 11414.5 1093.81
  -1  -2  14 10209.3 1118.83
  -1  -2  14 11195.1 1161.48
  -1  -2  14 10706.6 1059.39
  -1  -2  14 11855.6 1127.26
  -1  -2  14 10720.1 1089.75
  -1  -2  14 10081.5 1081.22
  -1  -2  15 745.053 360.424
  -1  -2  15 1841.11 485.626
  -1  -2  15 1470.80 452.914
  -1  -2  15 1251.47 414.087
  -1  -2  15 1558.80 543.588
  -1  -2  15 1324.97 399.450
  -1  -2  15 1930.10 507.730
  -1  -2  15 643.105 396.153
  -1  -2  15 1171.25 398.561
  -1  -2  15 1828.96 472.568
  -1  -2  15 1512.98 502.398
  -1  -2  16 65.5201 240.959
  -1  -2  16 7.51484 297.933
  -1  -2  16 180.193 326.110
  -1  -2  16 27.3094 237.531
  -1  -2  16 361.832 327.929
  -1  -2  16 66.5867 244.272
  -1  -2  16 86.4082 242.217
  -1  -2  16-272.583 308.704
  -1  -2  16 196.941 268.468
  -1  -2  16 293.049 266.376
  -1  -2  17 6559.67 672.420
  -1  -2  17 6293.86 678.933
  -1  -2  17 8155.02 701.644
  -1  -2  17 8893.86 734.634
  -1  -2  17 6954.91 645.417
  -1  -2  17 7877.46 713.628
  -1  -2  17 8418.27 681.764
  -1  -2  17 8635.86 733.045
  -1  -2  17 7544.66 753.545
  -1  -2  17 8711.99 722.813
  -1  -2  18 843.694 203.474
  -1  -2  18 736.185 177.459
  -1  -2  18 772.012 200.490
  -1  -2  18 618.820 192.160
  -1  -2  18 456.355 224.027
  -1  -2  18 738.538 205.233
  -1  -2  18 676.541 201.527
  -1  -2  18 709.455 214.536
  -1  -2  18 677.775 189.842
  -1  -1 -16 1779.31 358.113
  -1  -1 -16 1677.21 356.418
  -1  -1 -16 1819.55 398.823
  -1  -1 -16 1758.96 386.431
  -1  -1 -16 1475.84 454.278
  -1  -1 -16 1823.44 397.291
  -1  -1 -16 2064.94 428.732
  -1  -1 -15 1167.99 335.270
  -1  -1 -15 1247.51 435.916
  -1  -1 -15 642.391 425.334
  -1  -1 -15 2295.75 576.216
  -1  -1 -15 1438.10 420.222
  -1  -1 -15 951.234 402.720
  -1  -1 -15 1544.49 496.309
  -1  -1 -14 8415.36 923.442
  -1  -1 -14 8829.22 1226.18
  -1  -1 -14 9416.27 1123.26
  -1  -1 -14 8161.35 1086.78
  -1  -1 -14 6470.99 924.810
  -1  -1 -14 8395.40 967.991
  -1  -1 -14 9303.01 1048.01
  -1  -1 -14 7986.06 1008.88
  -1  -1 -14 9865.51 1091.34
  -1  -1 -13 7706.17 992.959
  -1  -1 -13 8863.17 1118.15
  -1  -1 -13 10130.0 1123.64
  -1  -1 -13 9113.82 1325.05
  -1  -1 -13 9004.90 1225.47
  -1  -1 -13 9656.12 1140.28
  -1  -1 -13 9880.82 1140.01
  -1  -1 -13 7496.39 1062.53
  -1  -1 -13 7982.36 1077.38
  -1  -1 -13 9867.50 1253.18
  -1  -1 -12 3405.11 712.849
  -1  -1 -12 2713.97 686.286
  -1  -1 -12 3457.76 812.798
  -1  -1 -12 3224.36 726.246
  -1  -1 -12 2652.86 670.439
  -1  -1 -12 2726.46 604.521
  -1  -1 -12 3768.36 794.369
  -1  -1 -12 1902.27 599.716
  -1  -1 -12 3410.15 992.556
  -1  -1 -12 3002.30 788.207
  -1  -1 -11 1198.44 553.878
  -1  -1 -11 280.643 340.399
  -1  -1 -11 430.314 655.772
  -1  -1 -11 476.893 506.787
  -1  -1 -11 252.717 568.758
  -1  -1 -11 2238.72 1146.91
  -1  -1 -11-1378.55 1117.35
  -1  -1 -11 253.655 372.794
  -1  -1 -11 657.014 539.436
  -1  -1 -11-66.7480 354.891
  -1  -1 -11 355.162 372.574
  -1  -1 -11 1019.55 744.224
  -1  -1 -11 283.612 361.477
  -1  -1 -10 5502.28 898.237
  -1  -1 -10 5652.79 815.193
  -1  -1 -10 6221.69 944.755
  -1  -1 -10 6264.61 952.952
  -1  -1 -10 5768.49 1504.49
  -1  -1 -10 5807.12 973.762
  -1  -1 -10 5687.10 917.215
  -1  -1 -10 4537.72 1490.94
  -1  -1 -10 4546.54 1588.54
  -1  -1 -10 4490.93 742.266
  -1  -1 -10 5278.04 776.556
  -1  -1 -10 6176.58 1152.75
  -1  -1 -10 5173.99 818.824
  -1  -1  -9 14926.1 2522.86
  -1  -1  -9 14014.7 2460.81
  -1  -1  -9 14821.6 2520.82
  -1  -1  -9 15579.8 2915.57
  -1  -1  -9 17139.7 2671.10
  -1  -1  -8 914.040 496.392
  -1  -1  -8 472.653 340.446
  -1  -1  -8 887.652 656.274
  -1  -1  -8 538.001 484.015
  -1  -1  -7 56811.0 3117.11
  -1  -1  -7 51706.1 3879.43
  -1  -1  -7 59417.1 4208.41
  -1  -1  -7 53070.2 3958.91
  -1  -1  -7 54184.9 4022.54
  -1  -1  -6 3474.62 1034.08
  -1  -1  -6 4786.31 1141.66
  -1  -1  -6 4002.71 1192.68
  -1  -1  -6 5078.44 887.798
  -1  -1  -6 6247.72 1309.87
  -1  -1  -5 69044.0 3012.58
  -1  -1  -5 64387.8 2925.98
  -1  -1  -5 60037.5 3496.02
  -1  -1  -5 69105.3 3844.82
  -1  -1  -5 62438.2 3590.29
  -1  -1  -5 62677.0 3536.65
  -1  -1  -4 1723.94 586.808
  -1  -1  -4 1066.14 355.875
  -1  -1  -4 997.655 445.758
  -1  -1  -4 1695.49 635.923
  -1  -1  -4 1564.57 635.836
  -1  -1  -3 22619.1 1754.35
  -1  -1  -3 23636.8 1859.39
  -1  -1  -3 23305.3 1777.90
  -1  -1  -3 25321.6 1924.51
  -1  -1  -3 23306.5 1697.08
  -1  -1  -2 198380. 4157.93
  -1  -1  -2 205485. 4468.32
  -1  -1  -2 207301. 4492.82
  -1  -1  -2 207732. 4814.11
  -1  -1  -1 819621. 7679.06
  -1  -1  -1 838138. 7760.63
  -1  -1  -1 832329. 8099.50
  -1  -1   0 486147. 5125.85
  -1  -1   0 491822. 5133.91
  -1  -1   0 477614. 5055.02
  -1  -1   0 485455. 5869.96
  -1  -1   1 259151. 3543.67
  -1  -1   1 246576. 2900.74
  -1  -1   1 245540. 3870.16
  -1  -1   1 245230. 3935.07
  -1  -1   1 256576. 3502.17
  -1  -1   1 250767. 3528.28
  -1  -1   1 256855. 3518.28
  -1  -1   1 253648. 3190.03
  -1  -1   2 967097. 7646.34
  -1  -1   2 960397. 7580.04
  -1  -1   2 990983. 7656.40
  -1  -1   2 944073. 8308.54
  -1  -1   2 980818. 7717.31
  -1  -1   2 980480. 7637.44
  -1  -1   2 971298. 8083.40
  -1  -1   2 982349. 7761.97
  -1  -1   3 66597.9 2321.79
  -1  -1   3 75263.9 3167.52
  -1  -1   3 65805.2 2341.02
  -1  -1   3 69054.9 2408.94
  -1  -1   3 64197.6 2326.12
  -1  -1   3 67672.0 2361.08
  -1  -1   3 65162.4 2624.46
  -1  -1   3 65721.2 2345.61
  -1  -1   3 65501.0 2317.87
  -1  -1   3 64823.5 1962.31
  -1  -1   4 156969. 5086.53
  -1  -1   4 137896. 3864.65
  -1  -1   4 136173. 3821.55
  -1  -1   4 139229. 3945.14
  -1  -1   4 138711. 3896.95
  -1  -1   4 139428. 3883.61
  -1  -1   4 139437. 4439.65
  -1  -1   4 125310. 3664.53
  -1  -1   4 118451. 2707.08
  -1  -1   4 138431. 3880.66
  -1  -1   5 14853.8 1443.55
  -1  -1   5 9777.64 725.134
  -1  -1   5 13983.3 1425.22
  -1  -1   5 12880.6 1698.92
  -1  -1   5 14332.7 1439.93
  -1  -1   5 13336.6 1597.94
  -1  -1   5 10345.6 1244.44
  -1  -1   5 12965.3 1404.77
  -1  -1   5 12652.1 1356.59
  -1  -1   5 13227.6 1377.63
  -1  -1   5 8677.80 725.009
  -1  -1   6 31422.9 2321.89
  -1  -1   6 31263.4 2316.84
  -1  -1   6 32607.9 2750.82
  -1  -1   6 27465.2 2175.97
  -1  -1   6 31681.4 2330.73
  -1  -1   6 31904.1 2349.82
  -1  -1   6 30518.7 2289.16
  -1  -1   6 29881.6 2312.74
  -1  -1   6 22885.1 1318.97
  -1  -1   6 36319.9 3024.21
  -1  -1   7 4248.73 950.899
  -1  -1   7 4593.49 983.370
  -1  -1   7 5314.64 1047.07
  -1  -1   7 6253.63 1515.19
  -1  -1   7 5375.19 1305.15
  -1  -1   7 5334.16 1075.57
  -1  -1   7 3619.22 924.935
  -1  -1   7 3888.25 991.836
  -1  -1   7 5047.09 1067.48
  -1  -1   8 39812.7 3096.48
  -1  -1   8 41714.9 3202.00
  -1  -1   8 42756.4 3287.70
  -1  -1   8 41674.2 3229.76
  -1  -1   8 44259.8 3854.10
  -1  -1   8 44262.3 3296.46
  -1  -1   8 38683.9 3113.12
  -1  -1   8 47197.1 4094.38
  -1  -1   9 14785.6 2140.49
  -1  -1   9 14642.9 2116.99
  -1  -1   9 13311.7 2235.93
  -1  -1   9 15598.6 2212.49
  -1  -1   9 15837.6 2607.23
  -1  -1   9 13517.6 2046.21
  -1  -1   9 13895.5 2033.86
  -1  -1   9 14988.7 2084.32
  -1  -1  10 28719.8 3127.95
  -1  -1  10 29018.4 3215.05
  -1  -1  10 27712.8 3177.10
  -1  -1  10 31055.9 3323.07
  -1  -1  10 28641.5 3141.49
  -1  -1  10 28590.2 3132.37
  -1  -1  10 31000.3 3788.17
  -1  -1  10 26465.6 3594.02
  -1  -1  11 18309.1 1391.73
  -1  -1  11 17349.5 1335.01
  -1  -1  11 17498.9 1348.02
  -1  -1  11 17166.0 2621.46
  -1  -1  11 21037.1 3359.37
  -1  -1  11 17822.5 2636.30
  -1  -1  11 14247.1 2375.63
  -1  -1  11 14098.0 2327.14
  -1  -1  11 17158.4 1306.90
  -1  -1  11 16843.1 2602.10
  -1  -1  11 16855.3 1353.18
  -1  -1  11 16283.9 2492.54
  -1  -1  11 20926.6 3238.91
  -1  -1  11 19154.7 1370.53
  -1  -1  11 18282.9 1388.59
  -1  -1  11 17714.1 2984.82
  -1  -1  11 18225.3 1338.94
  -1  -1  11 17901.7 1270.02
  -1  -1  12 37152.5 2051.94
  -1  -1  12 35822.0 1989.14
  -1  -1  12 32992.7 3815.34
  -1  -1  12 38491.0 4147.59
  -1  -1  12 33333.8 1852.86
  -1  -1  12 35416.9 4026.57
  -1  -1  12 32083.4 3882.53
  -1  -1  12 35469.2 1954.94
  -1  -1  12 42870.2 4916.66
  -1  -1  12 35907.9 3985.56
  -1  -1  12 35875.0 1967.67
  -1  -1  12 33359.8 3801.48
  -1  -1  12 42411.3 4806.60
  -1  -1  12 37574.5 4758.43
  -1  -1  12 33379.5 1948.45
  -1  -1  12 34290.1 1979.26
  -1  -1  12 34060.1 1839.22
  -1  -1  12 34241.9 1956.73
  -1  -1  13 3319.75 666.235
  -1  -1  13 3066.60 611.705
  -1  -1  13 3236.71 718.537
  -1  -1  13 3689.75 608.128
  -1  -1  13 3685.37 662.738
  -1  -1  13 3234.32 701.984
  -1  -1  13 3336.89 604.292
  -1  -1  13 3453.18 660.054
  -1  -1  13 3455.46 667.554
  -1  -1  13 3738.56 698.244
  -1  -1  14 6649.52 937.535
  -1  -1  14 7221.91 862.303
  -1  -1  14 5913.48 860.283
  -1  -1  14 7811.62 943.097
  -1  -1  14 6241.88 887.812
  -1  -1  14 6425.87 885.807
  -1  -1  14 6439.40 841.442
  -1  -1  14 8031.10 971.615
  -1  -1  14 8152.77 919.188
  -1  -1  14 6477.35 804.360
  -1  -1  14 7020.22 889.625
  -1  -1  14 7158.76 897.220
  -1  -1  15 507.581 363.118
  -1  -1  15 945.786 433.598
  -1  -1  15 1169.52 408.322
  -1  -1  15 782.685 322.866
  -1  -1  15 196.680 298.147
  -1  -1  15 879.069 416.426
  -1  -1  15 532.983 291.059
  -1  -1  15 930.179 347.278
  -1  -1  15 1080.49 375.487
  -1  -1  15 878.943 355.414
  -1  -1  15 788.030 383.729
  -1  -1  16 1158.76 398.703
  -1  -1  16 1016.96 389.081
  -1  -1  16 1458.88 348.087
  -1  -1  16 1240.09 381.445
  -1  -1  16 1265.11 316.288
  -1  -1  16 1482.67 381.725
  -1  -1  16 1287.74 346.442
  -1  -1  16 1333.06 412.665
  -1  -1  16 1559.40 422.966
  -1  -1  16 1424.03 407.621
  -1  -1  16 800.939 279.368
  -1  -1  17 1069.14 356.750
  -1  -1  17 496.597 277.533
  -1  -1  17 1075.33 339.289
  -1  -1  17 622.728 226.523
  -1  -1  17 842.592 297.847
  -1  -1  17 743.533 260.803
  -1  -1  17 987.825 315.526
  -1  -1  17 948.457 293.285
  -1  -1  17 821.936 260.583
  -1  -1  18 2982.45 311.858
  -1  -1  18 2258.86 306.180
  -1  -1  18 2559.30 308.472
  -1  -1  18 2500.67 324.873
  -1   0 -17 11560.0 805.886
  -1   0 -17 9349.10 767.346
  -1   0 -17 7337.49 698.271
  -1   0 -17 9190.71 705.690
  -1   0 -17 8311.34 619.984
  -1   0 -17 9040.89 712.714
  -1   0 -17 9850.91 730.700
  -1   0 -16 4869.57 624.296
  -1   0 -16 4890.43 697.572
  -1   0 -16 5639.52 820.604
  -1   0 -16 4248.79 636.132
  -1   0 -16 5804.36 720.796
  -1   0 -16 4890.86 661.392
  -1   0 -16 5101.34 683.447
  -1   0 -16 4968.75 726.545
  -1   0 -15 1013.39 437.851
  -1   0 -15 1087.92 548.560
  -1   0 -15 763.636 358.452
  -1   0 -15 776.737 429.005
  -1   0 -15 1229.84 462.764
  -1   0 -15 603.055 430.778
  -1   0 -15 869.221 451.472
  -1   0 -15 1611.89 513.487
  -1   0 -15 1044.09 556.480
  -1   0 -14 119.554 293.300
  -1   0 -14 351.448 351.551
  -1   0 -14 500.221 349.992
  -1   0 -14 248.196 396.796
  -1   0 -14 263.047 449.822
  -1   0 -14 1117.34 645.747
  -1   0 -14 343.361 379.178
  -1   0 -14-111.295 426.988
  -1   0 -14 734.620 525.926
  -1   0 -13 5484.87 844.170
  -1   0 -13 5610.77 886.899
  -1   0 -13 6254.36 1116.01
  -1   0 -13 6813.88 1030.04
  -1   0 -13 6756.37 1135.69
  -1   0 -13 5662.34 873.825
  -1   0 -13 5762.30 931.468
  -1   0 -13 6376.69 1041.07
  -1   0 -13 6311.22 904.681
  -1   0 -13 7113.98 996.456
  -1   0 -12 28054.9 2199.06
  -1   0 -12 29545.8 2027.26
  -1   0 -12 35850.3 4355.02
  -1   0 -12 27547.9 2106.39
  -1   0 -12 26437.8 3654.58
  -1   0 -12 29740.5 2051.49
  -1   0 -12 30744.9 1977.46
  -1   0 -12 30022.9 2354.70
  -1   0 -12 27619.2 1939.02
  -1   0 -12 30575.9 1927.58
  -1   0 -12 29055.3 1957.84
  -1   0 -11 34881.7 4087.59
  -1   0 -11 38857.2 2260.75
  -1   0 -11 38684.4 2411.98
  -1   0 -11 39134.1 2499.34
  -1   0 -11 37027.6 2112.82
  -1   0 -11 45074.0 4428.83
  -1   0 -11 38381.0 2091.29
  -1   0 -11 34933.7 4128.11
  -1   0 -11 39800.6 2625.79
  -1   0 -11 37179.7 2216.10
  -1   0 -11 35010.9 2179.41
  -1   0 -11 47907.2 4927.13
  -1   0 -11 38720.0 2188.47
  -1   0 -10 8993.89 1041.88
  -1   0 -10 11241.0 1271.03
  -1   0 -10 11369.7 2047.65
  -1   0 -10 11497.3 1123.81
  -1   0 -10 12101.0 1178.27
  -1   0 -10 11916.4 1200.66
  -1   0 -10 11804.0 1161.91
  -1   0 -10 11243.9 1194.57
  -1   0 -10 12300.2 2159.72
  -1   0 -10 11518.2 2238.38
  -1   0  -9-103.693 405.943
  -1   0  -9-320.127 505.540
  -1   0  -8 119492. 6042.86
  -1   0  -8 122081. 6303.86
  -1   0  -8 129069. 6049.54
  -1   0  -7 47580.9 3187.02
  -1   0  -7 45946.3 3464.81
  -1   0  -7 57492.9 3713.13
  -1   0  -7 46659.8 3452.18
  -1   0  -7 53034.0 3804.39
  -1   0  -6 28119.8 2513.40
  -1   0  -6 31169.1 2310.35
  -1   0  -6 29750.2 2561.29
  -1   0  -6 29328.6 2514.98
  -1   0  -6 29220.8 2579.23
  -1   0  -6 31835.1 2569.55
  -1   0  -5 24624.0 1813.13
  -1   0  -5 25953.5 2170.19
  -1   0  -5 28048.5 2199.92
  -1   0  -5 26479.8 2170.83
  -1   0  -5 27962.4 2229.34
  -1   0  -5 25702.5 2145.77
  -1   0  -4 121880. 3422.41
  -1   0  -4 132938. 4165.62
  -1   0  -4 117762. 4084.70
  -1   0  -4 126934. 4162.20
  -1   0  -4 121657. 4067.20
  -1   0  -4 127765. 4212.50
  -1   0  -3 109166. 3444.99
  -1   0  -3 110000. 3314.06
  -1   0  -3 109158. 3296.25
  -1   0  -3 116222. 3512.73
  -1   0  -3 108328. 2586.62
  -1   0  -3 112453. 3438.93
  -1   0  -2 195902. 4010.80
  -1   0  -2 197913. 3862.11
  -1   0  -2 194260. 2540.06
  -1   0  -2 190329. 3632.87
  -1   0  -2 199668. 3680.88
  -1   0  -1 108147. 2036.54
  -1   0  -1 111680. 2284.46
  -1   0  -1 119180. 2305.20
  -1   0  -1 119337. 2470.86
  -1   0   0 137997. 1619.61
  -1   0   1 128891. 1633.35
  -1   0   1 119421. 1572.45
  -1   0   1 114728. 1441.43
  -1   0   1 125454. 1588.06
  -1   0   1 121579. 1593.96
  -1   0   1 122133. 1575.49
  -1   0   1 129420. 1611.88
  -1   0   2 47573.0 2069.24
  -1   0   2 42292.6 1468.65
  -1   0   2 42420.9 1450.98
  -1   0   2 40655.3 1428.26
  -1   0   2 37161.0 1150.55
  -1   0   2 37357.0 1861.86
  -1   0   2 42548.2 1467.46
  -1   0   2 40566.5 1439.09
  -1   0   2 43153.6 1468.45
  -1   0   3 137368. 4230.06
  -1   0   3 121085. 3103.60
  -1   0   3 106345. 2517.52
  -1   0   3 134421. 3236.47
  -1   0   3 128414. 3176.67
  -1   0   3 117240. 3813.18
  -1   0   3 123389. 3151.01
  -1   0   3 127973. 3243.66
  -1   0   3 123938. 3129.11
  -1   0   4 7486.08 942.224
  -1   0   4 7454.18 949.608
  -1   0   4 8265.48 1208.50
  -1   0   4 8338.34 969.764
  -1   0   4 8926.91 1038.36
  -1   0   4 8016.34 1015.57
  -1   0   4 8235.45 997.582
  -1   0   4 9321.41 1305.91
  -1   0   5 63283.9 3032.36
  -1   0   5 63480.4 3034.22
  -1   0   5 62396.8 2987.85
  -1   0   5 65767.1 3126.93
  -1   0   5 67483.3 3625.40
  -1   0   5 61181.5 3015.06
  -1   0   5 61011.3 2980.54
  -1   0   5 68874.8 3737.16
  -1   0   6 141618. 6012.58
  -1   0   6 161697. 5401.50
  -1   0   6 159874. 5362.18
  -1   0   6 163895. 5397.66
  -1   0   6 162284. 5487.41
  -1   0   6 164013. 5480.31
  -1   0   6 168053. 6326.28
  -1   0   6 162843. 5377.31
  -1   0   7 28204.2 2538.87
  -1   0   7 27706.9 2859.64
  -1   0   7 27171.3 2448.68
  -1   0   7 28983.2 2510.82
  -1   0   7 31525.0 3145.48
  -1   0   7 24775.6 2432.99
  -1   0   7 27811.4 2472.79
  -1   0   7 27335.6 2439.72
  -1   0   8 3449.89 1013.84
  -1   0   8 3607.67 981.628
  -1   0   8 2987.76 906.990
  -1   0   8 4149.37 1236.12
  -1   0   8 3852.87 1388.39
  -1   0   8 4055.31 1070.53
  -1   0   8 3766.30 1087.34
  -1   0   8 4437.12 1251.83
  -1   0   8 3595.79 1082.88
  -1   0   9 25819.4 2842.58
  -1   0   9 26082.0 2825.44
  -1   0   9 24824.2 2766.11
  -1   0   9 29961.2 3727.33
  -1   0   9 28085.0 2948.59
  -1   0   9 27387.4 3303.11
  -1   0   9 26153.2 2827.40
  -1   0   9 33177.0 3573.09
  -1   0  10 23652.2 2987.57
  -1   0  10 24937.9 3025.81
  -1   0  10 26525.6 3175.74
  -1   0  10 27183.7 3175.42
  -1   0  10 27898.2 3605.00
  -1   0  10 22849.7 2873.45
  -1   0  10 30630.6 3704.76
  -1   0  10 27046.9 3693.30
  -1   0  11 15546.9 2595.15
  -1   0  11 12965.2 1193.50
  -1   0  11 14323.3 1268.19
  -1   0  11 9760.48 2090.33
  -1   0  11 12023.8 2303.30
  -1   0  11 12990.9 1212.23
  -1   0  11 11491.2 2146.78
  -1   0  11 13499.8 1182.37
  -1   0  11 13312.1 2389.22
  -1   0  11 13535.0 2686.67
  -1   0  11 13045.1 2306.72
  -1   0  11 12069.9 1227.16
  -1   0  11 12455.2 1128.22
  -1   0  11 12584.7 1130.31
  -1   0  11 11035.4 2421.38
  -1   0  11 4808.60 1771.89
  -1   0  11 12719.7 1141.36
  -1   0  11 13084.6 1131.98
  -1   0  12 3045.30 1285.12
  -1   0  12 5481.62 847.139
  -1   0  12 7998.30 2268.29
  -1   0  12 6452.06 876.064
  -1   0  12 5286.97 780.568
  -1   0  12 5254.58 867.932
  -1   0  12 2376.91 1137.51
  -1   0  12 4491.23 1522.60
  -1   0  12 3978.27 1664.80
  -1   0  12 7275.94 1756.98
  -1   0  12 5992.76 811.553
  -1   0  12 5206.27 746.845
  -1   0  12 3506.71 1334.56
  -1   0  12 6006.28 807.343
  -1   0  12 5235.30 784.355
  -1   0  12 4769.88 770.005
  -1   0  12 9479.50 2410.66
  -1   0  12 5315.18 860.350
  -1   0  12 9572.29 2341.15
  -1   0  13 34412.8 1950.45
  -1   0  13 31635.9 1968.74
  -1   0  13 36854.6 2089.50
  -1   0  13 31140.5 1923.46
  -1   0  13 33343.6 2015.46
  -1   0  13 31720.9 1901.94
  -1   0  13 33719.0 1840.59
  -1   0  13 31963.1 1873.51
  -1   0  13 31567.0 1839.17
  -1   0  13 33128.4 1856.16
  -1   0  13 39467.0 1969.72
  -1   0  14 1556.10 417.354
  -1   0  14 1855.49 563.823
  -1   0  14 1174.09 456.963
  -1   0  14 441.759 270.144
  -1   0  14 1312.25 427.811
  -1   0  14 1558.27 485.373
  -1   0  14 795.307 432.229
  -1   0  14 2354.98 606.586
  -1   0  14 1343.42 461.861
  -1   0  14 2004.12 555.155
  -1   0  14 1504.05 467.027
  -1   0  14 1582.36 468.175
  -1   0  14 1632.59 468.436
  -1   0  15 305.070 247.956
  -1   0  15 745.537 377.365
  -1   0  15 1428.00 482.645
  -1   0  15 500.092 338.885
  -1   0  15 731.841 302.323
  -1   0  15 786.165 364.870
  -1   0  15 991.207 443.586
  -1   0  15 718.034 467.420
  -1   0  15 453.221 400.078
  -1   0  15 562.876 375.942
  -1   0  15 707.831 347.220
  -1   0  15 311.382 332.887
  -1   0  15 655.738 357.331
  -1   0  16 62.4125 244.304
  -1   0  16-154.991 194.047
  -1   0  16 219.395 225.942
  -1   0  16 77.0356 249.231
  -1   0  16-121.713 273.154
  -1   0  16 91.0433 205.771
  -1   0  16 89.1685 246.887
  -1   0  16 248.111 267.792
  -1   0  16-229.936 276.952
  -1   0  16 1.46814 248.293
  -1   0  16-141.162 240.396
  -1   0  17 3268.27 409.860
  -1   0  17 3390.06 391.521
  -1   0  17 2924.16 388.547
  -1   0  17 2818.34 381.511
  -1   0  17 2670.01 409.065
  -1   0  17 3101.17 428.937
  -1   0  17 3084.61 443.096
  -1   0  17 2595.13 378.347
  -1   0  17 3432.66 437.366
  -1   0  17 1828.55 332.403
  -1   1 -17 3445.83 487.210
  -1   1 -17 3859.28 580.642
  -1   1 -17 2110.59 437.925
  -1   1 -17 4192.94 561.639
  -1   1 -17 3091.87 518.060
  -1   1 -17 4388.95 565.417
  -1   1 -17 3185.12 500.307
  -1   1 -16 7047.66 786.650
  -1   1 -16 6128.54 855.214
  -1   1 -16 7072.96 841.562
  -1   1 -16 6615.66 781.328
  -1   1 -16 6054.97 618.469
  -1   1 -16 7328.79 920.772
  -1   1 -16 4711.70 622.012
  -1   1 -16 7980.59 862.538
  -1   1 -16 7254.06 931.655
  -1   1 -16 7080.67 808.056
  -1   1 -15 6663.62 869.156
  -1   1 -15 4677.27 724.321
  -1   1 -15 7148.54 985.018
  -1   1 -15 7641.33 1108.69
  -1   1 -15 6341.22 902.418
  -1   1 -15 7419.77 958.048
  -1   1 -15 7152.34 986.983
  -1   1 -15 7103.28 898.568
  -1   1 -15 6052.40 928.784
  -1   1 -14 538.019 377.503
  -1   1 -14-375.429 435.947
  -1   1 -14 389.957 410.680
  -1   1 -14-78.1977 429.408
  -1   1 -14 147.173 472.282
  -1   1 -14 129.536 381.116
  -1   1 -14 146.694 441.216
  -1   1 -14-38.1634 296.398
  -1   1 -14 140.480 335.733
  -1   1 -14 584.577 370.314
  -1   1 -13 5637.22 867.101
  -1   1 -13 6739.01 1013.65
  -1   1 -13 5453.71 1033.28
  -1   1 -13 5707.69 1059.11
  -1   1 -13 4901.46 864.972
  -1   1 -13 5877.69 886.614
  -1   1 -13 6025.34 961.597
  -1   1 -13 6862.84 984.053
  -1   1 -13 4316.11 927.598
  -1   1 -13 5926.11 923.588
  -1   1 -12 55536.5 2638.45
  -1   1 -12 56988.7 2967.94
  -1   1 -12 58232.9 3108.12
  -1   1 -12 56809.1 2669.04
  -1   1 -12 55974.2 2673.17
  -1   1 -12 53080.0 5252.43
  -1   1 -12 54954.9 2554.52
  -1   1 -12 53020.6 2629.41
  -1   1 -12 59067.5 2745.71
  -1   1 -12 58284.5 5368.20
  -1   1 -12 56096.0 2769.47
  -1   1 -12 53203.4 3029.62
  -1   1 -11 14061.9 1329.05
  -1   1 -11 16137.7 1407.29
  -1   1 -11 15288.6 1439.80
  -1   1 -11 15069.8 1594.10
  -1   1 -11 15254.8 2766.21
  -1   1 -11 13592.0 1296.57
  -1   1 -11 14760.8 2553.80
  -1   1 -11 10633.0 2227.32
  -1   1 -11 15909.4 1551.24
  -1   1 -11 12388.9 1380.04
  -1   1 -11 14273.6 1372.61
  -1   1 -11 15216.1 1293.85
  -1   1 -10 2102.72 992.319
  -1   1 -10-401.069 660.374
  -1   1 -10 1099.75 809.517
  -1   1 -10 2479.62 930.652
  -1   1  -9 52810.1 4171.91
  -1   1  -9 44404.6 4050.66
  -1   1  -9 43645.8 3913.94
  -1   1  -9 48252.2 4348.62
  -1   1  -9 51818.7 3791.28
  -1   1  -9 53889.4 4450.65
  -1   1  -8 70323.4 4866.25
  -1   1  -8 71119.3 4549.01
  -1   1  -8 64600.2 4344.73
  -1   1  -8 64294.4 4345.23
  -1   1  -8 74631.5 4798.64
  -1   1  -8 73119.1 4242.65
  -1   1  -7 19563.9 2209.56
  -1   1  -7 20388.4 2063.17
  -1   1  -7 22383.8 2393.30
  -1   1  -7 17874.0 2133.93
  -1   1  -7 21650.3 2475.51
  -1   1  -7 23139.2 2430.34
  -1   1  -6 13537.2 1542.90
  -1   1  -6 13488.8 1715.61
  -1   1  -6 13487.8 1682.31
  -1   1  -6 13286.4 1803.91
  -1   1  -6 15065.0 1790.09
  -1   1  -6 13862.5 1704.01
  -1   1  -5 44889.6 2505.93
  -1   1  -5 44745.1 2798.28
  -1   1  -5 43998.6 2715.75
  -1   1  -5 46320.5 2797.20
  -1   1  -5 44369.2 2916.38
  -1   1  -5 50486.9 2926.18
  -1   1  -4 2699.35 676.659
  -1   1  -4 2504.71 594.705
  -1   1  -4 2517.32 707.525
  -1   1  -4 2199.51 591.152
  -1   1  -4 3316.39 757.961
  -1   1  -4 2276.88 478.655
  -1   1  -3 274827. 5493.03
  -1   1  -3 265364. 5214.58
  -1   1  -3 255034. 5090.79
  -1   1  -3 261574. 5724.78
  -1   1  -2 85644.5 2583.39
  -1   1  -2 80022.1 2857.57
  -1   1  -2 79113.7 2391.27
  -1   1  -2 78421.8 2475.69
  -1   1  -2 81556.5 2708.47
  -1   1  -1 11580.4 951.530
  -1   1  -1 10533.9 847.669
  -1   1  -1 11319.3 855.796
  -1   1  -1 11138.3 1007.28
  -1   1  -1 10190.8 789.335
  -1   1  -1 10707.9 811.848
  -1   1   0 200928. 3423.41
  -1   1   0 196847. 3391.35
  -1   1   0 205317. 3448.24
  -1   1   0 217847. 3855.63
  -1   1   0 218158. 4341.27
  -1   1   1 19480.6 1084.29
  -1   1   1 19291.9 1128.87
  -1   1   1 17179.9 1062.99
  -1   1   1 17845.1 1093.45
  -1   1   1 19448.8 1137.57
  -1   1   1 18202.0 1339.66
  -1   1   1 18860.5 1404.05
  -1   1   2 234887. 4652.15
  -1   1   2 226229. 4336.04
  -1   1   2 211055. 4296.05
  -1   1   2 200941. 4946.14
  -1   1   2 206741. 4286.78
  -1   1   2 224427. 4389.00
  -1   1   2 226814. 5177.21
  -1   1   2 214921. 5132.05
  -1   1   3 7982.00 989.419
  -1   1   3 7791.67 942.882
  -1   1   3 6812.23 1076.06
  -1   1   3 7605.58 962.003
  -1   1   3 6331.11 897.960
  -1   1   3 7385.22 1084.97
  -1   1   3 7439.19 979.919
  -1   1   3 7855.68 1077.06
  -1   1   3 6790.62 1130.06
  -1   1   4 4578.96 1050.84
  -1   1   4 4984.02 882.594
  -1   1   4 4604.36 865.736
  -1   1   4 4095.67 1013.66
  -1   1   4 4549.97 909.668
  -1   1   4 3617.04 832.995
  -1   1   4 4336.21 871.985
  -1   1   4 4875.51 1030.03
  -1   1   5 92622.5 3982.52
  -1   1   5 98546.8 4073.54
  -1   1   5 94022.8 4572.18
  -1   1   5 95484.9 4101.60
  -1   1   5 91779.3 3957.64
  -1   1   5 100045. 4189.27
  -1   1   5 92223.9 3967.19
  -1   1   5 101409. 4703.13
  -1   1   5 98186.2 4644.06
  -1   1   6 77708.0 4634.79
  -1   1   6 66316.0 3673.41
  -1   1   6 64944.6 3659.69
  -1   1   6 69828.2 4355.30
  -1   1   6 68879.3 3790.48
  -1   1   6 67453.6 3787.80
  -1   1   6 79074.2 4566.52
  -1   1   6 68520.4 3736.52
  -1   1   6 65215.6 3702.51
  -1   1   6 74261.6 3864.52
  -1   1   7 133328. 6657.25
  -1   1   7 122740. 5563.27
  -1   1   7 121340. 5580.71
  -1   1   7 123017. 5555.36
  -1   1   7 125403. 6310.55
  -1   1   7 119389. 5480.09
  -1   1   7 122134. 5646.27
  -1   1   7 123633. 5565.75
  -1   1   7 140213. 6584.78
  -1   1   7 134351. 5581.14
  -1   1   8 6555.66 1158.96
  -1   1   8 5168.02 1452.33
  -1   1   8 6667.71 1698.87
  -1   1   8 3447.11 1080.35
  -1   1   8 3773.96 1200.94
  -1   1   8 4448.64 1279.81
  -1   1   8 2961.74 1105.54
  -1   1   8 6781.60 1445.37
  -1   1   8 4018.42 1265.66
  -1   1   8 5701.56 1326.22
  -1   1   9 6504.38 1551.49
  -1   1   9 7983.26 1655.27
  -1   1   9 7282.65 1792.32
  -1   1   9 6121.18 1621.70
  -1   1   9 6587.24 1594.84
  -1   1   9 7382.98 1739.58
  -1   1   9 8174.78 1733.18
  -1   1   9 7042.10 1650.41
  -1   1   9 9684.03 2148.02
  -1   1  10 15348.0 2546.39
  -1   1  10 18838.0 1361.41
  -1   1  10 12449.4 2202.77
  -1   1  10 17190.4 2630.94
  -1   1  10 18344.6 2631.29
  -1   1  10 14433.4 2745.60
  -1   1  10 16820.7 2582.25
  -1   1  10 16144.7 1454.14
  -1   1  10 18558.1 1371.81
  -1   1  10 17332.7 1325.82
  -1   1  10 21923.5 3255.64
  -1   1  10 16642.0 1313.97
  -1   1  10 14976.1 2437.33
  -1   1  10 18038.9 1326.77
  -1   1  10 17321.7 1360.91
  -1   1  10 18001.3 2999.41
  -1   1  11 9461.22 1013.57
  -1   1  11 14224.3 2834.52
  -1   1  11 10458.7 1105.19
  -1   1  11 10715.4 1211.43
  -1   1  11 9898.40 1058.76
  -1   1  11 11143.4 2572.46
  -1   1  11 11141.7 1114.12
  -1   1  11 8476.99 1962.60
  -1   1  11 10180.1 1100.23
  -1   1  11 9125.83 1969.57
  -1   1  11 10052.6 2325.52
  -1   1  11 9955.20 1064.63
  -1   1  11 9718.43 1967.60
  -1   1  11 11210.3 2237.01
  -1   1  11 10368.6 1059.15
  -1   1  11 13026.7 2398.38
  -1   1  12 36735.3 2115.38
  -1   1  12 36617.4 2034.58
  -1   1  12 38123.7 2256.83
  -1   1  12 39801.7 2106.99
  -1   1  12 36247.1 2014.75
  -1   1  12 39648.3 2055.91
  -1   1  12 38739.1 2038.90
  -1   1  12 40845.3 2147.11
  -1   1  12 39501.2 2061.18
  -1   1  13 711.627 394.700
  -1   1  13 628.547 410.822
  -1   1  13 1318.41 467.879
  -1   1  13 409.731 303.195
  -1   1  13 1592.70 444.933
  -1   1  13 103.568 357.757
  -1   1  13 774.358 408.530
  -1   1  13 1035.69 440.583
  -1   1  13 1214.62 476.439
  -1   1  13 959.545 388.794
  -1   1  14 3971.11 644.039
  -1   1  14 4513.41 667.431
  -1   1  14 4134.40 674.375
  -1   1  14 3631.00 749.903
  -1   1  14 4227.78 758.288
  -1   1  14 3388.49 644.481
  -1   1  14 3613.96 650.444
  -1   1  14 3620.32 652.658
  -1   1  14 4373.93 716.863
  -1   1  14 3880.89 709.268
  -1   1  14 4443.55 670.005
  -1   1  14 3901.48 648.918
  -1   1  15 355.155 379.773
  -1   1  15 150.616 231.785
  -1   1  15 324.591 226.347
  -1   1  15 350.156 273.117
  -1   1  15 514.437 340.062
  -1   1  15 308.728 339.643
  -1   1  15 486.739 335.621
  -1   1  15 549.542 345.011
  -1   1  15 471.426 300.036
  -1   1  15 241.787 260.494
  -1   1  15 499.954 309.420
  -1   1  15 255.489 287.977
  -1   1  16 1365.59 321.046
  -1   1  16 1667.37 365.019
  -1   1  16 1462.25 349.790
  -1   1  16 1598.55 392.930
  -1   1  16 1008.65 303.362
  -1   1  16 1159.51 322.626
  -1   1  16 2112.46 400.325
  -1   1  16 1670.69 303.265
  -1   1  16 1665.43 358.230
  -1   1  16 1913.21 386.377
  -1   1  17 105.120 152.393
  -1   1  17 332.716 147.766
  -1   1  17 587.088 239.571
  -1   1  17 293.766 154.541
  -1   1  17 222.010 149.124
  -1   1  17 244.516 134.825
  -1   1  17 595.025 177.600
  -1   1  17 527.798 186.844
  -1   2 -18 1179.43 296.819
  -1   2 -18 1409.92 299.001
  -1   2 -18 1033.17 249.983
  -1   2 -18 1220.84 282.764
  -1   2 -18 435.097 230.587
  -1   2 -17 336.683 258.884
  -1   2 -17 423.070 261.429
  -1   2 -17 599.915 274.354
  -1   2 -17 416.426 321.003
  -1   2 -17 506.011 325.251
  -1   2 -17 508.442 331.418
  -1   2 -16 3313.40 636.944
  -1   2 -16 3415.54 726.441
  -1   2 -16 2614.51 562.836
  -1   2 -16 3122.35 584.791
  -1   2 -16 2467.16 404.664
  -1   2 -16 3916.87 669.964
  -1   2 -16 2899.01 526.580
  -1   2 -16 2625.11 559.500
  -1   2 -16 3044.83 673.227
  -1   2 -15 1188.06 572.286
  -1   2 -15 1305.79 526.852
  -1   2 -15 426.345 451.519
  -1   2 -15 1002.97 445.511
  -1   2 -15 1135.92 431.188
  -1   2 -15 682.754 419.040
  -1   2 -15 417.678 422.824
  -1   2 -15 1670.89 507.024
  -1   2 -15 968.578 419.457
  -1   2 -15 976.048 390.754
  -1   2 -15 619.302 495.697
  -1   2 -14 7075.33 1007.41
  -1   2 -14 5952.62 943.550
  -1   2 -14 5826.87 870.394
  -1   2 -14 5768.24 880.404
  -1   2 -14 6017.71 917.614
  -1   2 -14 5919.87 988.817
  -1   2 -14 5855.53 886.209
  -1   2 -14 5871.11 840.233
  -1   2 -14 5693.39 770.122
  -1   2 -14 6747.00 1123.99
  -1   2 -14 5787.04 912.065
  -1   2 -14 5630.02 999.868
  -1   2 -13 322.588 291.461
  -1   2 -13 1153.68 539.750
  -1   2 -13 460.983 360.495
  -1   2 -13 277.081 375.100
  -1   2 -13 522.891 520.955
  -1   2 -13 1239.33 680.696
  -1   2 -13 665.799 508.377
  -1   2 -13 276.223 404.784
  -1   2 -13 749.824 437.342
  -1   2 -13 1071.79 492.202
  -1   2 -13 636.727 347.729
  -1   2 -12 43815.5 2767.58
  -1   2 -12 42084.6 2343.17
  -1   2 -12 44775.8 2445.56
  -1   2 -12 41893.1 2431.36
  -1   2 -12 41803.8 2376.43
  -1   2 -12 41857.8 4631.99
  -1   2 -12 42918.4 4690.97
  -1   2 -12 52607.0 5262.04
  -1   2 -12 41305.4 2480.74
  -1   2 -12 44596.6 2304.58
  -1   2 -12 46686.9 2454.11
  -1   2 -12 42347.7 2299.42
  -1   2 -12 46393.4 2671.39
  -1   2 -11 28376.4 1879.31
  -1   2 -11 29022.2 1890.46
  -1   2 -11 31489.8 4191.85
  -1   2 -11 29690.0 2189.83
  -1   2 -11 29551.1 3655.79
  -1   2 -11 28782.9 1870.48
  -1   2 -11 28545.5 3660.09
  -1   2 -11 36028.4 4116.17
  -1   2 -11 27973.8 1846.49
  -1   2 -11 28676.4 1991.90
  -1   2 -11 31065.4 1964.40
  -1   2 -11 33432.9 2175.26
  -1   2 -11 27767.4 1761.45
  -1   2 -10 21505.9 2946.06
  -1   2 -10 29292.6 3685.75
  -1   2 -10 24646.1 3210.64
  -1   2 -10 25320.5 3501.90
  -1   2 -10 32649.9 3692.81
  -1   2  -9 2245.17 1022.60
  -1   2  -9 4114.43 1310.67
  -1   2  -9 1871.94 877.468
  -1   2  -9 3698.48 1339.24
  -1   2  -9 3573.46 1208.58
  -1   2  -9 3232.09 902.642
  -1   2  -8 3111.40 1012.21
  -1   2  -8 4118.90 1088.61
  -1   2  -8 3795.96 1158.75
  -1   2  -8 3184.29 1014.85
  -1   2  -8 2228.69 972.633
  -1   2  -8 2823.75 795.067
  -1   2  -7 25046.1 2808.20
  -1   2  -7 27861.2 2201.76
  -1   2  -7 25098.9 2556.44
  -1   2  -7 22719.0 2450.70
  -1   2  -7 27600.9 2949.46
  -1   2  -7 27862.4 2674.87
  -1   2  -6 58472.4 3143.65
  -1   2  -6 65665.5 3194.32
  -1   2  -6 71875.4 4383.21
  -1   2  -6 64907.3 3789.39
  -1   2  -6 73566.7 4354.79
  -1   2  -6 68820.9 3886.93
  -1   2  -6 76408.1 4047.28
  -1   2  -5 27895.3 2094.10
  -1   2  -5 30226.9 2366.64
  -1   2  -5 28872.9 2319.71
  -1   2  -5 24835.3 1837.31
  -1   2  -5 28518.5 2521.99
  -1   2  -5 27193.9 2268.03
  -1   2  -4 58804.8 2977.25
  -1   2  -4 68047.5 3284.49
  -1   2  -4 63756.2 3149.72
  -1   2  -4 61269.1 3139.26
  -1   2  -4 68704.8 3610.30
  -1   2  -3 44998.1 2755.36
  -1   2  -3 45605.8 2497.57
  -1   2  -3 45851.6 2480.81
  -1   2  -3 45402.8 2511.65
  -1   2  -3 43427.8 2490.30
  -1   2  -3 41837.5 2472.69
  -1   2  -2 157197. 4364.93
  -1   2  -2 166348. 4800.78
  -1   2  -2 146491. 4391.42
  -1   2  -2 169089. 4365.61
  -1   2  -2 154596. 4330.40
  -1   2  -2 163334. 4960.18
  -1   2  -1 133977. 3949.92
  -1   2  -1 131621. 3883.42
  -1   2  -1 132650. 3900.72
  -1   2  -1 140233. 4451.44
  -1   2  -1 131076. 4146.51
  -1   2  -1 142198. 4555.44
  -1   2   0 34043.5 1984.76
  -1   2   0 32878.4 1934.81
  -1   2   0 36018.3 2329.61
  -1   2   0 34207.3 2207.32
  -1   2   0 33616.5 1979.65
  -1   2   1 35885.7 2436.51
  -1   2   1 30575.1 1516.16
  -1   2   1 33619.8 2092.38
  -1   2   1 39774.3 2234.89
  -1   2   1 34395.9 2062.29
  -1   2   1 36468.9 2145.95
  -1   2   1 39034.1 2485.30
  -1   2   2 63572.2 2689.54
  -1   2   2 70844.1 3162.45
  -1   2   2 62442.2 3124.72
  -1   2   2 69427.4 3196.56
  -1   2   2 72289.8 3194.40
  -1   2   2 70948.8 3146.74
  -1   2   2 68495.4 3539.26
  -1   2   2 70502.3 3519.09
  -1   2   3 98106.9 4352.65
  -1   2   3 94274.5 3904.38
  -1   2   3 94889.8 3887.77
  -1   2   3 98587.0 3990.07
  -1   2   3 92837.3 4094.00
  -1   2   3 95483.6 3993.64
  -1   2   3 96192.7 3963.30
  -1   2   3 100593. 4561.64
  -1   2   4 49305.5 3092.79
  -1   2   4 46880.1 3101.86
  -1   2   4 48973.3 3058.05
  -1   2   4 47482.0 3196.10
  -1   2   4 46165.6 3024.76
  -1   2   4 46736.6 3035.13
  -1   2   4 45177.7 2979.45
  -1   2   4 51414.6 3511.94
  -1   2   4 52941.9 3307.73
  -1   2   5 42737.1 3115.95
  -1   2   5 45042.5 3150.46
  -1   2   5 42939.8 3115.14
  -1   2   5 44070.5 3359.79
  -1   2   5 46633.5 3260.49
  -1   2   5 42599.4 3090.42
  -1   2   5 54324.6 3897.55
  -1   2   5 47230.2 3286.37
  -1   2   5 45553.4 3348.66
  -1   2   6 22948.4 2697.16
  -1   2   6 25268.1 2554.32
  -1   2   6 24877.0 2580.82
  -1   2   6 23936.3 2540.27
  -1   2   6 26848.8 2828.67
  -1   2   6 26844.0 2672.61
  -1   2   6 25947.9 2558.58
  -1   2   6 25564.2 2591.01
  -1   2   6 30743.0 3183.32
  -1   2   7 7263.87 1630.21
  -1   2   7 9292.73 1608.87
  -1   2   7 6552.82 1505.75
  -1   2   7 7148.37 1492.19
  -1   2   7 6957.39 1562.50
  -1   2   7 7409.61 1578.75
  -1   2   7 7659.41 1632.57
  -1   2   7 8245.26 1654.00
  -1   2   7 7225.12 1707.14
  -1   2   8 303.459 752.517
  -1   2   8-262.791 545.515
  -1   2   8-280.607 477.360
  -1   2   8-1846.37 980.978
  -1   2   8 259.820 492.200
  -1   2   8 718.140 604.510
  -1   2   8 645.073 649.277
  -1   2   8 1631.83 845.724
  -1   2   8 1034.55 814.813
  -1   2   9 4100.94 1361.00
  -1   2   9 3834.58 627.998
  -1   2   9 2789.17 576.540
  -1   2   9 1847.27 1076.62
  -1   2   9 3593.17 621.845
  -1   2   9 3837.10 815.182
  -1   2   9 1300.45 879.922
  -1   2   9 3804.42 1086.06
  -1   2   9 3854.27 1470.43
  -1   2   9 3844.66 1302.90
  -1   2   9 4478.55 1398.55
  -1   2   9 3408.27 691.493
  -1   2   9 4397.08 1532.17
  -1   2   9 231.041 631.679
  -1   2   9 3914.46 761.521
  -1   2   9 3531.70 624.134
  -1   2   9 3390.52 632.600
  -1   2  10 27663.1 1822.38
  -1   2  10 29697.2 4069.80
  -1   2  10 26492.9 1906.95
  -1   2  10 27931.2 1730.78
  -1   2  10 26497.8 3480.54
  -1   2  10 26955.1 1666.65
  -1   2  10 28308.5 3549.11
  -1   2  10 30010.3 3947.06
  -1   2  10 24151.0 1705.22
  -1   2  10 27221.3 3525.94
  -1   2  10 25168.3 1680.15
  -1   2  10 24086.4 3536.55
  -1   2  10 29060.1 1813.36
  -1   2  10 28028.5 3552.06
  -1   2  10 33141.8 4243.84
  -1   2  10 32186.3 3785.27
  -1   2  10 27542.6 1749.58
  -1   2  11 16465.5 1383.10
  -1   2  11 16276.9 1325.04
  -1   2  11 15553.6 1330.22
  -1   2  11 15559.5 1377.04
  -1   2  11 15700.5 1335.66
  -1   2  11 16649.2 1379.65
  -1   2  11 16587.2 1511.39
  -1   2  11 14468.1 1328.32
  -1   2  11 13943.2 1245.64
  -1   2  11 15760.4 1355.79
  -1   2  12 3688.43 700.418
  -1   2  12 3696.70 683.203
  -1   2  12 2034.94 528.542
  -1   2  12 3271.03 621.919
  -1   2  12 2898.98 680.762
  -1   2  12 3436.70 657.368
  -1   2  12 2276.90 701.166
  -1   2  12 4068.10 700.414
  -1   2  12 3089.47 615.300
  -1   2  12 3748.87 688.071
  -1   2  13 15582.4 1233.41
  -1   2  13 15460.2 1420.83
  -1   2  13 15884.5 1271.93
  -1   2  13 15254.4 1215.28
  -1   2  13 15188.8 1243.51
  -1   2  13 15847.8 1191.64
  -1   2  13 15804.4 1291.26
  -1   2  13 15922.4 1338.46
  -1   2  13 15665.4 1230.22
  -1   2  13 16139.8 1287.83
  -1   2  14 1997.04 419.932
  -1   2  14 1603.15 486.137
  -1   2  14 1841.64 489.512
  -1   2  14 865.013 382.653
  -1   2  14 1588.46 429.971
  -1   2  14 2010.10 455.558
  -1   2  14 1570.37 402.247
  -1   2  14 1690.06 440.635
  -1   2  14 1915.84 477.669
  -1   2  14 2018.43 441.035
  -1   2  15 781.604 316.578
  -1   2  15 756.532 311.168
  -1   2  15 822.841 346.787
  -1   2  15 1241.91 325.003
  -1   2  15 862.400 266.400
  -1   2  15 865.734 300.970
  -1   2  15 740.238 290.330
  -1   2  15 1206.93 318.247
  -1   2  15 413.564 252.094
  -1   2  15 1000.49 270.556
  -1   2  16 4595.15 508.616
  -1   2  16 5879.63 532.574
  -1   2  16 5416.79 497.383
  -1   2  16 5069.95 462.433
  -1   2  16 5601.73 462.389
  -1   2  16 6536.27 548.102
  -1   2  16 6336.71 521.630
  -1   2  16 6130.48 500.351
  -1   2  16 6015.58 492.677
  -1   3 -18 432.404 174.628
  -1   3 -18 1050.51 338.538
  -1   3 -18 975.551 252.134
  -1   3 -18 312.189 213.372
  -1   3 -18 288.232 232.159
  -1   3 -17 3412.27 600.373
  -1   3 -17 2964.53 494.313
  -1   3 -17 3066.90 496.838
  -1   3 -17 2789.90 477.062
  -1   3 -17 2595.63 494.065
  -1   3 -17 3893.08 537.383
  -1   3 -16 573.478 311.081
  -1   3 -16 767.340 448.820
  -1   3 -16 668.905 349.371
  -1   3 -16 935.150 403.279
  -1   3 -16 795.829 401.728
  -1   3 -16 1260.67 419.448
  -1   3 -16 305.349 307.788
  -1   3 -15 858.123 436.289
  -1   3 -15 895.738 545.451
  -1   3 -15 758.215 476.958
  -1   3 -15 846.061 464.754
  -1   3 -15 1077.43 510.874
  -1   3 -15 260.910 236.342
  -1   3 -15 927.545 397.386
  -1   3 -15 909.608 394.846
  -1   3 -15 909.877 418.822
  -1   3 -14 4436.95 795.988
  -1   3 -14 6664.33 1019.50
  -1   3 -14 5764.20 1035.66
  -1   3 -14 4407.52 798.178
  -1   3 -14 4557.47 724.721
  -1   3 -14 5868.99 797.153
  -1   3 -14 5842.07 903.109
  -1   3 -14 4977.58 902.551
  -1   3 -14 5887.28 899.012
  -1   3 -14 4986.81 781.218
  -1   3 -14 5981.73 940.224
  -1   3 -13 11888.6 1189.19
  -1   3 -13 13845.7 1202.35
  -1   3 -13 11943.6 1411.88
  -1   3 -13 12422.3 1348.80
  -1   3 -13 11098.4 1227.85
  -1   3 -13 12490.1 1313.97
  -1   3 -13 11554.8 1257.44
  -1   3 -13 11830.4 1379.49
  -1   3 -13 12541.6 1333.75
  -1   3 -13 11330.2 1215.19
  -1   3 -13 11890.7 1463.34
  -1   3 -12 18680.3 1563.49
  -1   3 -12 17090.6 1473.40
  -1   3 -12 18432.8 1782.08
  -1   3 -12 19607.3 1420.55
  -1   3 -12 25160.5 3564.33
  -1   3 -12 18175.5 1702.62
  -1   3 -12 19741.7 3176.58
  -1   3 -12 16948.7 2892.85
  -1   3 -12 16611.3 1617.58
  -1   3 -12 15507.5 2667.08
  -1   3 -12 17992.8 1560.05
  -1   3 -12 20643.2 1646.33
  -1   3 -12 18718.7 1568.45
  -1   3 -12 20474.4 1726.52
  -1   3 -12 27167.4 4075.82
  -1   3 -11 3801.29 702.399
  -1   3 -11 3083.15 640.187
  -1   3 -11 4780.91 1546.43
  -1   3 -11 4580.37 863.872
  -1   3 -11 3032.43 721.903
  -1   3 -11 4354.16 712.058
  -1   3 -11 2600.26 1337.60
  -1   3 -11 5917.34 1641.75
  -1   3 -11 4344.85 787.291
  -1   3 -11 3577.47 1318.89
  -1   3 -11 2859.77 747.029
  -1   3 -11 4478.41 802.969
  -1   3 -11 4582.15 1620.59
  -1   3 -11 1858.37 1016.38
  -1   3 -11 3476.41 868.167
  -1   3 -11 3290.65 663.016
  -1   3 -10 1324.92 478.728
  -1   3 -10 1617.71 594.807
  -1   3 -10 835.179 686.779
  -1   3 -10 1055.20 720.105
  -1   3 -10 1007.50 472.235
  -1   3 -10-1318.85 916.887
  -1   3 -10 674.148 441.949
  -1   3 -10 642.968 713.871
  -1   3 -10 18.5269 513.024
  -1   3 -10 1361.61 519.516
  -1   3 -10 617.525 331.412
  -1   3 -10 599.142 548.057
  -1   3  -9 16468.3 2899.21
  -1   3  -9 17578.4 2681.99
  -1   3  -9 16147.3 2459.11
  -1   3  -9 17347.6 2583.32
  -1   3  -9 21050.1 2810.89
  -1   3  -9 19238.2 2967.00
  -1   3  -8 18849.6 2489.81
  -1   3  -8 15928.3 2323.55
  -1   3  -8 20401.6 2909.53
  -1   3  -8 18619.0 2835.36
  -1   3  -8 22059.8 2677.52
[truncated: 824,985 more chars]
