# Supplementary material for: Crystal structure of akuammicine, an indole alkaloid from Catharanthus roseus
Source: Acta Crystallogr E Crystallogr Commun. 2017 Oct 20;73(Pt 11):1658–61. doi: 10.1107/S2056989017014529 (PMC5683484; doi:10.1107/S2056989017014529)
Supplement: Supplementary file 2 [file e-73-01658-Isup2.hkl]

data_I                                                                          
_shelx_title ' taertz in P1'                                                    
_shelx_refln_list_code          4                                               
_shelx_F_calc_maximum       93.36                                               
_exptl_crystal_F_000       344.00                                               
_reflns_d_resolution_high  0.7936                                               
                                                                                
loop_                                                                           
 _space_group_symop_operation_xyz                                               
 'x, y, z'                                                                      
                                                                                
_cell_length_a     7.4750                                                       
_cell_length_b     7.7067                                                       
_cell_length_c    14.6585                                                       
_cell_angle_alpha 104.696                                                       
_cell_angle_beta   92.637                                                       
_cell_angle_gamma  94.548                                                       
                                                                                
_shelx_F_squared_multiplier     1.000                                           
                                                                                
loop_                                                                           
 _refln_index_h                                                                 
 _refln_index_k                                                                 
 _refln_index_l                                                                 
 _refln_F_squared_calc                                                          
 _refln_F_squared_meas                                                          
 _refln_F_squared_sigma                                                         
 _refln_observed_status                                                         
   0   1 -18         44.28         48.18         2.61 o                         
   1   1 -18         18.30         15.00         1.50 o                         
   2   1 -18         18.10         10.86         2.00 o                         
  -1   2 -18          7.88          9.15         1.08 o                         
   0   2 -18         46.73         49.62         2.12 o                         
   1   2 -18          6.46          4.77         0.99 o                         
   2   2 -18         28.35         20.19         2.99 o                         
  -1   3 -18          3.99          4.98         1.34 o                         
   0   3 -18         20.93         22.21         1.49 o                         
   1   3 -18         23.44         23.79         1.72 o                         
   2   3 -18          3.30         -0.66         1.23 o                         
  -1   4 -18         13.41         13.87         1.60 o                         
   0   4 -18          2.44          2.57         0.65 o                         
   1   4 -18         45.19         41.13         2.40 o                         
   0  -1 -17          0.94          1.66         0.70 o                         
   1  -1 -17          2.44          2.00         0.83 o                         
   2  -1 -17         68.11         71.59         3.38 o                         
  -2   0 -17          3.70          3.99         1.18 o                         
  -1   0 -17         78.10         78.80         3.05 o                         
   0   0 -17         49.58         50.84         2.03 o                         
   1   0 -17         26.14         25.51         1.54 o                         
   2   0 -17         11.11         11.53         1.52 o                         
   3   0 -17         12.32         13.92         1.38 o                         
  -2   1 -17         13.48         15.11         1.23 o                         
  -1   1 -17         28.23         29.89         2.05 o                         
   0   1 -17         12.15         11.71         1.17 o                         
   1   1 -17          6.60          6.35         0.89 o                         
   2   1 -17         41.68         41.88         2.71 o                         
   3   1 -17         11.63         11.17         1.42 o                         
  -3   2 -17          4.81          4.69         1.31 o                         
  -2   2 -17          0.26          3.55         0.82 o                         
  -1   2 -17          2.68          3.94         1.01 o                         
   0   2 -17         37.77         36.60         1.81 o                         
   1   2 -17         62.81         63.52         2.72 o                         
   2   2 -17          5.55          5.78         1.02 o                         
   3   2 -17          5.81          5.62         1.30 o                         
  -3   3 -17         13.43         18.26         2.52 o                         
  -2   3 -17         14.22         14.96         1.34 o                         
  -1   3 -17         26.48         26.71         1.78 o                         
   0   3 -17         40.50         37.05         2.07 o                         
   1   3 -17         15.60         16.95         1.27 o                         
   2   3 -17          4.65          4.59         1.16 o                         
   3   3 -17          0.89          0.58         1.36 o                         
  -2   4 -17          1.62          1.79         0.68 o                         
  -1   4 -17          2.21          2.80         0.87 o                         
   0   4 -17         76.03         72.81         3.11 o                         
   1   4 -17          1.14          1.95         1.06 o                         
   2   4 -17         36.63         34.32         2.29 o                         
   3   4 -17         11.28         10.79         1.85 o                         
  -2   5 -17          3.83          3.61         0.96 o                         
  -1   5 -17         21.01         18.35         1.27 o                         
   0   5 -17         15.96         15.23         1.24 o                         
   1   5 -17         12.26         11.42         1.48 o                         
   2   5 -17         29.91         22.04         2.44 o                         
  -1  -2 -16         20.47         25.06         2.79 o                         
   0  -2 -16          3.61          5.39         1.00 o                         
   1  -2 -16         44.83         56.41         2.43 o                         
   2  -2 -16         27.20         24.41         2.53 o                         
  -2  -1 -16         43.88         47.09         1.90 o                         
  -1  -1 -16         14.63         15.20         1.27 o                         
   0  -1 -16          0.54          1.39         0.89 o                         
   1  -1 -16         12.85         14.46         1.49 o                         
   2  -1 -16          0.09         -0.04         1.10 o                         
   3  -1 -16          0.77          1.37         0.93 o                         
   4  -1 -16         64.03         58.62         5.00 o                         
  -3   0 -16         13.01         12.25         1.66 o                         
  -2   0 -16         26.50         27.93         1.54 o                         
  -1   0 -16         43.78         42.94         2.08 o                         
   0   0 -16         23.98         25.79         1.86 o                         
   1   0 -16          0.11          1.06         1.07 o                         
   2   0 -16          5.41          6.12         2.01 o                         
   3   0 -16         11.80         13.50         1.67 o                         
   4   0 -16          8.78          5.53         1.29 o                         
  -4   1 -16         14.57         14.33         1.84 o                         
  -3   1 -16         25.48         28.41         1.66 o                         
  -2   1 -16         22.86         22.74         1.50 o                         
  -1   1 -16         57.51         56.72         2.10 o                         
   0   1 -16          4.55          3.61         1.03 o                         
   1   1 -16         10.27         10.77         1.31 o                         
   2   1 -16         10.98         13.86         1.86 o                         
   3   1 -16          8.32          9.48         1.60 o                         
   4   1 -16          5.14          3.47         1.17 o                         
   5   1 -16          0.92          2.88         1.52 o                         
  -4   2 -16          2.95          4.13         0.92 o                         
  -3   2 -16         21.25         24.46         1.50 o                         
  -2   2 -16          0.23         -0.93         0.93 o                         
  -1   2 -16         24.26         25.48         1.62 o                         
   0   2 -16          7.92          8.81         1.13 o                         
   1   2 -16          1.16          2.20         0.86 o                         
   2   2 -16         30.44         27.99         2.04 o                         
   3   2 -16         34.06         31.51         2.23 o                         
   4   2 -16         47.42         47.62         2.62 o                         
  -4   3 -16          8.31          5.71         1.22 o                         
  -3   3 -16          8.39          8.38         1.06 o                         
  -2   3 -16          7.60          8.12         1.14 o                         
  -1   3 -16          6.51          6.20         1.18 o                         
   0   3 -16          7.51          6.47         1.15 o                         
   1   3 -16         60.87         63.99         2.69 o                         
   2   3 -16         12.19         11.38         1.38 o                         
   3   3 -16         27.10         26.40         1.85 o                         
   4   3 -16         38.69         34.35         2.38 o                         
  -4   4 -16         13.50         10.47         1.65 o                         
  -3   4 -16         17.31         17.27         1.49 o                         
  -2   4 -16         37.96         40.14         1.89 o                         
  -1   4 -16          7.80          9.27         1.27 o                         
   0   4 -16         20.27         18.37         1.51 o                         
   1   4 -16         92.42         91.61         3.18 o                         
   2   4 -16         73.01         72.55         4.03 o                         
   3   4 -16         20.49         19.59         1.67 o                         
   4   4 -16         40.31         43.45         3.95 o                         
  -3   5 -16         20.63         19.33         1.51 o                         
  -2   5 -16         27.38         31.09         1.79 o                         
  -1   5 -16         45.50         44.38         1.96 o                         
   0   5 -16         54.98         59.68         2.48 o                         
   1   5 -16          3.58          3.86         1.11 o                         
   2   5 -16         50.89         50.15         3.20 o                         
   3   5 -16         10.26          8.48         1.23 o                         
  -2   6 -16          4.33          4.30         0.79 o                         
  -1   6 -16          9.94         10.22         1.25 o                         
   0   6 -16          4.98          3.77         0.98 o                         
   1   6 -16          7.04          5.58         1.22 o                         
   2   6 -16          9.15          8.94         1.80 o                         
  -1  -3 -15         12.52         11.40         1.69 o                         
   0  -3 -15          6.36          5.39         0.93 o                         
   1  -3 -15          1.71          1.61         0.69 o                         
   2  -3 -15         14.05         14.17         2.00 o                         
  -2  -2 -15         16.51         18.42         1.24 o                         
  -1  -2 -15         28.81         32.47         1.96 o                         
   0  -2 -15          7.36          7.41         1.12 o                         
   1  -2 -15          7.17          7.56         1.08 o                         
   2  -2 -15          3.90          3.35         1.24 o                         
   3  -2 -15         16.48         14.96         3.64 o                         
   4  -2 -15         32.69         17.79         7.95 o                         
  -3  -1 -15          0.85          3.72         0.75 o                         
  -2  -1 -15         66.23         73.60         2.57 o                         
  -1  -1 -15         10.43         11.17         1.37 o                         
   0  -1 -15          6.71          9.64         1.40 o                         
   1  -1 -15          1.07          1.77         0.93 o                         
   2  -1 -15         10.42         10.86         1.84 o                         
   3  -1 -15         27.03         30.13         2.74 o                         
   4  -1 -15          7.10          7.44         1.42 o                         
   5  -1 -15          8.47          2.44         1.97 o                         
  -4   0 -15         16.52         16.50         2.36 o                         
  -3   0 -15         56.02         56.33         2.14 o                         
  -2   0 -15         30.69         35.42         1.88 o                         
  -1   0 -15          7.42          8.36         1.29 o                         
   0   0 -15         11.90         10.67         1.43 o                         
   1   0 -15          5.12          6.73         1.38 o                         
   2   0 -15          8.29          7.00         1.21 o                         
   3   0 -15         12.03         12.58         1.66 o                         
   4   0 -15          7.24          7.03         1.29 o                         
   5   0 -15          6.37          4.50         1.34 o                         
  -4   1 -15         14.59         15.19         1.74 o                         
  -3   1 -15         36.73         36.54         1.94 o                         
  -2   1 -15          3.44          2.24         1.04 o                         
  -1   1 -15         57.07         56.62         2.59 o                         
   0   1 -15         19.66         20.24         1.75 o                         
   1   1 -15          6.99          7.11         1.43 o                         
   2   1 -15         57.00         48.94         2.35 o                         
   3   1 -15         24.85         27.84         2.28 o                         
   4   1 -15         10.27         10.90         1.47 o                         
   5   1 -15          4.22          3.78         1.18 o                         
  -5   2 -15          3.46         -0.02         0.93 o                         
  -4   2 -15         16.98         19.10         2.30 o                         
  -3   2 -15          1.68          2.62         1.01 o                         
  -2   2 -15         89.14         84.10         3.21 o                         
  -1   2 -15          5.57          7.95         1.17 o                         
   0   2 -15          6.57          7.84         1.16 o                         
   1   2 -15         12.50         12.25         1.38 o                         
   2   2 -15         21.64         20.66         1.63 o                         
   3   2 -15         29.55         26.91         1.94 o                         
   4   2 -15         47.45         48.02         2.89 o                         
   5   2 -15          3.13          1.69         1.48 o                         
  -5   3 -15         25.48         27.55         2.35 o                         
  -4   3 -15         50.54         54.78         3.00 o                         
  -3   3 -15          2.58          1.14         0.88 o                         
  -2   3 -15         29.01         27.88         1.84 o                         
  -1   3 -15          6.91          6.60         1.12 o                         
   0   3 -15         18.01         16.13         1.49 o                         
   1   3 -15          4.40          2.03         1.02 o                         
   2   3 -15         86.18         82.32         2.79 o                         
   3   3 -15         29.41         28.51         1.93 o                         
   4   3 -15          6.30          5.10         1.39 o                         
   5   3 -15         30.47         32.18         3.03 o                         
  -4   4 -15          4.18          4.42         1.15 o                         
  -3   4 -15          7.56          7.48         1.15 o                         
  -2   4 -15         33.86         31.87         2.25 o                         
  -1   4 -15         80.61         76.80         2.63 o                         
   0   4 -15         11.39         11.85         1.39 o                         
   1   4 -15         40.56         37.22         2.08 o                         
   2   4 -15         16.84         18.71         1.89 o                         
   3   4 -15         12.89         13.76         1.45 o                         
   4   4 -15         24.34         22.37         2.33 o                         
   5   4 -15         25.31         19.26         2.86 o                         
  -4   5 -15          4.00          4.77         1.18 o                         
  -3   5 -15         19.74         19.72         1.55 o                         
  -2   5 -15         10.33         11.22         1.31 o                         
  -1   5 -15         10.33         11.50         1.20 o                         
   0   5 -15         13.50         12.11         1.39 o                         
   1   5 -15         69.98         67.57         2.65 o                         
   2   5 -15          9.38         10.04         1.81 o                         
   3   5 -15         12.05         15.46         1.92 o                         
   4   5 -15          0.30         -0.27         0.95 o                         
  -3   6 -15          8.69          8.94         1.12 o                         
  -2   6 -15          2.50          2.46         0.76 o                         
  -1   6 -15         15.07         15.45         1.51 o                         
   0   6 -15         11.97         11.43         1.17 o                         
   1   6 -15         33.88         36.33         2.37 o                         
   2   6 -15          1.96          2.00         0.97 o                         
   3   6 -15          2.95          3.67         0.99 o                         
  -2   7 -15         27.95         28.37         1.44 o                         
  -1   7 -15          0.19          0.88         0.79 o                         
   0   7 -15          7.81          7.07         0.96 o                         
   1   7 -15          0.66          0.72         0.74 o                         
   2   7 -15         10.22          6.14         2.05 o                         
   0  -4 -14          4.29          5.15         0.92 o                         
   1  -4 -14          7.55         11.04         1.16 o                         
   2  -4 -14          5.95          3.52         1.39 o                         
  -2  -3 -14         79.35         78.21         2.51 o                         
  -1  -3 -14         14.99         18.85         1.58 o                         
   0  -3 -14          5.80          5.98         0.92 o                         
   1  -3 -14          5.47          4.94         0.90 o                         
   2  -3 -14         20.46         21.20         2.05 o                         
   3  -3 -14         16.84         12.95         2.96 o                         
   4  -3 -14          5.67          1.01         1.31 o                         
  -4  -2 -14         35.04         36.41         3.88 o                         
  -3  -2 -14         74.16         69.56         2.06 o                         
  -2  -2 -14         59.95         65.98         2.71 o                         
  -1  -2 -14         63.50         64.41         2.90 o                         
   0  -2 -14         16.52         17.41         1.36 o                         
   1  -2 -14         16.07         15.25         1.38 o                         
   2  -2 -14         38.13         40.65         2.13 o                         
   3  -2 -14         37.69         38.15         2.46 o                         
   4  -2 -14         16.29         14.90         2.74 o                         
   5  -2 -14          1.55         -0.73         1.17 o                         
  -4  -1 -14         11.05         11.61         1.68 o                         
  -3  -1 -14         62.87         64.09         2.28 o                         
  -2  -1 -14          8.02          8.15         1.19 o                         
  -1  -1 -14         68.35         72.82         2.93 o                         
   0  -1 -14          5.00          4.64         1.44 o                         
   1  -1 -14         34.23         31.85         1.89 o                         
   2  -1 -14          7.09          7.46         1.33 o                         
   3  -1 -14         21.71         17.25         1.98 o                         
   4  -1 -14          7.35          5.71         1.34 o                         
   5  -1 -14          6.96          5.92         1.48 o                         
  -5   0 -14          8.13          8.56         1.40 o                         
  -4   0 -14         26.80         22.60         1.97 o                         
  -3   0 -14         21.34         20.00         1.55 o                         
  -2   0 -14         55.61         54.73         2.43 o                         
  -1   0 -14          2.56          2.99         1.12 o                         
   0   0 -14         26.76         30.37         2.09 o                         
   1   0 -14         12.69         14.02         1.56 o                         
   2   0 -14         46.41         39.79         2.24 o                         
   3   0 -14         32.06         32.41         2.62 o                         
   4   0 -14         11.65         13.91         1.85 o                         
   5   0 -14          2.11          2.69         1.35 o                         
   6   0 -14          8.72          8.00         2.16 o                         
  -5   1 -14         55.31         54.73         3.30 o                         
  -4   1 -14         38.30         38.01         2.92 o                         
  -3   1 -14         52.93         48.62         2.46 o                         
  -2   1 -14         40.94         41.93         2.36 o                         
  -1   1 -14          1.83          1.38         1.04 o                         
   0   1 -14         14.70         15.98         1.66 o                         
   1   1 -14         59.59         56.27         2.82 o                         
   2   1 -14         47.97         51.71         2.36 o                         
   3   1 -14          2.29          3.31         1.24 o                         
   4   1 -14         17.28         21.01         2.66 o                         
   5   1 -14          6.34          7.97         1.70 o                         
   6   1 -14         32.14         34.33         3.07 o                         
  -5   2 -14          4.23          1.99         0.98 o                         
  -4   2 -14          8.78          9.51         1.72 o                         
  -3   2 -14          4.50          3.51         1.09 o                         
  -2   2 -14         47.62         51.70         2.59 o                         
  -1   2 -14         52.93         51.03         2.25 o                         
   0   2 -14        158.43        156.10         4.27 o                         
   1   2 -14         99.56         89.86         3.47 o                         
   2   2 -14          6.20          8.57         1.26 o                         
   3   2 -14         13.92         12.84         1.65 o                         
   4   2 -14         50.50         47.43         2.90 o                         
   5   2 -14          9.81          7.63         1.74 o                         
   6   2 -14         37.73         36.50         3.16 o                         
  -5   3 -14         28.02         25.52         4.24 o                         
  -4   3 -14         40.36         45.35         2.87 o                         
  -3   3 -14         41.70         43.87         2.22 o                         
  -2   3 -14          8.49          7.67         1.38 o                         
  -1   3 -14         50.39         45.81         2.20 o                         
   0   3 -14         91.81         88.00         2.94 o                         
   1   3 -14         66.59         64.69         2.63 o                         
   2   3 -14         64.56         57.64         2.42 o                         
   3   3 -14          5.68          4.91         1.23 o                         
   4   3 -14        178.30        178.32         8.08 o                         
   5   3 -14         18.74         22.19         4.26 o                         
   6   3 -14         45.56         45.32         6.03 o                         
  -5   4 -14          2.85          3.32         1.66 o                         
  -4   4 -14         49.64         55.85         3.41 o                         
  -3   4 -14         31.45         30.43         2.04 o                         
  -2   4 -14          2.14          1.11         1.22 o                         
  -1   4 -14         30.11         31.57         1.93 o                         
   0   4 -14         21.89         17.36         1.44 o                         
   1   4 -14          1.93          2.14         0.91 o                         
   2   4 -14         92.91         90.40         2.87 o                         
   3   4 -14          9.83          8.62         1.48 o                         
   4   4 -14         22.19         20.25         2.18 o                         
   5   4 -14          6.34          6.50         1.71 o                         
  -5   5 -14         43.27         37.82         5.67 o                         
  -4   5 -14          2.16          3.57         1.09 o                         
  -3   5 -14         35.05         33.74         2.05 o                         
  -2   5 -14         13.79         13.05         1.49 o                         
  -1   5 -14          1.81          2.40         1.04 o                         
   0   5 -14          4.47          4.33         0.99 o                         
   1   5 -14         11.06         11.45         1.28 o                         
   2   5 -14         78.23         78.63         3.44 o                         
   3   5 -14          0.02          1.18         1.34 o                         
   4   5 -14          3.92          3.46         2.60 o                         
   5   5 -14         28.81         29.66         2.60 o                         
  -4   6 -14         15.86         16.57         1.59 o                         
  -3   6 -14         11.44         14.19         1.23 o                         
  -2   6 -14         22.55         23.34         1.68 o                         
  -1   6 -14         49.82         47.15         2.22 o                         
   0   6 -14         12.53         14.11         1.49 o                         
   1   6 -14         55.64         52.40         2.19 o                         
   2   6 -14         43.88         44.33         2.30 o                         
   3   6 -14          2.81          0.97         1.20 o                         
   4   6 -14          6.73          4.35         1.20 o                         
  -3   7 -14         20.65         19.50         1.75 o                         
  -2   7 -14          6.40          6.37         1.01 o                         
  -1   7 -14          7.82          9.62         1.19 o                         
   0   7 -14         13.25         12.73         1.46 o                         
   1   7 -14         37.87         34.01         2.24 o                         
   2   7 -14         15.71         14.57         1.32 o                         
   3   7 -14         10.84         11.73         2.57 o                         
  -2  -4 -13         13.93         10.20         1.49 o                         
  -1  -4 -13         47.81         49.88         2.89 o                         
   0  -4 -13         17.16         16.72         1.18 o                         
   1  -4 -13          4.68          5.52         0.86 o                         
   2  -4 -13          0.49         -1.08         1.21 o                         
   3  -4 -13         33.46         34.76         3.31 o                         
   4  -4 -13          5.23          4.77         1.97 o                         
  -3  -3 -13         20.98         19.21         1.65 o                         
  -2  -3 -13         22.47         24.94         1.72 o                         
  -1  -3 -13          3.92          4.68         1.03 o                         
   0  -3 -13         21.97         22.07         1.42 o                         
   1  -3 -13         24.87         27.13         1.64 o                         
   2  -3 -13         24.38         27.43         1.70 o                         
   3  -3 -13         22.65         23.01         2.03 o                         
   4  -3 -13          5.17          5.39         1.34 o                         
   5  -3 -13         12.80         10.11         1.67 o                         
  -4  -2 -13         19.28         20.04         1.80 o                         
  -3  -2 -13          1.87          1.82         0.91 o                         
  -2  -2 -13         28.86         26.61         1.82 o                         
  -1  -2 -13        101.24        105.44         3.52 o                         
   0  -2 -13         22.18         20.10         1.44 o                         
   1  -2 -13        126.48        130.60         3.69 o                         
   2  -2 -13         64.03         63.33         2.71 o                         
   3  -2 -13         10.20         10.23         1.97 o                         
   4  -2 -13         34.41         31.86         2.59 o                         
   5  -2 -13         37.42         37.30         3.23 o                         
   6  -2 -13          1.13          1.86         3.09 o                         
  -5  -1 -13          8.80          6.01         1.20 o                         
  -4  -1 -13         31.33         30.75         2.40 o                         
  -3  -1 -13         26.39         24.78         1.80 o                         
  -2  -1 -13        172.15        174.81         4.93 o                         
  -1  -1 -13         74.02         76.51         3.06 o                         
   0  -1 -13        212.58        205.40         4.18 o                         
   1  -1 -13          8.30          7.99         1.15 o                         
   2  -1 -13         22.90         26.91         1.83 o                         
   3  -1 -13         48.56         47.68         3.39 o                         
   4  -1 -13         21.36         18.96         1.95 o                         
   5  -1 -13         22.00         18.04         2.38 o                         
   6  -1 -13         10.78          9.37         2.02 o                         
  -5   0 -13          0.55          1.87         1.12 o                         
  -4   0 -13         17.41         17.17         2.34 o                         
  -3   0 -13          7.84          8.77         1.43 o                         
  -2   0 -13        210.45        216.79         5.27 o                         
  -1   0 -13         51.20         52.69         2.59 o                         
   0   0 -13        180.75        181.12         4.37 o                         
   1   0 -13        275.71        271.50         5.33 o                         
   2   0 -13         42.63         45.94         2.21 o                         
   3   0 -13          1.32          3.29         1.60 o                         
   4   0 -13         42.83         45.78         3.21 o                         
   5   0 -13         46.33         51.48         3.79 o                         
   6   0 -13         33.00         32.41         2.98 o                         
  -6   1 -13         20.15         21.25         2.84 o                         
  -5   1 -13          0.77          2.18         1.18 o                         
  -4   1 -13         95.67         94.66         4.39 o                         
  -3   1 -13          8.96          8.95         1.41 o                         
  -2   1 -13          9.46          9.50         1.38 o                         
  -1   1 -13         51.47         49.39         2.55 o                         
   0   1 -13         50.67         44.19         2.38 o                         
   1   1 -13         27.87         26.65         1.88 o                         
   2   1 -13         92.00         93.56         3.14 o                         
   3   1 -13        279.03        259.86         9.45 o                         
   4   1 -13         21.86         26.55         2.32 o                         
   5   1 -13          7.44          7.09         1.79 o                         
   6   1 -13          9.07          9.73         2.12 o                         
  -6   2 -13          1.77          1.92         1.20 o                         
  -5   2 -13          8.60          7.22         1.61 o                         
  -4   2 -13         50.00         50.15         3.36 o                         
  -3   2 -13         10.20         11.54         1.39 o                         
  -2   2 -13        274.49        281.44         6.04 o                         
  -1   2 -13          6.44          5.23         1.07 o                         
   0   2 -13        280.84        262.58         5.58 o                         
   1   2 -13         64.29         63.33         2.98 o                         
   2   2 -13        456.37        428.59         9.18 o                         
   3   2 -13         41.58         36.65         2.27 o                         
   4   2 -13         10.73         10.75         1.66 o                         
   5   2 -13         20.08         23.54         2.74 o                         
   6   2 -13         31.39         29.64         2.87 o                         
  -6   3 -13          8.86          7.10         1.54 o                         
  -5   3 -13          4.90          3.36         1.41 o                         
  -4   3 -13         13.67         14.61         2.43 o                         
  -3   3 -13         17.25         17.64         1.72 o                         
  -2   3 -13        107.61        110.15         3.82 o                         
  -1   3 -13        109.50        103.31         3.33 o                         
   0   3 -13         11.73         11.78         1.27 o                         
   1   3 -13          0.97          0.87         0.91 o                         
   2   3 -13         89.72         86.99         2.89 o                         
   3   3 -13         76.19         67.76         3.41 o                         
   4   3 -13         80.00         78.99         4.49 o                         
   5   3 -13         10.54          7.44         1.68 o                         
   6   3 -13         10.58         11.11         2.20 o                         
  -6   4 -13          5.78          3.50         1.83 o                         
  -5   4 -13         20.05         20.87         2.08 o                         
  -4   4 -13         42.29         43.92         3.66 o                         
  -3   4 -13          5.39          3.93         1.21 o                         
  -2   4 -13         24.03         28.89         1.99 o                         
  -1   4 -13         44.11         40.75         2.15 o                         
   0   4 -13         13.88         14.29         1.53 o                         
   1   4 -13        138.08        143.78         3.69 o                         
   2   4 -13          2.45          3.39         0.97 o                         
   3   4 -13         51.47         48.92         2.92 o                         
   4   4 -13         23.11         20.05         2.03 o                         
   5   4 -13        114.89        108.37         5.12 o                         
   6   4 -13          0.36          1.19         1.10 o                         
  -5   5 -13         52.35         51.27         5.36 o                         
  -4   5 -13         50.60         47.68         2.51 o                         
  -3   5 -13         19.75         15.49         1.70 o                         
  -2   5 -13         24.59         26.20         2.02 o                         
  -1   5 -13          1.30          1.68         1.04 o                         
   0   5 -13          9.73          8.73         1.18 o                         
   1   5 -13         40.12         40.88         2.21 o                         
   2   5 -13         12.26         11.88         1.34 o                         
   3   5 -13         46.21         44.32         2.82 o                         
   4   5 -13         11.67         10.78         2.78 o                         
   5   5 -13          8.03          6.08         3.54 o                         
  -5   6 -13         16.88         10.18         1.60 o                         
  -4   6 -13          2.70          3.51         0.99 o                         
  -3   6 -13          1.96          2.70         0.83 o                         
  -2   6 -13         23.09         23.53         1.94 o                         
  -1   6 -13          6.75          8.70         1.26 o                         
   0   6 -13         60.73         57.97         2.60 o                         
   1   6 -13         13.99         11.64         1.29 o                         
   2   6 -13          9.00          7.47         1.35 o                         
   3   6 -13         39.91         36.90         2.43 o                         
   4   6 -13          1.37         -0.80         0.95 o                         
  -4   7 -13          3.75          2.61         1.24 o                         
  -3   7 -13          3.74          2.47         0.82 o                         
  -2   7 -13          2.73          2.82         0.91 o                         
  -1   7 -13         20.27         21.66         1.65 o                         
   0   7 -13          9.00          9.70         1.37 o                         
   1   7 -13         10.87         11.08         1.34 o                         
   2   7 -13         16.08         11.42         1.40 o                         
   3   7 -13         68.54         55.42         3.10 o                         
  -2   8 -13         17.98         18.02         1.36 o                         
  -1   8 -13          2.76          2.51         0.72 o                         
   0   8 -13         18.39         17.23         1.31 o                         
   1   8 -13         41.75         35.95         2.16 o                         
   2   8 -13         18.57         15.40         2.79 o                         
  -1  -5 -12          9.02          8.98         0.95 o                         
   0  -5 -12         36.39         34.36         1.63 o                         
   1  -5 -12          9.28          9.59         0.92 o                         
   2  -5 -12          7.51         10.40         1.57 o                         
   3  -5 -12          2.10          1.75         0.95 o                         
  -3  -4 -12          2.34          2.22         1.13 o                         
  -2  -4 -12         59.62         62.11         2.40 o                         
  -1  -4 -12         25.56         26.37         1.37 o                         
   0  -4 -12          2.16          1.66         0.82 o                         
   1  -4 -12          2.40          2.76         0.90 o                         
   2  -4 -12          0.09          0.19         0.79 o                         
   3  -4 -12         17.81         17.94         2.15 o                         
   4  -4 -12          3.37          4.14         1.26 o                         
   5  -4 -12          4.23          3.12         1.20 o                         
  -4  -3 -12          9.30          7.70         1.48 o                         
  -3  -3 -12         75.10         71.52         2.72 o                         
  -2  -3 -12          7.70          9.87         1.34 o                         
  -1  -3 -12          7.52          9.47         1.09 o                         
   0  -3 -12         42.72         44.06         2.15 o                         
   1  -3 -12         54.18         62.37         2.62 o                         
   2  -3 -12         69.84         72.68         2.72 o                         
   3  -3 -12          4.06          5.10         1.31 o                         
   4  -3 -12          3.86          2.43         1.15 o                         
   5  -3 -12         26.12         28.12         2.74 o                         
   6  -3 -12          0.89          0.74         1.12 o                         
  -5  -2 -12         23.08         19.05         2.41 o                         
  -4  -2 -12         20.83         17.89         1.97 o                         
  -3  -2 -12         31.45         28.79         2.03 o                         
  -2  -2 -12         70.85         72.96         3.09 o                         
  -1  -2 -12        108.35        101.76         3.14 o                         
   0  -2 -12         20.75         21.04         1.58 o                         
   1  -2 -12         29.70         31.66         1.95 o                         
   2  -2 -12          6.55          5.34         1.01 o                         
   3  -2 -12         47.98         48.50         2.84 o                         
   4  -2 -12         17.68         16.98         2.34 o                         
   5  -2 -12         28.85         32.82         3.46 o                         
   6  -2 -12         24.23         26.92         2.95 o                         
  -6  -1 -12         81.71         62.10         3.85 o                         
  -5  -1 -12         16.12         12.98         2.33 o                         
  -4  -1 -12         35.18         36.16         3.43 o                         
  -3  -1 -12         49.81         51.58         2.73 o                         
  -2  -1 -12          4.21          4.08         1.26 o                         
  -1  -1 -12         31.02         25.70         1.93 o                         
   0  -1 -12         12.15         13.83         1.21 o                         
   1  -1 -12        315.15        318.96         5.56 o                         
   2  -1 -12         50.80         50.06         2.31 o                         
   3  -1 -12         73.45         72.77         3.88 o                         
   4  -1 -12         41.15         38.74         2.67 o                         
   5  -1 -12         15.59         13.45         2.30 o                         
   6  -1 -12          3.14          2.51         1.80 o                         
   7  -1 -12          4.36          4.30         1.44 o                         
  -6   0 -12          6.81          4.19         1.36 o                         
  -5   0 -12         15.43         13.16         2.94 o                         
  -4   0 -12         93.66         97.70         5.35 o                         
  -3   0 -12         36.55         34.88         2.52 o                         
  -2   0 -12         74.23         74.77         3.43 o                         
  -1   0 -12        253.95        250.28         5.65 o                         
   0   0 -12          3.97          4.23         1.56 o                         
   1   0 -12         49.34         48.62         2.19 o                         
   2   0 -12         64.36         62.41         2.75 o                         
   3   0 -12         63.87         58.93         3.96 o                         
   4   0 -12         29.42         28.97         2.53 o                         
   5   0 -12         43.17         38.18         2.95 o                         
   6   0 -12         19.10         18.30         2.72 o                         
   7   0 -12         19.39         21.31         5.59 o                         
  -6   1 -12          7.97          8.13         1.86 o                         
  -5   1 -12         60.98         62.83         4.51 o                         
  -4   1 -12         17.39         16.36         2.49 o                         
  -3   1 -12         35.13         39.23         2.66 o                         
  -2   1 -12        116.53        109.23         4.11 o                         
  -1   1 -12        481.97        476.93         7.25 o                         
   0   1 -12         70.07         71.12         2.79 o                         
   1   1 -12        307.78        299.30         5.55 o                         
   2   1 -12        236.10        228.18         5.95 o                         
   3   1 -12          1.17          1.40         1.22 o                         
   4   1 -12         65.92         69.96         4.07 o                         
   5   1 -12         67.49         67.57         4.16 o                         
   6   1 -12          1.42          2.94         2.12 o                         
   7   1 -12         31.07         30.34         3.28 o                         
  -6   2 -12          7.28         10.07         2.70 o                         
  -5   2 -12         34.95         31.95         3.38 o                         
  -4   2 -12         18.44         23.60         2.94 o                         
  -3   2 -12        155.14        159.24         4.74 o                         
  -2   2 -12         52.41         49.64         2.60 o                         
  -1   2 -12        378.84        372.60         6.35 o                         
   0   2 -12         54.18         49.91         2.27 o                         
   1   2 -12        126.43        118.64         4.90 o                         
   2   2 -12        108.32        114.14         3.55 o                         
   3   2 -12        158.42        164.50         6.10 o                         
   4   2 -12         84.81         81.87         3.22 o                         
   5   2 -12        105.09        111.56         5.85 o                         
   6   2 -12         16.41         16.90         2.60 o                         
   7   2 -12         10.46         10.73         5.64 o                         
  -6   3 -12         42.65         42.54         3.05 o                         
  -5   3 -12         68.40         71.09         4.02 o                         
  -4   3 -12         71.99         76.25         4.68 o                         
  -3   3 -12         69.96         73.82         3.56 o                         
  -2   3 -12         86.90         79.02         3.27 o                         
  -1   3 -12        167.46        161.17         4.76 o                         
   0   3 -12        119.23        105.63         3.02 o                         
   1   3 -12         33.36         33.27         1.72 o                         
   2   3 -12         13.10         10.11         1.13 o                         
   3   3 -12         34.23         30.14         2.46 o                         
   4   3 -12         69.51         62.63         3.17 o                         
   5   3 -12         16.40         15.02         2.35 o                         
   6   3 -12         15.93         15.07         2.24 o                         
   7   3 -12          8.50          9.13         2.91 o                         
  -6   4 -12         19.11         18.01         1.72 o                         
  -5   4 -12         16.68         20.31         2.52 o                         
  -4   4 -12         60.57         63.23         4.97 o                         
  -3   4 -12          8.69          7.38         1.44 o                         
  -2   4 -12        143.28        143.00         4.07 o                         
  -1   4 -12        262.59        259.65         5.17 o                         
   0   4 -12         89.36         85.23         3.17 o                         
   1   4 -12         87.72         85.81         2.91 o                         
   2   4 -12         96.84         94.14         3.06 o                         
   3   4 -12          6.81          8.38         1.32 o                         
   4   4 -12         25.29         24.82         2.39 o                         
   5   4 -12         33.12         32.21         2.92 o                         
   6   4 -12         46.61         45.42         3.12 o                         
  -6   5 -12         18.03         13.68         2.25 o                         
  -5   5 -12          9.32          7.83         1.37 o                         
  -4   5 -12          9.81          9.75         1.28 o                         
  -3   5 -12          7.21          6.66         1.24 o                         
  -2   5 -12        106.02        103.77         3.60 o                         
  -1   5 -12        104.72         93.74         3.11 o                         
   0   5 -12         57.48         53.13         2.32 o                         
   1   5 -12         21.70         21.12         1.62 o                         
   2   5 -12         33.27         35.96         2.12 o                         
   3   5 -12         24.73         25.13         1.99 o                         
   4   5 -12         16.13         16.22         2.44 o                         
   5   5 -12          9.57          6.60         1.73 o                         
   6   5 -12          7.21          7.83         2.61 o                         
  -5   6 -12         21.95         21.11         1.58 o                         
  -4   6 -12         45.73         45.82         2.22 o                         
  -3   6 -12         82.61         84.91         3.05 o                         
  -2   6 -12         58.50         60.93         2.62 o                         
  -1   6 -12         98.21         94.81         3.10 o                         
   0   6 -12        139.12        142.40         3.64 o                         
   1   6 -12         43.12         41.08         2.14 o                         
   2   6 -12         12.83         12.10         1.85 o                         
   3   6 -12          3.74          5.38         1.23 o                         
   4   6 -12         26.54         26.17         2.41 o                         
   5   6 -12         26.34         25.12         2.63 o                         
  -4   7 -12         39.06         39.11         2.26 o                         
  -3   7 -12          7.29          8.59         1.03 o                         
  -2   7 -12          3.50          4.46         0.94 o                         
  -1   7 -12         72.42         81.72         3.17 o                         
   0   7 -12         30.00         31.48         2.31 o                         
   1   7 -12         38.96         37.60         2.18 o                         
   2   7 -12          3.36          4.31         1.06 o                         
   3   7 -12         38.75         36.53         1.96 o                         
   4   7 -12         14.99         13.67         1.68 o                         
  -3   8 -12         16.47         19.34         2.12 o                         
  -2   8 -12          3.99          5.96         0.97 o                         
  -1   8 -12          0.82          1.94         0.72 o                         
   0   8 -12          8.02          8.71         1.26 o                         
   1   8 -12          4.16          3.78         0.99 o                         
   2   8 -12         17.61         14.03         1.35 o                         
   0  -6 -11         63.19         65.55         2.51 o                         
   1  -6 -11         19.59         19.71         1.04 o                         
  -2  -5 -11          7.20          5.92         0.80 o                         
  -1  -5 -11         25.51         24.34         1.35 o                         
   0  -5 -11         57.10         57.33         2.17 o                         
   1  -5 -11         31.88         35.24         1.90 o                         
   2  -5 -11         13.65         17.23         1.33 o                         
   3  -5 -11         12.50          8.22         1.13 o                         
   4  -5 -11          6.10          5.21         1.89 o                         
  -4  -4 -11          7.65          4.43         1.27 o                         
  -3  -4 -11          1.53          2.41         1.39 o                         
  -2  -4 -11         67.34         71.62         2.50 o                         
  -1  -4 -11         85.75         85.87         3.01 o                         
   0  -4 -11         15.04         15.38         1.39 o                         
   1  -4 -11         29.22         32.79         1.92 o                         
   2  -4 -11         18.38         18.31         1.46 o                         
   3  -4 -11         24.49         23.84         2.26 o                         
   4  -4 -11         10.19          9.20         1.36 o                         
   5  -4 -11         37.11         47.69         5.02 o                         
  -5  -3 -11         14.29         14.50         1.61 o                         
  -4  -3 -11         12.69         12.59         1.66 o                         
  -3  -3 -11         79.98         74.28         2.76 o                         
  -2  -3 -11         59.14         60.64         2.62 o                         
  -1  -3 -11         90.18         93.01         3.00 o                         
   0  -3 -11        116.82        120.51         3.42 o                         
   1  -3 -11         37.98         40.25         2.16 o                         
   2  -3 -11          4.29          3.45         0.85 o                         
   3  -3 -11          5.21          4.98         1.00 o                         
   4  -3 -11         22.57         20.60         2.06 o                         
   5  -3 -11         24.48         21.98         2.45 o                         
   6  -3 -11         75.23         85.89         6.66 o                         
  -6  -2 -11         44.86         30.15         4.27 o                         
  -5  -2 -11         26.33         27.11         2.55 o                         
  -4  -2 -11         39.44         37.21         3.35 o                         
  -3  -2 -11         13.20         13.81         1.60 o                         
  -2  -2 -11        239.18        245.02         5.44 o                         
  -1  -2 -11        153.84        145.36         3.81 o                         
   0  -2 -11         91.19         90.81         3.04 o                         
   1  -2 -11        133.65        137.69         3.86 o                         
   2  -2 -11        140.83        141.61         3.81 o                         
   3  -2 -11         58.06         57.73         2.33 o                         
   4  -2 -11         51.56         51.47         2.65 o                         
   5  -2 -11         17.65         16.32         2.23 o                         
   6  -2 -11          6.67          9.40         2.51 o                         
   7  -2 -11         17.25         19.03         2.76 o                         
  -6  -1 -11         19.53         13.81         1.94 o                         
  -5  -1 -11          2.60          3.52         1.69 o                         
  -4  -1 -11         59.99         60.76         5.12 o                         
  -3  -1 -11         73.42         73.24         3.29 o                         
  -2  -1 -11         95.38         97.21         3.51 o                         
  -1  -1 -11          0.95          3.47         1.22 o                         
   0  -1 -11        216.86        214.91         4.23 o                         
   1  -1 -11         94.86         88.60         2.86 o                         
   2  -1 -11        364.87        363.83         7.41 o                         
   3  -1 -11        180.53        178.63         5.52 o                         
   4  -1 -11         52.07         51.74         3.47 o                         
   5  -1 -11         30.04         26.95         3.62 o                         
   6  -1 -11         53.44         49.48         4.20 o                         
   7  -1 -11         14.68         16.09         2.48 o                         
  -6   0 -11          6.92          7.11         2.27 o                         
  -5   0 -11         47.86         49.10         4.41 o                         
  -4   0 -11        115.38        110.40         6.62 o                         
  -3   0 -11         36.61         37.40         2.65 o                         
  -2   0 -11        192.36        180.27         4.55 o                         
  -1   0 -11        317.70        326.54         6.16 o                         
   0   0 -11         68.23         75.11         2.48 o                         
   1   0 -11        116.21        110.01         3.04 o                         
   2   0 -11        171.81        170.95         4.01 o                         
   3   0 -11         61.45         58.87         3.49 o                         
   4   0 -11         34.77         33.47         2.68 o                         
   5   0 -11          2.28          1.06         1.42 o                         
   6   0 -11         21.51         18.20         2.83 o                         
   7   0 -11         13.37         15.69         3.30 o                         
  -7   1 -11         10.85         10.61         2.72 o                         
  -6   1 -11         23.08         15.30         3.10 o                         
  -5   1 -11         19.95         15.99         2.94 o                         
  -4   1 -11        125.25        128.89         7.41 o                         
  -3   1 -11        202.07        199.60         5.93 o                         
  -2   1 -11        307.82        299.54         8.14 o                         
  -1   1 -11        123.32        124.22         3.77 o                         
   0   1 -11         37.35         35.48         2.06 o                         
   1   1 -11        151.40        157.14         3.83 o                         
   2   1 -11         22.07         21.68         1.50 o                         
   3   1 -11        113.26        109.01         3.80 o                         
   4   1 -11         48.78         49.95         3.19 o                         
   5   1 -11         30.59         29.19         3.00 o                         
   6   1 -11        111.31        107.95         6.87 o                         
   7   1 -11         30.93         27.69         2.75 o                         
  -7   2 -11          1.16          0.74         1.98 o                         
  -6   2 -11          0.09          2.70         1.88 o                         
  -5   2 -11          3.22          1.83         2.13 o                         
  -4   2 -11         86.50         93.51         6.35 o                         
  -3   2 -11         12.24         12.97         1.57 o                         
  -2   2 -11        100.80         99.34         3.84 o                         
  -1   2 -11        254.06        251.81         5.22 o                         
   0   2 -11         53.30         58.87         2.76 o                         
   1   2 -11         25.32         26.55         2.02 o                         
   2   2 -11        129.60        127.59         6.18 o                         
   3   2 -11         37.40         37.61         2.50 o                         
   4   2 -11         42.10         40.42         2.40 o                         
   5   2 -11         72.87         70.58         4.01 o                         
   6   2 -11         56.81         55.89         4.56 o                         
   7   2 -11         30.83         30.22         6.20 o                         
  -7   3 -11          0.01         -1.48         2.26 o                         
  -6   3 -11         18.93         17.51         2.24 o                         
  -5   3 -11         27.51         24.16         7.60 o                         
  -4   3 -11         40.16         47.43         7.46 o                         
  -3   3 -11         20.43         21.55         2.22 o                         
  -2   3 -11        215.51        215.30         6.21 o                         
  -1   3 -11         31.86         32.08         1.84 o                         
   0   3 -11         84.41         75.50         2.47 o                         
   1   3 -11         10.00          8.14         0.99 o                         
   2   3 -11        280.91        272.98         6.99 o                         
   3   3 -11        145.39        142.12         4.72 o                         
   4   3 -11        288.84        286.96         7.28 o                         
   5   3 -11         39.15         33.49         2.65 o                         
   6   3 -11          7.75          7.13         2.15 o                         
   7   3 -11         15.62         12.35         2.31 o                         
  -7   4 -11          6.76          8.17         2.30 o                         
  -6   4 -11          9.37          8.53         1.74 o                         
  -5   4 -11         62.78         57.10         4.38 o                         
  -4   4 -11         72.29         68.61         4.39 o                         
  -3   4 -11        104.46         97.15         3.97 o                         
  -2   4 -11        131.65        132.56         3.82 o                         
  -1   4 -11        142.86        147.09         4.06 o                         
   0   4 -11        410.78        399.06         6.35 o                         
   1   4 -11         50.30         51.60         2.17 o                         
   2   4 -11         54.50         57.02         2.38 o                         
   3   4 -11        126.00        116.06         3.75 o                         
   4   4 -11         70.00         65.85         3.86 o                         
   5   4 -11        157.02        158.31         6.58 o                         
   6   4 -11         46.65         49.29         3.69 o                         
   7   4 -11         62.09         52.78         3.89 o                         
  -6   5 -11          7.26          5.64         1.28 o                         
  -5   5 -11          1.97          4.16         1.36 o                         
  -4   5 -11         39.30         38.49         2.31 o                         
  -3   5 -11         57.23         56.89         2.90 o                         
  -2   5 -11         78.86         75.94         3.40 o                         
  -1   5 -11        219.38        205.92         4.36 o                         
   0   5 -11        274.16        280.72         5.12 o                         
   1   5 -11          6.12          3.60         1.04 o                         
   2   5 -11         39.52         37.87         2.21 o                         
   3   5 -11        139.99        144.27         5.84 o                         
   4   5 -11          7.00          6.28         1.61 o                         
   5   5 -11         69.10         68.12         3.96 o                         
   6   5 -11         18.37         14.96         4.18 o                         
  -6   6 -11          7.70          4.90         1.21 o                         
  -5   6 -11          1.24          0.65         0.99 o                         
  -4   6 -11         34.61         34.53         2.06 o                         
  -3   6 -11         10.38         11.33         1.42 o                         
  -2   6 -11          0.06         -0.68         1.10 o                         
  -1   6 -11         25.61         25.20         1.80 o                         
   0   6 -11         58.71         63.90         2.46 o                         
   1   6 -11         21.11         22.08         1.64 o                         
   2   6 -11          0.25          1.59         1.09 o                         
   3   6 -11         27.83         27.02         2.24 o                         
   4   6 -11         28.48         26.99         2.18 o                         
   5   6 -11          4.50          5.39         1.77 o                         
  -5   7 -11          5.43          5.61         1.52 o                         
  -4   7 -11         25.12         25.24         1.87 o                         
  -3   7 -11          0.66          1.70         0.83 o                         
  -2   7 -11          5.05          4.21         0.97 o                         
  -1   7 -11         14.24         13.79         1.32 o                         
   0   7 -11          4.21          5.35         1.15 o                         
   1   7 -11         63.38         64.51         2.76 o                         
   2   7 -11         10.85         10.53         1.43 o                         
   3   7 -11          8.02          7.52         1.24 o                         
   4   7 -11         22.09         21.97         2.14 o                         
  -4   8 -11          4.71          3.21         1.39 o                         
  -3   8 -11         43.37         48.92         1.97 o                         
  -2   8 -11         10.59         11.09         1.08 o                         
  -1   8 -11         15.09         14.73         1.19 o                         
   0   8 -11         46.26         48.87         2.10 o                         
   1   8 -11         14.57         13.34         1.37 o                         
   2   8 -11        114.20        111.24         4.19 o                         
   3   8 -11         24.29         18.99         2.62 o                         
  -1  -6 -10         48.19         49.40         1.81 o                         
   0  -6 -10          7.94          7.52         0.90 o                         
   1  -6 -10          0.86          2.16         0.70 o                         
   2  -6 -10         16.99         15.17         1.89 o                         
   3  -6 -10         36.43         28.73         1.97 o                         
  -3  -5 -10         17.65         12.25         1.53 o                         
  -2  -5 -10         67.31         63.94         2.11 o                         
  -1  -5 -10          5.72          5.40         0.87 o                         
   0  -5 -10         19.82         16.96         1.46 o                         
   1  -5 -10        133.81        147.37         3.88 o                         
   2  -5 -10          0.28          0.25         0.79 o                         
   3  -5 -10         19.44         20.45         1.75 o                         
   4  -5 -10          2.77          1.91         1.30 o                         
   5  -5 -10          0.88          1.01         1.36 o                         
  -5  -4 -10          2.48          5.68         2.05 o                         
  -4  -4 -10         24.03         21.63         2.27 o                         
  -3  -4 -10          1.02          1.46         1.15 o                         
  -2  -4 -10         34.03         31.38         1.95 o                         
  -1  -4 -10         23.76         24.47         1.64 o                         
   0  -4 -10          7.02          4.30         0.97 o                         
   1  -4 -10         72.27         71.73         2.72 o                         
   2  -4 -10         44.76         41.36         1.99 o                         
   3  -4 -10         51.08         48.38         2.15 o                         
   4  -4 -10         30.28         28.87         2.24 o                         
   5  -4 -10          2.54          2.90         1.54 o                         
   6  -4 -10         36.01         39.06         4.32 o                         
  -5  -3 -10         15.36         12.19         1.85 o                         
  -4  -3 -10          1.29          2.88         1.62 o                         
  -3  -3 -10         75.68         75.13         3.27 o                         
  -2  -3 -10          3.15          6.25         1.24 o                         
  -1  -3 -10         39.05         39.29         2.04 o                         
   0  -3 -10         90.25         93.27         3.08 o                         
   1  -3 -10         57.60         58.47         2.45 o                         
   2  -3 -10          4.21          5.39         1.03 o                         
   3  -3 -10          8.86          7.80         0.98 o                         
   4  -3 -10         29.05         30.07         2.40 o                         
   5  -3 -10         44.65         39.65         3.02 o                         
   6  -3 -10          6.08          7.62         2.88 o                         
   7  -3 -10          9.58         11.55         2.20 o                         
  -6  -2 -10          8.74          7.52         1.77 o                         
  -5  -2 -10          1.36          2.95         1.62 o                         
  -4  -2 -10         26.77         29.21         3.90 o                         
  -3  -2 -10         70.74         74.06         3.20 o                         
  -2  -2 -10          5.63          4.58         1.24 o                         
  -1  -2 -10         19.40         19.24         1.35 o                         
   0  -2 -10        185.55        185.78         4.04 o                         
   1  -2 -10        235.92        240.23         4.77 o                         
   2  -2 -10        134.77        125.51         3.14 o                         
   3  -2 -10        106.76         93.57         3.68 o                         
   4  -2 -10        110.58        102.17         3.97 o                         
   5  -2 -10          4.61          5.26         1.57 o                         
   6  -2 -10         10.64         14.74         3.26 o                         
   7  -2 -10         17.43         14.81         2.18 o                         
  -6  -1 -10         10.80          8.49         2.17 o                         
  -5  -1 -10         11.56         13.79         2.54 o                         
  -4  -1 -10         48.60         49.64         6.00 o                         
  -3  -1 -10         15.91         14.54         1.76 o                         
  -2  -1 -10         54.14         52.85         2.63 o                         
  -1  -1 -10         43.08         47.09         2.26 o                         
   0  -1 -10         45.29         41.98         1.85 o                         
   1  -1 -10        150.39        153.97         3.48 o                         
   2  -1 -10         81.60         85.24         2.55 o                         
   3  -1 -10        269.66        253.73         6.40 o                         
   4  -1 -10         21.71         15.70         1.85 o                         
   5  -1 -10         52.32         50.50         3.17 o                         
   6  -1 -10         90.73         95.37         5.06 o                         
   7  -1 -10          4.82          5.49         1.62 o                         
  -7   0 -10         10.96          6.63         1.68 o                         
  -6   0 -10         17.62         12.35         3.48 o                         
  -5   0 -10         84.97         81.54        10.35 o                         
  -4   0 -10         96.48        106.37         6.74 o                         
  -3   0 -10        415.40        422.19        11.32 o                         
  -2   0 -10        218.35        222.68         5.07 o                         
  -1   0 -10         89.89         96.49         3.53 o                         
   0   0 -10        119.50        125.25        10.40 o                         
   1   0 -10        230.94        239.31        14.52 o                         
   2   0 -10        164.26        177.29         5.84 o                         
   3   0 -10        119.26        128.30         4.81 o                         
   4   0 -10         37.83         32.39         2.54 o                         
   5   0 -10         50.84         48.93         3.42 o                         
   6   0 -10         49.53         43.75         3.29 o                         
   7   0 -10         16.73         18.30         2.15 o                         
   8   0 -10         22.09         26.17         4.26 o                         
  -7   1 -10         10.67          6.58         2.52 o                         
  -6   1 -10         43.69         43.37         7.51 o                         
  -5   1 -10         93.21         83.78         6.75 o                         
  -4   1 -10         18.83         11.63         4.66 o                         
  -3   1 -10        338.12        334.39         8.20 o                         
  -2   1 -10          3.74          3.94         1.17 o                         
  -1   1 -10         14.20          9.76         4.78 o                         
   0   1 -10        267.96        286.64        20.98 o                         
   1   1 -10        264.60        285.11        14.39 o                         
   2   1 -10          8.22          3.81         3.66 o                         
   3   1 -10        107.16        109.03         4.15 o                         
   4   1 -10        220.93        214.95        10.32 o                         
   5   1 -10         34.22         27.03         2.67 o                         
   6   1 -10          2.45          1.25         1.41 o                         
   7   1 -10          1.58          1.25         1.20 o                         
   8   1 -10         11.34         12.46         3.26 o                         
  -6   2 -10          9.15          3.42         3.12 o                         
  -5   2 -10        295.57        261.60        11.81 o                         
  -4   2 -10          9.71          6.10         7.71 o                         
  -3   2 -10         43.48         44.67         3.05 o                         
  -2   2 -10         34.92         35.10         2.17 o                         
  -1   2 -10        210.93        226.89        14.57 o                         
   0   2 -10        225.94        228.15        12.75 o                         
   1   2 -10        121.63        122.05        10.24 o                         
   2   2 -10         87.69         94.21         4.69 o                         
   3   2 -10         39.04         41.52         2.46 o                         
   4   2 -10        114.18        105.53         3.69 o                         
   5   2 -10         22.05         26.35         2.40 o                         
   6   2 -10         52.19         52.24         3.88 o                         
   7   2 -10          2.31         -1.43         2.49 o                         
  -7   3 -10          7.90         11.75         3.23 o                         
  -6   3 -10          6.15          5.62         4.16 o                         
  -5   3 -10         45.27         45.51         7.18 o                         
  -4   3 -10        121.59        131.04         7.18 o                         
  -3   3 -10         68.68         71.03         4.80 o                         
  -2   3 -10          4.49          4.24         1.09 o                         
  -1   3 -10          8.75          6.49         1.29 o                         
   0   3 -10         39.36         39.29         4.98 o                         
   1   3 -10         71.46         82.98         4.10 o                         
   2   3 -10         23.71         23.50         1.38 o                         
   3   3 -10        161.22        156.99         5.03 o                         
   4   3 -10         36.35         32.71         2.28 o                         
   5   3 -10         45.11         44.21         3.20 o                         
   6   3 -10         60.22         57.94         4.03 o                         
   7   3 -10          2.42          2.30         1.43 o                         
  -7   4 -10         25.78         20.83         5.45 o                         
  -6   4 -10         12.22         10.28         2.68 o                         
  -5   4 -10         44.88         39.56         3.76 o                         
  -4   4 -10         74.61         70.86         4.53 o                         
  -3   4 -10        167.41        151.72         6.26 o                         
  -2   4 -10        153.16        161.16         5.32 o                         
  -1   4 -10         33.55         26.17         1.90 o                         
   0   4 -10        140.62        146.81         3.34 o                         
   1   4 -10        390.56        412.77         8.96 o                         
   2   4 -10         18.89         18.62         2.02 o                         
   3   4 -10          0.96          0.28         1.20 o                         
   4   4 -10         43.30         40.77         2.67 o                         
   5   4 -10          4.22          4.42         1.67 o                         
   6   4 -10         25.80         27.87         3.03 o                         
   7   4 -10          7.76          5.75         2.04 o                         
  -7   5 -10         16.75         13.98         2.94 o                         
  -6   5 -10         12.64         17.02         2.36 o                         
  -5   5 -10          3.37          2.70         2.28 o                         
  -4   5 -10         67.34         58.97         3.20 o                         
  -3   5 -10         61.83         68.86         3.89 o                         
  -2   5 -10         80.21         72.21         3.24 o                         
  -1   5 -10        108.25        108.68         3.06 o                         
   0   5 -10         92.10         87.22         2.70 o                         
   1   5 -10        212.07        209.25         4.28 o                         
   2   5 -10        120.91        117.28         3.68 o                         
   3   5 -10          9.51          8.00         1.66 o                         
   4   5 -10        115.10        113.99         4.08 o                         
   5   5 -10         18.69         16.40         2.01 o                         
   6   5 -10         22.03         22.26         3.07 o                         
  -6   6 -10          1.27          4.76         1.33 o                         
  -5   6 -10          8.43         10.46         1.48 o                         
  -4   6 -10          5.51          4.00         1.13 o                         
  -3   6 -10         25.96         27.05         1.99 o                         
  -2   6 -10        324.19        352.02         6.96 o                         
  -1   6 -10         40.51         44.78         2.36 o                         
   0   6 -10        155.17        150.02         3.70 o                         
   1   6 -10         39.56         41.27         2.06 o                         
   2   6 -10          8.70          9.53         1.30 o                         
   3   6 -10         23.88         25.73         2.24 o                         
   4   6 -10         28.01         22.96         1.97 o                         
   5   6 -10          8.89          6.79         1.30 o                         
   6   6 -10         17.37         20.22         3.43 o                         
  -5   7 -10          9.13          9.58         1.58 o                         
  -4   7 -10          2.83          2.28         0.80 o                         
  -3   7 -10         14.38         13.51         1.36 o                         
  -2   7 -10          4.07          4.19         1.12 o                         
  -1   7 -10         19.18         21.18         1.68 o                         
   0   7 -10        234.99        244.30         5.55 o                         
   1   7 -10        125.20        132.14         3.79 o                         
   2   7 -10          5.06          4.11         1.06 o                         
   3   7 -10         46.89         48.04         2.56 o                         
   4   7 -10         10.07         10.72         1.66 o                         
   5   7 -10         27.60         18.68         3.19 o                         
  -4   8 -10          1.99          4.16         1.19 o                         
  -3   8 -10          7.68          8.35         1.06 o                         
  -2   8 -10          9.01         10.19         1.17 o                         
  -1   8 -10         62.60         66.15         2.36 o                         
   0   8 -10          5.17          6.43         1.00 o                         
   1   8 -10        102.83        111.31         3.79 o                         
   2   8 -10         20.15         18.65         1.98 o                         
   3   8 -10         30.65         30.43         2.23 o                         
  -2   9 -10          1.47          1.33         0.78 o                         
  -1   9 -10         19.50         19.51         1.85 o                         
   0   9 -10         22.54         24.69         1.57 o                         
   1   9 -10         85.66         45.54         4.71 o                         
  -2  -6  -9         10.46          9.82         0.90 o                         
  -1  -6  -9         34.15         35.01         1.64 o                         
   0  -6  -9          7.91          7.98         1.12 o                         
   1  -6  -9          1.23          1.60         0.68 o                         
   2  -6  -9          5.87          6.09         0.83 o                         
   3  -6  -9          3.85          4.84         1.01 o                         
   4  -6  -9         19.10         17.30         2.20 o                         
  -4  -5  -9          0.46          1.41         1.37 o                         
  -3  -5  -9         40.15         35.54         3.11 o                         
  -2  -5  -9         32.02         31.70         1.63 o                         
  -1  -5  -9         12.77          9.38         1.06 o                         
   0  -5  -9         19.51         19.86         1.63 o                         
   1  -5  -9         18.40         18.54         1.44 o                         
   2  -5  -9          1.00          2.89         0.93 o                         
   3  -5  -9         17.82         20.31         1.93 o                         
   4  -5  -9         33.80         37.62         2.29 o                         
   5  -5  -9         35.27         37.18         3.50 o                         
   6  -5  -9         26.70         31.92         3.35 o                         
  -5  -4  -9        129.58        115.50        11.80 o                         
  -4  -4  -9         10.28          9.87         2.35 o                         
  -3  -4  -9         88.63         93.71         3.14 o                         
  -2  -4  -9        187.04        188.61         4.89 o                         
  -1  -4  -9         17.14         17.25         1.52 o                         
   0  -4  -9          2.81          1.76         1.01 o                         
   1  -4  -9         37.33         33.54         1.89 o                         
   2  -4  -9         49.45         49.06         2.29 o                         
   3  -4  -9         18.40         14.27         1.28 o                         
   4  -4  -9         55.04         57.19         3.00 o                         
   5  -4  -9         22.07         24.24         3.09 o                         
   6  -4  -9         12.49         16.34         3.41 o                         
  -6  -3  -9          5.80          3.34         1.40 o                         
  -5  -3  -9         10.92          6.23         2.71 o                         
  -4  -3  -9         11.32         10.95         2.90 o                         
  -3  -3  -9         26.77         24.65         1.99 o                         
  -2  -3  -9        242.51        230.25         5.86 o                         
  -1  -3  -9        304.60        317.36         5.84 o                         
   0  -3  -9         42.75         43.23         2.53 o                         
   1  -3  -9        112.45        111.51         3.09 o                         
   2  -3  -9        128.90        126.53         3.40 o                         
   3  -3  -9        237.90        234.62         4.72 o                         
   4  -3  -9         54.19         50.98         3.23 o                         
   5  -3  -9         30.56         32.16         2.61 o                         
   6  -3  -9         10.46         10.08         2.18 o                         
   7  -3  -9         14.86         13.55         2.00 o                         
  -6  -2  -9         45.11         44.03         8.79 o                         
  -5  -2  -9         33.28         28.75         4.37 o                         
  -4  -2  -9         69.62         73.29         5.72 o                         
  -3  -2  -9         19.97         19.25         2.35 o                         
  -2  -2  -9         31.61         27.88         2.35 o                         
  -1  -2  -9         29.46         27.54         1.66 o                         
   0  -2  -9         70.87         73.20         2.39 o                         
   1  -2  -9         33.90         34.71         1.72 o                         
   2  -2  -9         89.16         93.68         2.75 o                         
   3  -2  -9        175.60        174.20         5.65 o                         
   4  -2  -9        426.95        443.54        15.47 o                         
   5  -2  -9         25.90         27.91         2.27 o                         
   6  -2  -9         40.08         38.03         2.99 o                         
   7  -2  -9         12.31         12.76         1.91 o                         
  -7  -1  -9         44.94         36.37         5.02 o                         
  -6  -1  -9         45.38         50.82         6.98 o                         
  -5  -1  -9          0.37         -1.49         2.47 o                         
  -4  -1  -9         10.76         12.29         3.61 o                         
  -3  -1  -9        483.16        494.61         7.55 o                         
  -2  -1  -9        100.70        104.10         3.48 o                         
  -1  -1  -9        124.68        130.33         9.92 o                         
   0  -1  -9        155.46        160.77        10.68 o                         
   1  -1  -9         73.54         62.26         6.47 o                         
   2  -1  -9        199.55        208.20        14.04 o                         
   3  -1  -9         33.36         35.97         2.29 o                         
   4  -1  -9        377.25        387.90         9.62 o                         
   5  -1  -9         18.11         19.90         1.88 o                         
   6  -1  -9         55.55         55.14         3.44 o                         
   7  -1  -9          3.82          2.65         1.42 o                         
   8  -1  -9          6.09          7.85         3.25 o                         
  -7   0  -9         58.07         43.71         6.01 o                         
  -5   0  -9        186.80        226.49        16.62 o                         
  -4   0  -9        200.08        180.41        10.27 o                         
  -3   0  -9        288.58        272.41         6.03 o                         
  -2   0  -9         11.34         17.98         4.87 o                         
  -1   0  -9          1.21         -1.70         2.70 o                         
   0   0  -9        141.89        164.45        10.93 o                         
   1   0  -9        223.58        251.45        12.45 o                         
   2   0  -9         34.86         46.53         7.24 o                         
   3   0  -9         55.25         56.79         3.55 o                         
   4   0  -9        143.51        142.37         4.81 o                         
   5   0  -9         62.56         55.33         3.07 o                         
   6   0  -9          9.64          7.90         1.68 o                         
   7   0  -9         26.63         25.69         2.72 o                         
   8   0  -9          3.87          4.72         2.44 o                         
  -7   1  -9         60.21         49.67         5.78 o                         
  -4   1  -9         91.03        100.25         7.98 o                         
  -3   1  -9        131.65        125.69         7.36 o                         
  -2   1  -9        175.37        178.66        10.68 o                         
  -1   1  -9        375.04        420.12        14.27 o                         
   0   1  -9         86.33        101.62         7.43 o                         
   1   1  -9        139.84        136.47         9.91 o                         
   2   1  -9        335.52        346.51        21.00 o                         
   3   1  -9         28.05         34.36         8.30 o                         
   4   1  -9         12.79         12.62         1.60 o                         
   5   1  -9         32.06         29.70         2.34 o                         
   6   1  -9         47.99         46.84         3.90 o                         
   7   1  -9         29.31         27.32         3.50 o                         
   8   1  -9         16.23         12.45         3.70 o                         
  -5   2  -9         19.54         19.46         4.00 o                         
  -4   2  -9         22.52         24.00         3.67 o                         
  -3   2  -9         33.10         34.87         3.21 o                         
  -2   2  -9          2.00          7.63         2.83 o                         
  -1   2  -9         24.02         25.81         3.70 o                         
   0   2  -9         28.33         30.33         5.02 o                         
   1   2  -9        249.67        243.87        13.36 o                         
   2   2  -9         90.86         93.01         9.03 o                         
   3   2  -9         43.32         51.54         3.82 o                         
   4   2  -9          8.57          7.67         1.35 o                         
   5   2  -9        211.01        196.78         6.13 o                         
   6   2  -9         43.04         44.91         3.48 o                         
   7   2  -9          5.90          7.69         1.98 o                         
   8   2  -9          2.29          0.73         1.29 o                         
  -7   3  -9         25.96         26.38         4.92 o                         
  -6   3  -9         58.26         55.74         7.32 o                         
  -5   3  -9        179.59        180.98        14.18 o                         
  -4   3  -9        433.15        441.15        16.63 o                         
  -3   3  -9        164.91        156.30         8.71 o                         
  -2   3  -9        109.60        107.74         8.17 o                         
  -1   3  -9        169.77        153.45         9.45 o                         
   0   3  -9        260.01        260.28        11.96 o                         
   1   3  -9         12.69          6.48         2.16 o                         
   2   3  -9        155.59        154.34        11.17 o                         
   3   3  -9        114.44        118.04         3.87 o                         
   4   3  -9         30.18         31.53         2.10 o                         
   5   3  -9         53.00         53.54         3.26 o                         
   6   3  -9         27.52         27.67         3.08 o                         
   7   3  -9         20.31         21.59         2.98 o                         
   8   3  -9         12.39          6.34         2.15 o                         
  -7   4  -9          1.81          5.79         4.39 o                         
  -6   4  -9         11.90          8.95         2.62 o                         
  -5   4  -9         46.15         41.47         4.03 o                         
  -4   4  -9        105.45        103.46        11.00 o                         
  -3   4  -9        470.80        479.92        17.05 o                         
  -2   4  -9         83.68         85.10         3.42 o                         
  -1   4  -9         14.57         13.77         2.00 o                         
   0   4  -9        110.25        109.58         8.18 o                         
   1   4  -9         90.75         98.74         3.61 o                         
   2   4  -9        231.07        228.58         4.38 o                         
   3   4  -9         30.83         27.37         1.96 o                         
   4   4  -9        242.92        226.86         6.91 o                         
   5   4  -9         11.07         12.42         1.87 o                         
   6   4  -9         12.98         15.50         2.44 o                         
   7   4  -9         31.00         27.66         2.76 o                         
  -7   5  -9         16.30         18.42         4.06 o                         
  -6   5  -9          2.47          1.30         1.81 o                         
  -5   5  -9         46.70         48.85         4.23 o                         
  -4   5  -9         15.79         16.81         2.58 o                         
  -3   5  -9         37.16         35.17         2.46 o                         
  -2   5  -9          4.09          4.89         2.14 o                         
  -1   5  -9          3.66          4.43         1.00 o                         
   0   5  -9        125.70        126.64         3.00 o                         
   1   5  -9        163.00        160.39         3.64 o                         
   2   5  -9         47.05         44.06         2.41 o                         
   3   5  -9         71.25         70.70         3.96 o                         
   4   5  -9         22.71         22.73         2.25 o                         
   5   5  -9         36.38         30.06         2.50 o                         
   6   5  -9          3.23          2.43         2.42 o                         
   7   5  -9          8.09          6.37         2.11 o                         
  -6   6  -9          9.48          9.26         1.68 o                         
  -5   6  -9         36.27         35.63         3.10 o                         
  -4   6  -9         23.27         23.39         2.09 o                         
  -3   6  -9         35.60         36.58         2.53 o                         
  -2   6  -9        159.92        165.25         4.81 o                         
  -1   6  -9          0.50         -1.07         1.07 o                         
   0   6  -9        120.15        121.94         3.37 o                         
   1   6  -9        258.31        256.06         5.13 o                         
   2   6  -9         46.23         44.99         2.23 o                         
   3   6  -9         40.49         37.09         2.98 o                         
   4   6  -9         40.73         41.30         2.65 o                         
   5   6  -9         25.94         27.04         2.62 o                         
   6   6  -9          3.49          4.21         2.45 o                         
  -6   7  -9          1.55          3.06         1.19 o                         
  -5   7  -9         23.97         22.86         2.07 o                         
  -4   7  -9          2.21          2.12         0.85 o                         
  -3   7  -9         17.06         15.93         1.55 o                         
  -2   7  -9        100.75        109.89         3.99 o                         
  -1   7  -9        120.85        125.10         3.56 o                         
   0   7  -9         90.34         96.84         3.21 o                         
   1   7  -9         42.05         41.67         2.20 o                         
   2   7  -9         15.09         16.23         1.49 o                         
   3   7  -9         34.85         36.35         2.36 o                         
   4   7  -9          2.12          1.79         1.31 o                         
   5   7  -9         14.63         15.11         2.47 o                         
  -4   8  -9          1.90          5.05         1.08 o                         
  -3   8  -9         21.24         22.17         1.53 o                         
  -2   8  -9          6.66          6.34         1.14 o                         
  -1   8  -9          0.32          2.37         0.85 o                         
   0   8  -9         22.06         21.76         1.57 o                         
   1   8  -9         92.10         95.62         2.77 o                         
   2   8  -9         13.16         13.81         1.44 o                         
   3   8  -9          4.11          3.35         1.35 o                         
   4   8  -9         35.95         27.85         2.61 o                         
  -3   9  -9         16.00         14.14         2.53 o                         
  -2   9  -9         31.97         30.29         1.94 o                         
  -1   9  -9         17.93         21.59         1.52 o                         
   0   9  -9         27.21         25.07         1.50 o                         
   1   9  -9         26.83         20.51         1.90 o                         
   2   9  -9         50.84         29.20         3.67 o                         
  -1  -7  -8          0.85          0.62         0.61 o                         
   0  -7  -8          8.83          9.35         0.92 o                         
   1  -7  -8          0.94          2.17         0.63 o                         
   2  -7  -8          1.45          3.10         0.85 o                         
   3  -7  -8          3.83          3.64         1.33 o                         
  -3  -6  -8         31.73         25.09         2.43 o                         
  -2  -6  -8          0.93          1.29         0.65 o                         
  -1  -6  -8         30.17         28.55         1.70 o                         
   0  -6  -8         13.27         14.80         1.53 o                         
   1  -6  -8          3.08          3.22         0.87 o                         
   2  -6  -8          4.69          4.56         0.90 o                         
   3  -6  -8          4.16          3.96         1.13 o                         
   4  -6  -8          6.37          5.13         1.42 o                         
   5  -6  -8         14.12         15.44         1.96 o                         
  -5  -5  -8         33.50         32.49         3.03 o                         
  -4  -5  -8         19.54         19.71         3.45 o                         
  -3  -5  -8         37.38         34.86         3.50 o                         
  -2  -5  -8        107.16        103.49         3.24 o                         
  -1  -5  -8         55.90         58.56         2.64 o                         
   0  -5  -8         86.23         87.25         3.06 o                         
   1  -5  -8         24.24         24.51         1.73 o                         
   2  -5  -8         63.13         68.04         2.76 o                         
   3  -5  -8         47.19         44.50         2.13 o                         
   4  -5  -8          4.92          3.64         1.34 o                         
   5  -5  -8         43.69         43.14         3.65 o                         
   6  -5  -8          1.98          1.60         1.55 o                         
  -6  -4  -8         37.11         44.92         4.59 o                         
  -5  -4  -8          7.33          8.52         2.02 o                         
  -4  -4  -8         19.18         21.98         3.21 o                         
  -3  -4  -8         84.65         81.34         3.96 o                         
  -2  -4  -8          3.52          3.05         1.12 o                         
  -1  -4  -8          7.39          8.74         1.20 o                         
   0  -4  -8        161.95        156.61         4.34 o                         
   1  -4  -8         47.31         49.04         2.20 o                         
   2  -4  -8         20.54         20.66         1.66 o                         
   3  -4  -8        106.55        107.24         3.38 o                         
   4  -4  -8        140.07        135.53         5.08 o                         
   5  -4  -8         18.41         22.67         2.36 o                         
   6  -4  -8         10.95         10.52         2.00 o                         
   7  -4  -8         15.05         14.39         2.84 o                         
  -6  -3  -8         27.10         26.29         5.15 o                         
  -5  -3  -8         46.15         37.41         3.80 o                         
  -4  -3  -8         84.19         91.93        10.90 o                         
  -3  -3  -8        117.58        103.73         3.95 o                         
  -2  -3  -8         41.86         39.26         2.13 o                         
  -1  -3  -8         19.85         20.93         1.58 o                         
   0  -3  -8         15.21         13.11         1.83 o                         
   1  -3  -8         31.58         27.99         1.93 o                         
   2  -3  -8        113.31        116.06         3.16 o                         
   3  -3  -8         84.36         88.30         4.51 o                         
   4  -3  -8        189.63        185.51         6.56 o                         
   5  -3  -8         84.59         80.35         3.15 o                         
   6  -3  -8         34.16         34.50         4.21 o                         
   7  -3  -8          1.02          0.08         1.10 o                         
  -6  -2  -8          4.35          5.34         3.05 o                         
  -5  -2  -8        101.19        102.35         7.78 o                         
  -4  -2  -8         17.15         17.58         5.82 o                         
  -3  -2  -8         99.63         99.12         8.81 o                         
  -2  -2  -8        126.58        141.32         4.55 o                         
  -1  -2  -8         20.86         12.31         5.31 o                         
   0  -2  -8        161.24        176.68        12.44 o                         
   1  -2  -8          4.00          6.24         2.98 o                         
   2  -2  -8        301.27        314.63        17.68 o                         
   3  -2  -8        262.67        274.33         6.16 o                         
   4  -2  -8        117.94        110.42         4.19 o                         
   5  -2  -8        202.02        193.68         5.81 o                         
   6  -2  -8         16.17         12.54         1.93 o                         
   7  -2  -8          0.29         -0.32         1.25 o                         
   8  -2  -8          0.30          2.29         2.00 o                         
  -5  -1  -8         47.56         36.47         8.15 o                         
  -4  -1  -8         49.43         39.76         5.60 o                         
  -3  -1  -8        147.42        159.40         8.48 o                         
  -2  -1  -8        112.98        120.60         8.44 o                         
  -1  -1  -8          6.89          5.68         1.94 o                         
   0  -1  -8          7.46          5.52         1.98 o                         
   1  -1  -8         45.12         44.96         5.08 o                         
   2  -1  -8          4.16          5.34         3.71 o                         
   3  -1  -8         78.27         52.18        11.04 o                         
   4  -1  -8        117.01        111.00         3.69 o                         
   5  -1  -8        226.22        212.40         6.04 o                         
   6  -1  -8         10.86          8.93         1.63 o                         
   7  -1  -8          2.27          2.47         1.39 o                         
   8  -1  -8          6.50          6.91         2.37 o                         
  -4   0  -8        127.17        148.41        16.74 o                         
  -3   0  -8         51.42         37.42         7.00 o                         
  -2   0  -8        171.27        180.80        15.85 o                         
  -1   0  -8        948.23       1054.08        30.15 o                         
   0   0  -8         87.98         93.44         6.93 o                         
   1   0  -8         31.52         36.03         4.06 o                         
   2   0  -8         29.24         25.47         4.13 o                         
   3   0  -8         21.78         24.69         7.06 o                         
   4   0  -8         72.47         71.11         3.25 o                         
   5   0  -8        302.50        301.76         8.76 o                         
   6   0  -8         41.67         40.03         3.35 o                         
   7   0  -8         20.82         18.41         2.16 o                         
   8   0  -8          5.32          5.95         2.19 o                         
  -4   1  -8        114.77        129.36         9.91 o                         
  -3   1  -8         26.89         24.08         3.71 o                         
  -2   1  -8         85.47         78.05         6.54 o                         
  -1   1  -8        533.80        594.14        15.67 o                         
   0   1  -8        346.73        414.85        12.75 o                         
   1   1  -8        343.91        357.44        12.53 o                         
   2   1  -8         88.64        100.90        10.42 o                         
   3   1  -8         27.56         10.27         5.60 o                         
   4   1  -8         57.87         61.69         3.35 o                         
   5   1  -8        286.36        281.73         9.58 o                         
   6   1  -8          7.18          7.46         1.68 o                         
   7   1  -8         44.83         54.37         4.94 o                         
   8   1  -8         36.26         36.69        10.08 o                         
  -4   2  -8         52.14         55.85         5.28 o                         
  -3   2  -8         52.74         53.68         5.84 o                         
  -2   2  -8         29.33         32.30         3.90 o                         
  -1   2  -8         25.50         27.21         3.43 o                         
   0   2  -8        533.60        567.27        17.24 o                         
   1   2  -8         28.51         32.43         4.37 o                         
   2   2  -8         85.73         85.86         7.63 o                         
   3   2  -8         97.27         88.93        19.97 o                         
   4   2  -8         97.52         96.04         3.63 o                         
   5   2  -8        157.87        167.70         5.22 o                         
   6   2  -8        173.93        184.04         6.91 o                         
   7   2  -8         50.67         62.15         4.45 o                         
   8   2  -8         84.80         81.99        12.03 o                         
  -5   3  -8          6.62          5.86         3.54 o                         
  -4   3  -8        174.27        174.18        13.09 o                         
  -3   3  -8        156.74        147.67         9.02 o                         
  -2   3  -8         27.55         24.85         3.27 o                         
  -1   3  -8        135.43        162.97         9.04 o                         
   0   3  -8        638.40        723.17        29.99 o                         
   1   3  -8          3.10          2.38         2.54 o                         
   2   3  -8         16.12         14.15         3.98 o                         
   3   3  -8        100.10        114.93        10.39 o                         
   4   3  -8         14.91         12.52         1.42 o                         
   5   3  -8         94.90         89.19         4.21 o                         
   6   3  -8         76.72         78.45         5.57 o                         
   7   3  -8         10.99         11.47         2.95 o                         
   8   3  -8          7.00          7.40         1.91 o                         
  -7   4  -8         18.50         10.41         3.29 o                         
  -6   4  -8          5.72          8.22         4.44 o                         
  -5   4  -8         85.72         88.94        13.60 o                         
  -4   4  -8         61.79         52.89         5.76 o                         
  -3   4  -8         49.21         45.48         2.71 o                         
  -2   4  -8         59.35         58.06         8.03 o                         
  -1   4  -8         99.09        100.78         8.64 o                         
   0   4  -8        161.27        166.76         9.57 o                         
   1   4  -8        200.16        208.02        12.08 o                         
   2   4  -8        223.40        237.91         6.42 o                         
   3   4  -8        214.26        210.39         6.04 o                         
   4   4  -8         84.89         80.08         3.58 o                         
   5   4  -8         41.14         43.23         2.70 o                         
   6   4  -8         24.16         24.19         3.50 o                         
   7   4  -8          4.62          2.09         1.58 o                         
  -7   5  -8          7.01          1.88         1.32 o                         
  -6   5  -8          3.27          3.21         3.59 o                         
  -5   5  -8         21.25         20.34         3.00 o                         
  -4   5  -8         23.18         23.75         3.28 o                         
  -3   5  -8        371.51        379.22         8.91 o                         
  -2   5  -8        104.14        106.47         3.48 o                         
  -1   5  -8         77.97         83.69         3.17 o                         
   0   5  -8         23.26         21.80         1.88 o                         
   1   5  -8          9.94         10.47         1.20 o                         
   2   5  -8         76.92         75.05         2.61 o                         
   3   5  -8        238.84        232.75         6.98 o                         
   4   5  -8          1.53          2.91         1.33 o                         
   5   5  -8         17.86         15.83         1.78 o                         
   6   5  -8         47.44         55.37         5.50 o                         
   7   5  -8         27.67         26.32         2.87 o                         
  -7   6  -8          2.81          0.74         1.42 o                         
  -6   6  -8          4.80          4.03         1.45 o                         
  -5   6  -8         25.32         23.69         2.65 o                         
  -4   6  -8         48.93         48.25         2.87 o                         
  -3   6  -8         15.91         14.85         1.93 o                         
  -2   6  -8         79.07         76.72         3.11 o                         
  -1   6  -8        144.33        148.96         3.80 o                         
   0   6  -8         35.15         30.62         1.86 o                         
   1   6  -8         72.31         74.24         2.81 o                         
   2   6  -8          9.81          8.76         1.21 o                         
   3   6  -8         29.09         26.80         1.88 o                         
   4   6  -8         24.66         22.89         2.26 o                         
   5   6  -8         13.76         15.17         2.36 o                         
   6   6  -8         16.33         17.91         3.78 o                         
  -6   7  -8          0.40          2.07         1.25 o                         
  -5   7  -8          7.08          8.58         1.45 o                         
  -4   7  -8         22.22         24.71         1.78 o                         
  -3   7  -8        133.64        134.08         3.72 o                         
  -2   7  -8          5.75          6.79         1.19 o                         
  -1   7  -8         28.64         28.12         1.89 o                         
   0   7  -8          5.59          4.56         1.09 o                         
   1   7  -8         40.14         44.50         2.45 o                         
   2   7  -8         21.10         23.53         1.69 o                         
   3   7  -8         18.51         18.49         1.67 o                         
   4   7  -8         45.29         45.65         2.94 o                         
   5   7  -8          0.75          0.94         1.23 o                         
  -5   8  -8         14.09         15.88         1.47 o                         
  -4   8  -8          7.36          7.01         1.39 o                         
  -3   8  -8         46.64         44.67         2.17 o                         
  -2   8  -8          0.12          0.94         1.03 o                         
  -1   8  -8          4.31          3.97         0.89 o                         
   0   8  -8          6.15          5.79         0.95 o                         
   1   8  -8         31.74         34.03         1.80 o                         
   2   8  -8          1.55          2.01         1.32 o                         
   3   8  -8         19.96         19.48         2.11 o                         
   4   8  -8         31.38         22.43         2.57 o                         
  -3   9  -8          3.70          4.87         4.37 o                         
  -2   9  -8          7.51          7.15         0.97 o                         
  -1   9  -8          7.85         10.24         1.10 o                         
   0   9  -8         18.40         20.22         1.42 o                         
   1   9  -8          0.14         -1.17         1.17 o                         
   2   9  -8         83.85         59.84        11.79 o                         
  -2  -7  -7          0.88         -0.07         3.28 o                         
  -1  -7  -7         21.92         20.16         1.28 o                         
   0  -7  -7         12.06         12.18         1.09 o                         
   1  -7  -7          7.44          8.16         0.91 o                         
   2  -7  -7          6.91          9.74         0.92 o                         
   3  -7  -7         24.97         25.57         2.79 o                         
   4  -7  -7         36.98         39.80         2.28 o                         
  -4  -6  -7          7.58          4.82         1.23 o                         
  -3  -6  -7         88.83         86.92         5.74 o                         
  -2  -6  -7          8.94          9.21         1.08 o                         
  -1  -6  -7         26.55         25.99         1.79 o                         
   0  -6  -7         62.60         61.36         2.36 o                         
   1  -6  -7          5.11          6.60         1.12 o                         
   2  -6  -7          6.78          8.52         1.22 o                         
   3  -6  -7          1.09          1.46         1.22 o                         
   4  -6  -7         34.47         39.30         4.04 o                         
   5  -6  -7          2.40          1.17         1.25 o                         
  -5  -5  -7          7.72          8.00         1.75 o                         
  -4  -5  -7          3.05          3.72         1.84 o                         
  -3  -5  -7          0.39         -0.06         1.21 o                         
  -2  -5  -7         38.66         37.10         2.15 o                         
  -1  -5  -7        153.42        159.09         4.36 o                         
   0  -5  -7        124.60        119.53         3.40 o                         
   1  -5  -7         29.06         25.66         1.80 o                         
   2  -5  -7         26.67         25.69         1.87 o                         
   3  -5  -7         21.15         22.18         1.53 o                         
   4  -5  -7         60.59         64.79         3.35 o                         
   5  -5  -7         24.67         26.45         2.66 o                         
   6  -5  -7          4.38          3.14         1.27 o                         
  -6  -4  -7          4.47          6.15         3.13 o                         
  -5  -4  -7          5.67          6.82         2.82 o                         
  -4  -4  -7         93.11         96.11         7.66 o                         
  -3  -4  -7        123.13        113.78         3.85 o                         
  -2  -4  -7         61.33         56.50         2.71 o                         
  -1  -4  -7        213.80        213.70         5.16 o                         
   0  -4  -7         66.83         67.48         2.47 o                         
   1  -4  -7        154.64        146.97         3.68 o                         
   2  -4  -7        229.88        228.77         4.86 o                         
   3  -4  -7        182.91        184.73         4.29 o                         
   4  -4  -7        101.50         98.80         3.82 o                         
   5  -4  -7          9.77         10.55         2.29 o                         
   6  -4  -7         92.72         99.65         7.60 o                         
   7  -4  -7          3.02          3.43         2.00 o                         
  -6  -3  -7         17.57         10.84         4.10 o                         
  -5  -3  -7         49.13         39.57         6.99 o                         
  -4  -3  -7         35.31         40.78         7.92 o                         
  -3  -3  -7         16.29         16.35         3.21 o                         
  -2  -3  -7         72.11         69.31         2.91 o                         
  -1  -3  -7         49.46         50.11         2.51 o                         
   0  -3  -7         66.51         65.24         7.72 o                         
   1  -3  -7         30.08         15.14         3.80 o                         
   2  -3  -7         11.48         12.12         1.77 o                         
   3  -3  -7        348.47        360.27         7.67 o                         
   4  -3  -7         67.86         65.90         3.29 o                         
   5  -3  -7          5.95          7.23         1.49 o                         
   6  -3  -7         20.35         21.25         2.46 o                         
   7  -3  -7         12.57         16.01         2.98 o                         
   8  -3  -7          7.97          8.76         2.44 o                         
  -7  -2  -7         46.58         37.55         4.88 o                         
  -4  -2  -7         66.53         52.78         9.80 o                         
  -3  -2  -7         14.53          3.95         2.37 o                         
  -2  -2  -7        126.01        121.88         8.89 o                         
  -1  -2  -7         10.02          8.18         3.14 o                         
   0  -2  -7        646.88        680.03        29.38 o                         
   1  -2  -7         64.52         63.84         6.39 o                         
   2  -2  -7        231.15        233.45        12.18 o                         
   3  -2  -7         16.12          9.13         3.87 o                         
   4  -2  -7        290.93        294.45         7.11 o                         
   5  -2  -7        137.95        139.75         5.76 o                         
   6  -2  -7         54.35         56.18         3.82 o                         
   7  -2  -7          0.80          1.38         1.85 o                         
   8  -2  -7          0.77          2.41         2.49 o                         
  -4  -1  -7        287.77        293.89        18.91 o                         
  -3  -1  -7         67.28         72.44         7.39 o                         
  -2  -1  -7         64.56         78.16         6.48 o                         
  -1  -1  -7        443.75        470.72        14.37 o                         
   0  -1  -7         65.67         72.85         6.15 o                         
   1  -1  -7        984.87       1125.29        46.35 o                         
   2  -1  -7        135.48        136.61         8.45 o                         
   3  -1  -7        170.70        176.79        14.26 o                         
   4  -1  -7         23.44         22.65         2.20 o                         
   5  -1  -7         57.62         49.89         2.63 o                         
   6  -1  -7          4.77          6.10         1.57 o                         
   7  -1  -7         71.18         78.15         4.64 o                         
   8  -1  -7          5.02          7.12         1.63 o                         
  -5   0  -7         60.25         87.62        19.51 o                         
  -4   0  -7          5.23          4.46         2.57 o                         
  -3   0  -7        395.67        429.53        21.54 o                         
  -2   0  -7        268.20        272.80        12.89 o                         
  -1   0  -7        379.88        427.02        17.43 o                         
   0   0  -7         58.22         59.44         5.13 o                         
   1   0  -7        217.08        234.58         9.25 o                         
   2   0  -7        402.62        460.20        16.02 o                         
   3   0  -7        619.41        728.05        26.64 o                         
   4   0  -7        280.00        321.85        26.95 o                         
   5   0  -7         82.32         87.41         3.80 o                         
   6   0  -7         90.82         91.97         4.52 o                         
   7   0  -7          7.04          4.75         1.95 o                         
   8   0  -7          2.48          3.92         2.44 o                         
  -5   1  -7         75.25         69.38        22.49 o                         
  -4   1  -7        139.81        135.68        11.97 o                         
  -3   1  -7        241.44        259.64        13.76 o                         
  -2   1  -7         28.86         36.52         4.34 o                         
  -1   1  -7        160.79        177.20         7.89 o                         
   0   1  -7        871.99       1009.92        24.50 o                         
   1   1  -7         40.06         39.23         3.84 o                         
   2   1  -7        213.44        232.99        11.48 o                         
   3   1  -7        295.43        336.40        24.53 o                         
   4   1  -7        162.98        206.31        30.84 o                         
   5   1  -7        369.52        371.81         7.58 o                         
   6   1  -7         14.86         17.21         2.11 o                         
   7   1  -7         47.02         47.13         3.62 o                         
   8   1  -7         24.06         24.68         3.72 o                         
  -8   2  -7          1.70          1.31         1.76 o                         
  -5   2  -7         78.36        107.49        14.92 o                         
  -4   2  -7        141.77        137.81        10.71 o                         
  -3   2  -7        588.53        636.32        38.72 o                         
  -2   2  -7         31.50         27.09         3.45 o                         
  -1   2  -7        196.08        223.01         8.94 o                         
   0   2  -7        705.42        775.72        15.43 o                         
   1   2  -7        604.08        625.03        17.88 o                         
   2   2  -7        358.13        372.26        21.31 o                         
   3   2  -7         28.26         20.73         9.53 o                         
   4   2  -7          2.27          0.42         1.47 o                         
   5   2  -7         90.70         94.30         3.69 o                         
   6   2  -7         21.45         19.88         2.57 o                         
   7   2  -7         55.37         63.53         4.73 o                         
   8   2  -7          5.71          6.10         1.82 o                         
  -5   3  -7         59.31         46.57        10.27 o                         
  -4   3  -7         79.69         97.50        11.17 o                         
  -3   3  -7          1.67          1.06         3.04 o                         
  -2   3  -7        221.86        225.46        10.00 o                         
  -1   3  -7         67.07         66.37         4.69 o                         
   0   3  -7        156.31        180.26         8.73 o                         
   1   3  -7        539.39        583.48        25.17 o                         
   2   3  -7         37.01         30.41         4.75 o                         
   3   3  -7         69.32         69.29        17.67 o                         
   4   3  -7        138.08        145.43         4.15 o                         
   5   3  -7         36.13         35.42         2.75 o                         
   6   3  -7         54.92         62.63         4.85 o                         
   7   3  -7        114.24        127.91         7.19 o                         
   8   3  -7         31.81         32.23         2.94 o                         
  -8   4  -7          3.99          8.43         2.44 o                         
  -7   4  -7         27.90         19.93         4.41 o                         
  -6   4  -7         19.14         21.74         5.51 o                         
  -5   4  -7          3.10          8.08         3.87 o                         
  -4   4  -7         12.67         12.31         4.32 o                         
  -3   4  -7        122.47        114.60         5.63 o                         
  -2   4  -7        141.91        148.83         8.81 o                         
  -1   4  -7         87.74         88.25         6.70 o                         
   0   4  -7         75.65         81.90         6.04 o                         
   1   4  -7         35.64         33.86         5.42 o                         
   2   4  -7         62.16         63.29         8.57 o                         
   3   4  -7        149.29        159.62         4.85 o                         
   4   4  -7        100.08         96.08         3.82 o                         
   5   4  -7          8.69          6.53         1.46 o                         
   6   4  -7         50.39         53.09         5.01 o                         
   7   4  -7         18.72         19.15         2.88 o                         
  -7   5  -7         10.54         11.29         3.68 o                         
  -6   5  -7         16.20         12.01         4.24 o                         
  -5   5  -7         51.94         46.95         8.68 o                         
  -4   5  -7         31.40         34.50         3.85 o                         
  -3   5  -7          1.31          0.62         1.32 o                         
  -2   5  -7         20.93         21.18         1.82 o                         
  -1   5  -7        230.56        247.84         5.68 o                         
   0   5  -7         32.25         27.61         4.40 o                         
   1   5  -7         71.32         80.44         2.74 o                         
   2   5  -7        153.04        160.10         3.84 o                         
   3   5  -7          6.81          5.52         1.32 o                         
   4   5  -7        197.00        199.70         7.07 o                         
   5   5  -7         28.37         27.58         2.58 o                         
   6   5  -7         40.55         40.56         4.89 o                         
   7   5  -7          3.69          5.51         2.35 o                         
  -7   6  -7          1.33          0.40         1.27 o                         
  -6   6  -7         41.64         36.72         3.14 o                         
  -5   6  -7          4.86          4.64         2.07 o                         
  -4   6  -7        115.62        120.18         6.56 o                         
  -3   6  -7         91.11         98.28         4.27 o                         
  -2   6  -7        382.18        379.57         6.23 o                         
  -1   6  -7        125.99        140.99         3.72 o                         
   0   6  -7         93.13         95.49         2.91 o                         
   1   6  -7         25.15         20.64         1.46 o                         
   2   6  -7          0.16         -0.53         0.97 o                         
   3   6  -7          3.23          3.02         1.04 o                         
   4   6  -7          8.28          8.53         1.55 o                         
   5   6  -7         25.64         24.22         2.69 o                         
   6   6  -7         33.23         29.76         3.28 o                         
  -6   7  -7          7.07          7.88         1.29 o                         
  -5   7  -7         14.73         16.65         1.76 o                         
  -4   7  -7          8.89         10.14         1.27 o                         
  -3   7  -7          5.37          5.79         1.28 o                         
  -2   7  -7         14.24         14.86         1.56 o                         
  -1   7  -7        207.99        213.09         4.76 o                         
   0   7  -7        290.71        300.97         5.56 o                         
   1   7  -7        279.14        290.30         5.52 o                         
   2   7  -7        113.11        109.44         3.28 o                         
   3   7  -7          3.36          3.58         1.31 o                         
   4   7  -7         24.20         26.25         2.70 o                         
   5   7  -7         16.95         17.45         2.66 o                         
  -5   8  -7          5.49          6.97         1.13 o                         
  -4   8  -7         12.13         11.88         1.43 o                         
  -3   8  -7         10.57         10.41         1.20 o                         
  -2   8  -7         81.41         85.64         2.99 o                         
  -1   8  -7          2.28          3.81         1.07 o                         
   0   8  -7         43.27         43.21         2.56 o                         
   1   8  -7          8.38          9.66         1.21 o                         
   2   8  -7         52.56         50.96         2.43 o                         
   3   8  -7         15.82         14.40         1.61 o                         
   4   8  -7         17.24         14.03         2.30 o                         
  -3   9  -7         17.27         17.14         1.40 o                         
  -2   9  -7         42.66         43.00         2.68 o                         
  -1   9  -7         14.23         15.48         1.33 o                         
   0   9  -7          5.65          3.52         0.87 o                         
   1   9  -7         13.11         12.96         1.56 o                         
   2   9  -7         40.04         34.26         2.02 o                         
   0  -8  -6          8.08          7.51         0.74 o                         
   1  -8  -6         32.83         37.27         1.51 o                         
  -3  -7  -6         28.93         27.66         2.81 o                         
  -2  -7  -6         95.70         84.58         2.22 o                         
  -1  -7  -6         21.63         19.48         1.44 o                         
   0  -7  -6         33.61         35.78         1.77 o                         
   1  -7  -6         75.94         79.27         2.54 o                         
   2  -7  -6          3.83          3.67         0.85 o                         
   3  -7  -6          0.68          1.14         1.42 o                         
   4  -7  -6          7.43          5.25         1.73 o                         
   5  -7  -6          5.05          4.74         1.33 o                         
  -4  -6  -6         27.36         25.25         2.71 o                         
  -3  -6  -6          9.46          6.69         1.92 o                         
  -2  -6  -6         82.95         76.85         2.75 o                         
  -1  -6  -6         18.85         20.69         1.62 o                         
   0  -6  -6         41.50         41.62         2.11 o                         
   1  -6  -6         33.27         35.35         2.02 o                         
   2  -6  -6        237.83        259.16         5.11 o                         
   3  -6  -6         20.56         17.46         1.28 o                         
   4  -6  -6         24.50         33.99         4.21 o                         
   5  -6  -6          9.04          6.66         1.67 o                         
   6  -6  -6          6.95          4.65         1.50 o                         
  -5  -5  -6         13.53         14.52         2.28 o                         
  -4  -5  -6          2.35          1.14         3.45 o                         
  -3  -5  -6          0.51          0.85         1.90 o                         
  -2  -5  -6          3.63          3.01         1.11 o                         
  -1  -5  -6         43.86         44.65         2.31 o                         
   0  -5  -6         93.08         89.30         3.12 o                         
   1  -5  -6        105.21        101.23         3.33 o                         
   2  -5  -6         60.37         57.25         2.49 o                         
   3  -5  -6        114.91        112.36         3.16 o                         
   4  -5  -6         50.59         46.38         2.78 o                         
   5  -5  -6          7.72         10.31         2.29 o                         
   6  -5  -6         26.10         28.32         2.93 o                         
   7  -5  -6          7.89         13.96         3.02 o                         
  -6  -4  -6         78.99         71.08         4.38 o                         
  -5  -4  -6          4.20          3.45         3.82 o                         
  -4  -4  -6          4.02          5.50         4.22 o                         
  -3  -4  -6        103.53         98.93         7.97 o                         
  -2  -4  -6         56.91         45.55         2.40 o                         
  -1  -4  -6         52.82         48.03         2.35 o                         
   0  -4  -6         59.93         53.97         2.15 o                         
   1  -4  -6        129.58        131.37         3.34 o                         
   2  -4  -6        148.65        141.55         3.53 o                         
   3  -4  -6        361.36        365.20         6.93 o                         
   4  -4  -6         49.84         55.57         2.87 o                         
   5  -4  -6         41.63         40.99         3.35 o                         
   6  -4  -6          1.03          2.38         1.38 o                         
   7  -4  -6          8.21         12.66         2.62 o                         
  -7  -3  -6         44.07         39.63         5.16 o                         
  -5  -3  -6         41.08         35.53         7.19 o                         
  -4  -3  -6         96.32        101.81        11.32 o                         
  -3  -3  -6        325.02        327.34        14.41 o                         
  -2  -3  -6        296.04        302.98        15.99 o                         
  -1  -3  -6          4.07          0.57         3.21 o                         
   0  -3  -6        608.00        641.45        20.36 o                         
   1  -3  -6         32.44         27.28         5.39 o                         
   2  -3  -6         18.74          5.15         4.03 o                         
   3  -3  -6         37.47         36.73         3.00 o                         
   4  -3  -6        260.72        254.62         5.79 o                         
   5  -3  -6         11.73         11.63         1.79 o                         
   6  -3  -6         70.02         66.61         4.01 o                         
   7  -3  -6          8.94         10.96         2.77 o                         
   8  -3  -6         21.78         23.56         3.48 o                         
  -4  -2  -6        159.75        165.42        14.25 o                         
  -3  -2  -6         13.27         17.21         3.79 o                         
  -2  -2  -6         10.40          5.44         3.88 o                         
  -1  -2  -6        214.37        225.54        10.50 o                         
   0  -2  -6        138.53        138.84         8.48 o                         
   1  -2  -6        194.97        211.68        10.68 o                         
   2  -2  -6        146.18        155.95         9.33 o                         
   3  -2  -6         62.86         61.61         8.38 o                         
   4  -2  -6         21.94         23.78         4.54 o                         
   5  -2  -6         45.19         47.35         2.54 o                         
   6  -2  -6         25.06         19.73         2.06 o                         
   7  -2  -6        122.82        134.53         8.82 o                         
   8  -2  -6         18.66         20.77         6.73 o                         
  -5  -1  -6        150.85        189.23        31.30 o                         
  -4  -1  -6        108.27        112.98        11.13 o                         
  -3  -1  -6        194.33        183.73        14.72 o                         
  -2  -1  -6         74.25         85.92         7.16 o                         
  -1  -1  -6         26.32         41.10         4.13 o                         
   0  -1  -6        431.05        438.61        11.44 o                         
   1  -1  -6        556.50        610.70        16.09 o                         
   2  -1  -6        212.42        234.25        10.15 o                         
   3  -1  -6        120.32        129.90        10.93 o                         
   4  -1  -6         14.15          1.75         4.16 o                         
   5  -1  -6          5.77          5.17         1.22 o                         
   6  -1  -6        137.23        129.05         5.30 o                         
   7  -1  -6         35.78         39.62         3.83 o                         
   8  -1  -6         11.78         13.25         2.35 o                         
  -5   0  -6         79.57        122.85        22.45 o                         
  -4   0  -6         76.17         78.51         9.18 o                         
  -3   0  -6        166.76        167.69        14.75 o                         
  -2   0  -6         80.80         87.25         6.72 o                         
  -1   0  -6        220.79        255.49         8.70 o                         
   0   0  -6        491.73        517.87        13.28 o                         
   1   0  -6       1288.35       1379.52        21.61 o                         
   2   0  -6        108.42        120.99         6.75 o                         
   3   0  -6        370.18        377.43        17.45 o                         
   4   0  -6        229.28        257.32        22.82 o                         
   5   0  -6         35.39         32.87         2.19 o                         
   6   0  -6        104.15        108.98         4.56 o                         
   7   0  -6         81.75         99.95         4.72 o                         
   8   0  -6         52.25         52.06         4.24 o                         
  -5   1  -6         23.45         20.93         9.04 o                         
  -4   1  -6        324.89        347.78        28.15 o                         
  -3   1  -6         56.30         60.43         5.39 o                         
  -2   1  -6        995.95       1104.82        18.52 o                         
  -1   1  -6        109.02        117.50         5.91 o                         
   0   1  -6         74.14         91.54         5.01 o                         
   1   1  -6        244.82        268.66         8.81 o                         
   2   1  -6        246.00        259.42        11.11 o                         
   3   1  -6        171.39        186.28        17.19 o                         
   4   1  -6         62.14         50.18         9.59 o                         
   5   1  -6        165.80        172.46         5.28 o                         
   6   1  -6         15.94         24.14         2.29 o                         
   7   1  -6         80.38         84.91         4.38 o                         
   8   1  -6         57.73         62.80         4.76 o                         
  -5   2  -6         30.39         19.44         6.28 o                         
  -4   2  -6         46.18         55.94         6.45 o                         
  -3   2  -6         61.12         69.04         5.24 o                         
  -2   2  -6        167.59        201.10         8.49 o                         
  -1   2  -6        516.48        577.76        16.80 o                         
   0   2  -6        302.98        336.89         9.29 o                         
   1   2  -6        512.59        540.22        14.23 o                         
   2   2  -6        123.30        133.69         6.31 o                         
   3   2  -6        113.50         87.43        15.11 o                         
   4   2  -6         30.50         14.17         9.24 o                         
   5   2  -6        118.53        136.65         4.49 o                         
   6   2  -6        221.56        233.49         8.69 o                         
   7   2  -6          7.66         10.19         2.44 o                         
   8   2  -6         28.18         32.82         3.48 o                         
  -5   3  -6        200.06        224.45        18.08 o                         
  -4   3  -6         38.65         43.50         7.58 o                         
  -3   3  -6         85.79         80.76         6.04 o                         
  -2   3  -6         29.34         30.46         3.31 o                         
  -1   3  -6        810.09        856.89        30.95 o                         
   0   3  -6        135.88        143.06         7.09 o                         
   1   3  -6        188.26        207.24         8.50 o                         
   2   3  -6        223.74        242.06        13.97 o                         
   3   3  -6         23.47         13.98         7.62 o                         
   4   3  -6         45.00         48.91         2.76 o                         
   5   3  -6        153.90        165.14         5.54 o                         
   6   3  -6        221.41        229.43         8.92 o                         
   7   3  -6         78.32         79.46         5.95 o                         
   8   3  -6         10.52          7.89         1.94 o                         
  -8   4  -6          8.87          9.17         2.83 o                         
  -5   4  -6         25.71         -9.80         9.80 o                         
  -4   4  -6         31.53         34.20         7.48 o                         
  -3   4  -6        110.92        104.44         7.56 o                         
  -2   4  -6        238.56        251.16        14.91 o                         
  -1   4  -6        336.93        400.64        16.48 o                         
   0   4  -6         74.54         82.16         5.97 o                         
   1   4  -6        103.65        110.55         8.94 o                         
   2   4  -6        254.79        229.60        13.59 o                         
   3   4  -6         48.90         67.69         5.11 o                         
   4   4  -6         25.57         23.96         1.99 o                         
   5   4  -6         99.13         92.75         3.59 o                         
   6   4  -6         57.51         63.29         4.59 o                         
   7   4  -6         58.50         62.91         4.83 o                         
   8   4  -6         13.74         12.84         2.96 o                         
  -7   5  -6          4.34          6.56         3.12 o                         
  -6   5  -6         37.02         21.67         5.83 o                         
  -5   5  -6         36.66         36.23         6.60 o                         
  -4   5  -6         20.42         22.89         7.52 o                         
  -3   5  -6          2.87          1.56         1.47 o                         
  -2   5  -6        112.66        120.47         5.23 o                         
  -1   5  -6        194.44        217.90        15.25 o                         
   0   5  -6        121.60        129.17         9.47 o                         
   1   5  -6         15.06          8.19         4.70 o                         
   2   5  -6         46.85         46.96         2.30 o                         
   3   5  -6        154.93        168.44         5.24 o                         
   4   5  -6         14.62         13.22         1.39 o                         
   5   5  -6         65.99         66.11         3.41 o                         
   6   5  -6         10.68         14.79         2.76 o                         
   7   5  -6         74.26         75.51         5.16 o                         
  -7   6  -6          0.01          1.48         2.01 o                         
  -6   6  -6         51.49         47.66         7.63 o                         
  -5   6  -6          0.13         -0.96         1.75 o                         
  -4   6  -6        293.93        299.94         8.94 o                         
  -3   6  -6         18.87         17.35         1.96 o                         
  -2   6  -6         44.58         41.30         2.38 o                         
  -1   6  -6        185.55        192.30         4.06 o                         
   0   6  -6        107.85         99.45         3.00 o                         
   1   6  -6         58.37         61.24         2.51 o                         
   2   6  -6         82.02         79.41         2.88 o                         
   3   6  -6         30.75         31.05         2.08 o                         
   4   6  -6         10.45         13.27         1.42 o                         
   5   6  -6         73.78         80.84         4.08 o                         
   6   6  -6          7.11          7.28         2.12 o                         
  -6   7  -6         13.55         11.78         1.71 o                         
  -5   7  -6         14.23         12.79         1.72 o                         
  -4   7  -6          3.95          3.58         0.92 o                         
  -3   7  -6          5.33          3.43         1.15 o                         
  -2   7  -6         98.24        101.64         3.71 o                         
  -1   7  -6         10.11          8.72         1.07 o                         
   0   7  -6         13.90         16.02         1.45 o                         
   1   7  -6          4.08          5.61         1.12 o                         
   2   7  -6          0.40          0.69         0.97 o                         
   3   7  -6          1.92          4.63         1.19 o                         
   4   7  -6          5.96          5.33         1.34 o                         
   5   7  -6         32.92         33.06         3.58 o                         
  -5   8  -6          0.16          0.36         0.71 o                         
  -4   8  -6          0.70          0.84         0.88 o                         
  -3   8  -6         10.67         12.12         1.18 o                         
  -2   8  -6          1.74          1.89         0.93 o                         
  -1   8  -6         85.28         91.75         3.33 o                         
   0   8  -6          6.51          6.72         1.05 o                         
   1   8  -6         17.86         18.25         1.52 o                         
   2   8  -6         45.80         47.21         2.46 o                         
   3   8  -6          3.81          3.67         1.09 o                         
   4   8  -6         15.68         12.75         3.17 o                         
  -3   9  -6          3.77          3.60         0.81 o                         
  -2   9  -6         52.46         53.12         2.62 o                         
  -1   9  -6          7.97          6.73         1.04 o                         
   0   9  -6          9.38          9.06         1.07 o                         
   1   9  -6         16.86         17.72         1.86 o                         
   2   9  -6         13.65         14.42         1.65 o                         
  -1  -8  -5         16.22         14.09         0.91 o                         
   0  -8  -5         28.76         27.50         1.33 o                         
   1  -8  -5         27.40         24.98         1.21 o                         
   2  -8  -5          4.54          4.58         0.75 o                         
   3  -8  -5         24.22         24.91         2.22 o                         
  -3  -7  -5         15.83         13.83         2.28 o                         
  -2  -7  -5         16.88         18.83         1.30 o                         
  -1  -7  -5         55.67         57.97         2.40 o                         
   0  -7  -5          4.79          4.37         1.02 o                         
   1  -7  -5         10.28          9.78         1.23 o                         
   2  -7  -5         22.35         22.70         1.58 o                         
   3  -7  -5          0.03          0.91         1.37 o                         
   4  -7  -5         10.34          9.84         1.85 o                         
   5  -7  -5         29.93         29.14         1.88 o                         
  -5  -6  -5         29.81         15.54         2.29 o                         
  -4  -6  -5         10.85         10.09         1.74 o                         
  -3  -6  -5         50.10         49.68         3.22 o                         
  -2  -6  -5         17.28         17.90         1.53 o                         
  -1  -6  -5        176.21        179.60         4.32 o                         
   0  -6  -5         11.92         11.30         1.31 o                         
   1  -6  -5         16.45         21.74         1.80 o                         
   2  -6  -5        153.37        160.79         4.15 o                         
   3  -6  -5          2.13          1.67         0.78 o                         
   4  -6  -5          8.13          3.80         1.59 o                         
   5  -6  -5          5.04          6.10         1.71 o                         
   6  -6  -5          2.51          1.38         1.31 o                         
  -6  -5  -5         15.63         12.87         3.67 o                         
  -5  -5  -5         16.92         16.43         3.24 o                         
  -4  -5  -5         20.18         16.06         3.53 o                         
  -3  -5  -5         57.57         50.10         4.50 o                         
  -2  -5  -5         45.21         44.23         2.58 o                         
  -1  -5  -5        272.15        262.32         5.88 o                         
   0  -5  -5         36.68         35.50         2.07 o                         
   1  -5  -5        283.94        305.27         5.56 o                         
   2  -5  -5         75.92         79.79         2.64 o                         
   3  -5  -5        234.70        237.04         4.50 o                         
   4  -5  -5          4.27          6.66         1.47 o                         
   5  -5  -5         68.73         72.93         4.53 o                         
   6  -5  -5         24.66         26.13         2.98 o                         
   7  -5  -5          0.38          4.13         1.88 o                         
  -6  -4  -5         46.07         36.92         5.67 o                         
  -5  -4  -5         26.05         32.90         6.84 o                         
  -4  -4  -5          9.36          1.53         4.86 o                         
  -3  -4  -5         36.30         34.79         4.17 o                         
  -2  -4  -5         19.06         15.98         1.52 o                         
  -1  -4  -5         29.78         28.40         1.85 o                         
   0  -4  -5        101.88         82.16         8.59 o                         
   1  -4  -5        141.68        153.34         9.22 o                         
   2  -4  -5          5.19          4.63         1.58 o                         
   3  -4  -5         52.83         50.91         2.00 o                         
   4  -4  -5         63.59         60.33         3.20 o                         
   5  -4  -5         61.18         66.62         3.98 o                         
   6  -4  -5         58.86         58.49         4.06 o                         
   7  -4  -5          2.33          5.13         1.97 o                         
   8  -4  -5         33.51         35.71         5.09 o                         
  -4  -3  -5         90.01         69.42         9.49 o                         
  -3  -3  -5         59.33         72.11         9.12 o                         
  -2  -3  -5         51.94         50.57         6.23 o                         
  -1  -3  -5         30.74         28.72         4.75 o                         
   0  -3  -5        314.89        322.17        13.39 o                         
   1  -3  -5        244.84        262.54        12.24 o                         
   2  -3  -5        204.34        222.21        11.30 o                         
   3  -3  -5         27.01         20.13         4.87 o                         
   4  -3  -5        240.73        238.35         4.92 o                         
   5  -3  -5         87.08         87.16         3.84 o                         
   6  -3  -5          0.27          0.04         1.39 o                         
   7  -3  -5         17.73         18.33         3.51 o                         
   8  -3  -5         33.98         40.57         4.03 o                         
  -5  -2  -5         79.17         96.40        17.63 o                         
  -4  -2  -5         32.97         30.30         6.19 o                         
  -3  -2  -5        257.15        268.14        15.16 o                         
  -2  -2  -5        314.90        336.27        11.63 o                         
  -1  -2  -5        234.87        251.15         9.80 o                         
   0  -2  -5         13.95         12.05         2.19 o                         
   1  -2  -5        361.17        390.73        12.09 o                         
   2  -2  -5         96.84        111.54         6.60 o                         
   3  -2  -5         13.44          8.93         3.31 o                         
   4  -2  -5        115.15        135.19        18.35 o                         
   5  -2  -5         18.62         17.89         2.06 o                         
   6  -2  -5         38.43         38.44         3.04 o                         
   7  -2  -5         94.42         89.59         5.34 o                         
   8  -2  -5          0.44          1.23         1.87 o                         
  -5  -1  -5         58.50         76.74        14.69 o                         
  -4  -1  -5        119.85        127.67        11.28 o                         
  -3  -1  -5         26.82         21.61         6.09 o                         
  -2  -1  -5        372.45        381.76        17.71 o                         
  -1  -1  -5        504.22        553.04        11.70 o                         
   0  -1  -5        591.60        601.28        11.63 o                         
   1  -1  -5        714.08        800.09        16.86 o                         
   2  -1  -5        725.35        789.81        19.57 o                         
   3  -1  -5         91.18         89.79         8.52 o                         
   4  -1  -5        334.51        395.58        28.48 o                         
   5  -1  -5          7.70          4.86         1.28 o                         
   6  -1  -5         15.13         12.55         1.94 o                         
   7  -1  -5         52.85         52.64         3.88 o                         
   8  -1  -5         35.25         36.41         3.23 o                         
   9  -1  -5         29.35         31.38         4.20 o                         
  -5   0  -5         13.84         17.73         8.46 o                         
  -4   0  -5         61.50         57.93         8.56 o                         
  -3   0  -5        401.37        406.96        14.23 o                         
  -2   0  -5        314.95        334.01        12.38 o                         
  -1   0  -5        197.14        224.72         7.32 o                         
   0   0  -5        857.15        854.67        15.18 o                         
   1   0  -5        541.76        531.53        12.05 o                         
   2   0  -5        760.08        881.77        18.04 o                         
   3   0  -5        314.00        322.75        14.72 o                         
   4   0  -5          1.14          1.44         2.36 o                         
   5   0  -5          5.23          5.60         1.60 o                         
   6   0  -5         95.12         91.02         3.88 o                         
   7   0  -5         32.84         37.03         2.80 o                         
   8   0  -5         27.50         36.81         3.23 o                         
   9   0  -5         62.63         83.18         6.70 o                         
  -5   1  -5         43.90         54.07         9.72 o                         
  -4   1  -5        191.85        202.32        11.48 o                         
  -3   1  -5        418.58        455.69        13.46 o                         
  -2   1  -5        388.97        424.45        10.63 o                         
  -1   1  -5        404.38        390.20         9.62 o                         
   0   1  -5         11.59          6.60         1.72 o                         
   1   1  -5         97.06         98.91         4.51 o                         
   2   1  -5        179.60        186.09         7.40 o                         
   3   1  -5        162.97        162.28        11.55 o                         
   4   1  -5         44.44         40.65         8.50 o                         
   5   1  -5        137.16        143.04         6.72 o                         
   6   1  -5         49.60         51.23         3.32 o                         
   7   1  -5         48.05         48.40         3.12 o                         
   8   1  -5          1.43          0.98         1.39 o                         
   9   1  -5         35.49         33.04         4.49 o                         
  -5   2  -5         85.12         77.58        30.33 o                         
  -4   2  -5        119.24        144.43        12.31 o                         
  -3   2  -5        166.37        158.03         7.42 o                         
  -2   2  -5       1244.91       1350.55        43.71 o                         
  -1   2  -5        247.83        236.27         7.65 o                         
   0   2  -5        416.06        429.59        16.70 o                         
   1   2  -5        127.18        115.31         4.92 o                         
   2   2  -5         94.99        103.56         5.24 o                         
   3   2  -5        581.53        590.24        27.51 o                         
   4   2  -5        147.92        136.65        15.28 o                         
   5   2  -5        251.93        271.57         8.04 o                         
   6   2  -5        319.38        344.39         8.09 o                         
   7   2  -5         94.95        105.07         6.24 o                         
   8   2  -5         35.49         37.74         3.83 o                         
  -5   3  -5         47.35         32.79        16.61 o                         
  -4   3  -5         27.33         26.26         6.76 o                         
  -3   3  -5          2.96         -1.69         2.32 o                         
  -2   3  -5        186.14        195.74         9.89 o                         
  -1   3  -5          6.15          7.78         2.12 o                         
   0   3  -5         15.47         12.50         2.20 o                         
   1   3  -5        129.97        139.65         5.78 o                         
   2   3  -5        440.66        432.27        14.72 o                         
   3   3  -5        143.27        146.68        14.74 o                         
   4   3  -5         72.41         72.25        14.81 o                         
   5   3  -5         64.24         69.77         3.18 o                         
   6   3  -5        408.21        446.93        16.05 o                         
   7   3  -5          0.67          0.83         1.76 o                         
   8   3  -5         16.99         12.87         2.84 o                         
  -8   4  -5         16.11         12.31         2.88 o                         
  -5   4  -5         95.81        123.82        45.28 o                         
  -4   4  -5         29.61         10.81         5.93 o                         
  -3   4  -5          8.99          6.48         2.26 o                         
  -2   4  -5        162.66        184.75         9.42 o                         
  -1   4  -5        173.60        194.92         9.08 o                         
   0   4  -5        272.32        314.84        11.99 o                         
   1   4  -5         88.56         85.00         6.56 o                         
   2   4  -5        114.51        106.35         7.96 o                         
   3   4  -5        379.72        377.81        35.71 o                         
   4   4  -5        186.24        186.55         4.61 o                         
   5   4  -5         27.32         33.10         2.66 o                         
   6   4  -5         85.20         94.10         5.06 o                         
   7   4  -5         96.10        112.70         6.36 o                         
   8   4  -5          4.44          3.89         2.39 o                         
  -7   5  -5         19.36         22.91         4.87 o                         
  -6   5  -5          6.61          5.33         2.84 o                         
  -5   5  -5         77.25         76.85         9.29 o                         
  -4   5  -5        313.77        354.86        41.21 o                         
  -3   5  -5         20.66         12.59         2.25 o                         
  -2   5  -5        351.32        368.73        15.86 o                         
  -1   5  -5         77.10         76.33         6.32 o                         
   0   5  -5         44.90         43.74         5.27 o                         
   1   5  -5         66.33         62.06         7.37 o                         
   2   5  -5         23.26         24.31         1.79 o                         
   3   5  -5        197.47        193.06         4.66 o                         
   4   5  -5        318.88        303.24         7.24 o                         
   5   5  -5          3.63          5.77         1.52 o                         
   6   5  -5          9.81         11.34         2.03 o                         
   7   5  -5         48.73         52.25         6.22 o                         
  -7   6  -5          5.09          4.58         1.70 o                         
  -6   6  -5         51.18         53.83        10.24 o                         
  -5   6  -5         28.80         32.70         3.48 o                         
  -4   6  -5         88.75         83.36         5.55 o                         
  -3   6  -5         95.29        100.77         5.60 o                         
  -2   6  -5        518.29        549.22         8.38 o                         
  -1   6  -5         22.66         22.90         1.71 o                         
   0   6  -5        208.85        226.83         4.79 o                         
   1   6  -5         12.46         13.79         1.36 o                         
   2   6  -5          4.47          4.97         1.61 o                         
   3   6  -5         75.43         75.78         3.25 o                         
   4   6  -5         39.88         44.09         2.24 o                         
   5   6  -5        145.11        148.90         4.68 o                         
   6   6  -5         64.22         64.85         4.62 o                         
  -6   7  -5          2.39          3.50         1.23 o                         
  -5   7  -5         14.01         14.66         2.23 o                         
  -4   7  -5         16.90         16.59         1.79 o                         
  -3   7  -5         38.56         32.10         2.13 o                         
  -2   7  -5        115.72        113.69         4.00 o                         
  -1   7  -5         89.48         88.84         3.19 o                         
   0   7  -5          7.60          8.67         1.07 o                         
   1   7  -5        114.53        112.55         3.23 o                         
   2   7  -5         29.65         28.55         1.88 o                         
   3   7  -5         47.75         46.71         2.59 o                         
   4   7  -5         46.02         47.81         2.69 o                         
   5   7  -5         13.56         18.40         3.25 o                         
  -5   8  -5         14.93         12.81         1.19 o                         
  -4   8  -5         15.74         17.30         1.78 o                         
  -3   8  -5         34.60         40.21         1.93 o                         
  -2   8  -5          0.96          2.20         0.96 o                         
  -1   8  -5         25.17         24.88         1.65 o                         
   0   8  -5          0.07         -0.16         1.05 o                         
   1   8  -5          5.58          5.65         1.04 o                         
   2   8  -5         29.51         25.30         2.03 o                         
   3   8  -5          3.01          2.17         0.95 o                         
   4   8  -5          1.73          0.18         1.40 o                         
  -4   9  -5          1.51          5.15         2.55 o                         
  -3   9  -5          0.42          1.18         0.63 o                         
  -2   9  -5          8.17         10.43         1.08 o                         
  -1   9  -5          2.68          3.51         0.86 o                         
   0   9  -5          9.94         11.89         1.56 o                         
   1   9  -5         11.67          9.05         1.48 o                         
   2   9  -5         13.09         14.01         2.21 o                         
  -2  -8  -4         11.79         11.78         1.46 o                         
  -1  -8  -4         27.43         23.51         1.23 o                         
   0  -8  -4         25.22         25.02         1.32 o                         
   1  -8  -4          8.13          5.96         0.84 o                         
   2  -8  -4         15.81         14.87         1.14 o                         
   3  -8  -4          6.39          5.60         1.50 o                         
   4  -8  -4          6.19          5.17         2.89 o                         
  -4  -7  -4         25.59         26.34         5.27 o                         
  -3  -7  -4         47.43         44.63         2.84 o                         
  -2  -7  -4          2.53          2.45         0.75 o                         
  -1  -7  -4         16.58         13.66         1.34 o                         
   0  -7  -4         99.68        104.47         3.25 o                         
   1  -7  -4         27.32         28.99         1.88 o                         
   2  -7  -4         13.59         15.35         1.39 o                         
   3  -7  -4          4.76          5.53         1.03 o                         
   4  -7  -4         11.99         11.69         1.76 o                         
   5  -7  -4          6.32          4.44         1.62 o                         
  -5  -6  -4          0.72          0.53         1.27 o                         
  -4  -6  -4         17.89         22.92         2.96 o                         
  -3  -6  -4        126.68        126.46         8.67 o                         
  -2  -6  -4        126.83        124.81         3.85 o                         
  -1  -6  -4         91.53         98.52         3.22 o                         
   0  -6  -4          3.35          2.48         0.98 o                         
   1  -6  -4         37.46         37.12         2.23 o                         
   2  -6  -4         66.95         62.26         2.44 o                         
   3  -6  -4        103.18        109.80         3.15 o                         
   4  -6  -4         39.20         36.62         2.97 o                         
   5  -6  -4         41.55         41.98         3.71 o                         
   6  -6  -4          0.74          3.62         1.80 o                         
   7  -6  -4         17.96         17.62         3.07 o                         
  -6  -5  -4          0.28          1.30         1.98 o                         
  -5  -5  -4         39.04         42.18         7.19 o                         
  -4  -5  -4         16.29         12.41         3.22 o                         
  -3  -5  -4         47.76         43.60         4.32 o                         
  -2  -5  -4        229.35        221.84         4.73 o                         
  -1  -5  -4        171.96        183.00         4.08 o                         
   0  -5  -4        176.74        173.35         4.10 o                         
   1  -5  -4         44.17         45.53         2.09 o                         
   2  -5  -4         19.32         16.47         1.26 o                         
   3  -5  -4        107.02        101.99         2.75 o                         
   4  -5  -4          5.86          4.62         1.52 o                         
   5  -5  -4          4.82          6.02         1.70 o                         
   6  -5  -4         16.27         17.74         2.97 o                         
   7  -5  -4          4.44          6.71         3.36 o                         
  -3  -4  -4        123.00        122.70        10.35 o                         
  -2  -4  -4         33.76         32.81         3.37 o                         
  -1  -4  -4         59.09         56.83         5.96 o                         
   0  -4  -4         28.74         16.34         3.54 o                         
   1  -4  -4        175.77        180.57         9.49 o                         
   2  -4  -4        242.33        251.75        14.21 o                         
   3  -4  -4        112.65        108.59         4.11 o                         
   4  -4  -4        406.10        373.95         8.07 o                         
   5  -4  -4         47.79         45.09         3.14 o                         
   6  -4  -4          4.47          5.89         1.54 o                         
   7  -4  -4         38.04         33.79         8.56 o                         
   8  -4  -4          5.96          5.39         2.41 o                         
  -4  -3  -4        189.18        191.70        19.88 o                         
  -3  -3  -4        104.95        108.60        12.20 o                         
  -2  -3  -4         11.33         11.32         3.22 o                         
  -1  -3  -4        183.87        185.34         8.87 o                         
   0  -3  -4        206.03        210.68         9.06 o                         
   1  -3  -4         79.82         77.52         5.37 o                         
   2  -3  -4        395.14        413.11        14.55 o                         
   3  -3  -4         21.47         22.61         4.58 o                         
   4  -3  -4         68.94         68.55         5.48 o                         
   5  -3  -4        197.61        189.37         6.01 o                         
   6  -3  -4        540.24        535.51        27.31 o                         
   7  -3  -4          4.01          4.66         2.35 o                         
   8  -3  -4          3.59          5.83         2.40 o                         
  -5  -2  -4          1.52          3.14         4.18 o                         
  -4  -2  -4        198.08        195.96        14.71 o                         
  -3  -2  -4        208.50        224.51        14.23 o                         
  -2  -2  -4        548.81        569.56        16.94 o                         
  -1  -2  -4         53.39         50.01         3.76 o                         
   0  -2  -4        317.91        351.67         9.23 o                         
   1  -2  -4        392.83        392.29         9.59 o                         
   2  -2  -4        287.27        306.21        10.05 o                         
   3  -2  -4         52.47         60.66         5.93 o                         
   4  -2  -4        123.42        132.86        18.26 o                         
   5  -2  -4        231.26        232.25         5.56 o                         
   6  -2  -4        197.59        175.07         5.91 o                         
   7  -2  -4         84.31        110.27         6.06 o                         
   8  -2  -4         51.11         61.25         4.56 o                         
   9  -2  -4          1.70          1.79         0.97 o                         
  -5  -1  -4          3.98         18.93         6.03 o                         
  -4  -1  -4        182.97        180.38        18.10 o                         
  -3  -1  -4         22.70         24.56         3.64 o                         
  -2  -1  -4          9.26          8.62         2.42 o                         
  -1  -1  -4          9.53         11.44         1.87 o                         
   0  -1  -4        544.91        519.09         9.18 o                         
   1  -1  -4         36.68         34.03         2.18 o                         
   2  -1  -4          7.78          8.55         1.55 o                         
   3  -1  -4        229.54        257.30        12.91 o                         
   4  -1  -4        185.78        208.41        19.90 o                         
   5  -1  -4         65.00         78.31         5.17 o                         
   6  -1  -4        288.54        292.31         8.06 o                         
   7  -1  -4        134.65        151.06         5.73 o                         
   8  -1  -4         34.27         39.74         3.38 o                         
   9  -1  -4          2.09          0.33         1.58 o                         
  -6   0  -4        316.31        322.17        37.62 o                         
  -5   0  -4         68.74         75.82        16.34 o                         
  -4   0  -4         32.52         39.94         5.52 o                         
  -3   0  -4         69.46         93.35         5.56 o                         
  -2   0  -4          8.97          8.02         1.94 o                         
  -1   0  -4       1169.83       1062.59        16.73 o                         
   0   0  -4        194.16        164.53         5.48 o                         
   1   0  -4         70.59         66.08         3.95 o                         
   2   0  -4        240.67        252.06         8.42 o                         
   3   0  -4        397.83        407.53        12.75 o                         
   4   0  -4        167.18        182.72        21.00 o                         
   5   0  -4        119.61        123.15        31.60 o                         
   6   0  -4        112.53        114.62         4.73 o                         
   7   0  -4        317.95        347.73         8.12 o                         
   8   0  -4         77.95         78.70         4.13 o                         
   9   0  -4         32.26         45.88         5.32 o                         
  -6   1  -4        212.91        278.98        35.38 o                         
  -5   1  -4         18.55         16.01         4.43 o                         
  -4   1  -4        322.95        393.67        18.29 o                         
  -3   1  -4         81.63         93.85         5.78 o                         
  -2   1  -4        311.15        287.06         7.51 o                         
  -1   1  -4         31.10         21.70         2.13 o                         
   0   1  -4        690.92        642.06        10.19 o                         
   1   1  -4       1257.64       1161.26        11.61 o                         
   2   1  -4       1014.12       1013.30        16.47 o                         
   3   1  -4        183.78        199.30        11.91 o                         
   4   1  -4        155.34        150.04        15.32 o                         
   5   1  -4         74.52         54.27        14.85 o                         
   6   1  -4         40.65         41.95         2.94 o                         
   7   1  -4          4.52          7.18         1.50 o                         
   8   1  -4         16.42         17.13         2.10 o                         
  -6   2  -4        216.65        251.98        33.96 o                         
  -5   2  -4        152.30        150.57        13.40 o                         
  -4   2  -4        107.35        131.92        13.88 o                         
  -3   2  -4        332.79        362.01        12.76 o                         
  -2   2  -4        466.00        495.69        11.25 o                         
  -1   2  -4        549.25        544.53        14.34 o                         
   0   2  -4        418.80        368.07        11.90 o                         
   1   2  -4         81.40         77.15         3.67 o                         
   2   2  -4        399.66        384.58        10.26 o                         
   3   2  -4        167.53        147.65        13.48 o                         
   4   2  -4        133.89        139.95        17.42 o                         
   5   2  -4         75.18         78.79         3.42 o                         
   6   2  -4        115.45        117.44         4.76 o                         
   7   2  -4         33.68         35.89         3.02 o                         
   8   2  -4          5.50          4.66         2.43 o                         
  -5   3  -4         18.23         14.59         5.89 o                         
  -4   3  -4         32.99         37.81         8.20 o                         
  -3   3  -4         88.92         80.36         5.42 o                         
  -2   3  -4        222.12        255.90         9.21 o                         
  -1   3  -4         34.25         39.66         3.68 o                         
   0   3  -4       1055.75       1084.15        17.58 o                         
   1   3  -4         39.31         37.86         3.10 o                         
   2   3  -4        379.73        360.41        11.51 o                         
   3   3  -4        907.07        928.62        42.11 o                         
   4   3  -4         23.03         20.70         8.50 o                         
   5   3  -4         36.95         40.09         2.98 o                         
   6   3  -4         33.33         38.55         3.21 o                         
   7   3  -4         40.97         40.60         3.94 o                         
   8   3  -4          9.81         12.33         2.98 o                         
  -5   4  -4        135.26        165.69        19.53 o                         
  -4   4  -4         65.69         73.67         9.47 o                         
  -3   4  -4         35.58         41.54         4.54 o                         
  -2   4  -4         17.89         16.32         2.80 o                         
  -1   4  -4        412.43        434.63        22.38 o                         
   0   4  -4        145.96        162.36         6.94 o                         
   1   4  -4        114.39        103.82         6.31 o                         
   2   4  -4        184.66        207.18        10.26 o                         
   3   4  -4        372.60        392.64        26.19 o                         
   4   4  -4         94.22         99.26         3.06 o                         
   5   4  -4        131.45        137.53         4.77 o                         
   6   4  -4         35.34         39.59         3.54 o                         
   7   4  -4          6.70          8.48         2.42 o                         
   8   4  -4          2.38          1.95         2.02 o                         
  -7   5  -4         11.64         11.15         3.28 o                         
  -4   5  -4         60.33         47.82         9.25 o                         
  -3   5  -4         33.66         33.30         3.66 o                         
  -2   5  -4        182.99        186.24        10.14 o                         
  -1   5  -4        217.49        244.48        12.03 o                         
   0   5  -4         19.78         18.21         3.10 o                         
   1   5  -4        185.41        183.48        10.83 o                         
   2   5  -4         47.51         44.20         3.53 o                         
   3   5  -4         26.10         26.85         1.72 o                         
   4   5  -4        337.67        364.50         6.42 o                         
   5   5  -4         11.69         11.50         1.64 o                         
   6   5  -4        103.71        108.93         5.57 o                         
   7   5  -4         27.07         37.23         5.21 o                         
  -7   6  -4          8.02          6.34         2.56 o                         
  -6   6  -4         36.34         35.12         4.03 o                         
  -5   6  -4         15.57         14.71         3.61 o                         
  -4   6  -4          8.37          9.72         2.24 o                         
  -3   6  -4         10.14          7.64         2.08 o                         
  -2   6  -4         59.59         59.62         2.80 o                         
  -1   6  -4        133.56        134.63         3.67 o                         
   0   6  -4         14.20         16.17         1.35 o                         
   1   6  -4         45.72         46.25         1.90 o                         
   2   6  -4         20.86         22.89         1.76 o                         
   3   6  -4         32.27         34.57         2.39 o                         
   4   6  -4         65.88         69.16         3.38 o                         
   5   6  -4        268.62        272.87         7.78 o                         
   6   6  -4         66.19         71.73         5.88 o                         
  -6   7  -4          0.99         -0.73         1.34 o                         
  -5   7  -4          6.61          8.95         1.74 o                         
  -4   7  -4         18.93         16.09         1.62 o                         
  -3   7  -4         24.37         23.56         1.93 o                         
  -2   7  -4         36.15         37.85         2.44 o                         
  -1   7  -4         51.29         54.04         2.54 o                         
   0   7  -4         12.78         11.39         1.22 o                         
   1   7  -4         30.68         34.46         1.79 o                         
   2   7  -4          4.48          1.82         0.97 o                         
   3   7  -4          7.96          6.13         1.56 o                         
   4   7  -4         10.53          9.94         1.64 o                         
   5   7  -4          9.85          9.17         1.85 o                         
  -5   8  -4         18.17         14.41         1.36 o                         
  -4   8  -4         10.27         10.29         1.39 o                         
  -3   8  -4          0.27         -0.82         0.82 o                         
  -2   8  -4          6.08          6.72         1.15 o                         
  -1   8  -4         22.98         23.64         1.63 o                         
   0   8  -4          3.19          2.67         1.01 o                         
   1   8  -4          8.75          7.34         1.16 o                         
   2   8  -4          3.78          1.56         1.04 o                         
   3   8  -4         19.64         15.92         1.57 o                         
   4   8  -4          0.80          1.28         1.17 o                         
  -4   9  -4         10.08          8.64         1.36 o                         
  -3   9  -4          8.52          8.61         0.96 o                         
  -2   9  -4         13.22         12.29         1.02 o                         
  -1   9  -4          7.06          7.80         1.03 o                         
   0   9  -4          7.13          6.47         0.93 o                         
   1   9  -4         81.15         76.57         3.94 o                         
   2   9  -4         14.35          9.78         1.96 o                         
  -3  -8  -3          6.93          8.13         2.37 o                         
  -2  -8  -3         12.38          9.69         1.55 o                         
  -1  -8  -3         51.74         50.03         2.10 o                         
   0  -8  -3         12.08         11.10         1.10 o                         
   1  -8  -3         11.06         12.71         1.16 o                         
   2  -8  -3         33.75         36.24         1.96 o                         
   3  -8  -3         18.04         15.82         1.82 o                         
   4  -8  -3         16.22         16.28         1.74 o                         
  -4  -7  -3         20.87         17.51         2.11 o                         
  -3  -7  -3          4.52          3.59         1.30 o                         
  -2  -7  -3         46.28         43.35         2.04 o                         
  -1  -7  -3         14.43         12.53         1.30 o                         
   0  -7  -3         42.47         46.28         2.36 o                         
   1  -7  -3        104.50        110.63         3.50 o                         
   2  -7  -3          3.27          5.12         0.96 o                         
   3  -7  -3         23.67         23.78         1.63 o                         
   4  -7  -3         11.44          9.86         1.55 o                         
   5  -7  -3         13.96         13.65         2.60 o                         
   6  -7  -3          9.26          9.18         2.35 o                         
  -5  -6  -3         24.65         23.15         4.71 o                         
  -4  -6  -3         51.33         54.80         6.83 o                         
  -3  -6  -3         46.56         52.27         3.84 o                         
  -2  -6  -3         90.18         86.27         3.26 o                         
  -1  -6  -3        109.32        110.33         3.59 o                         
   0  -6  -3         87.99         94.20         3.23 o                         
   1  -6  -3        338.47        351.08         5.84 o                         
   2  -6  -3         35.25         33.42         1.76 o                         
   3  -6  -3        202.65        215.75         4.19 o                         
   4  -6  -3         17.19         13.38         2.21 o                         
   5  -6  -3         25.95         29.79         2.56 o                         
   6  -6  -3         14.31          7.23         5.26 o                         
   7  -6  -3          4.86          5.86         2.54 o                         
  -6  -5  -3         87.50         76.47         5.49 o                         
  -5  -5  -3         26.90         23.41         5.77 o                         
  -4  -5  -3         12.61          9.96         3.77 o                         
  -3  -5  -3        209.84        231.53        11.40 o                         
  -2  -5  -3        107.20         97.28         3.33 o                         
  -1  -5  -3        297.80        298.02         6.33 o                         
   0  -5  -3        225.42        231.19         4.68 o                         
   1  -5  -3          0.96          0.91         1.68 o                         
   2  -5  -3        120.28        124.36         2.98 o                         
   3  -5  -3         22.10         22.29         1.43 o                         
   4  -5  -3        170.82        160.27         5.34 o                         
   5  -5  -3         82.60         79.21         3.58 o                         
   6  -5  -3         15.29         12.38         1.97 o                         
   7  -5  -3         41.77         41.17         4.79 o                         
   8  -5  -3          6.17         11.33         2.37 o                         
  -4  -4  -3        118.56        136.90         9.87 o                         
  -3  -4  -3         10.76         15.25         4.36 o                         
  -2  -4  -3        329.53        333.89        13.19 o                         
  -1  -4  -3        142.00        142.97         8.35 o                         
   0  -4  -3         21.32         12.80         2.57 o                         
   1  -4  -3          7.98         10.17         2.27 o                         
   2  -4  -3         50.10         44.46         5.04 o                         
   3  -4  -3        204.94        219.95        13.63 o                         
   4  -4  -3        110.20        110.70         3.92 o                         
   5  -4  -3         39.85         36.82         2.53 o                         
   6  -4  -3         17.00         16.59         1.94 o                         
   7  -4  -3         24.33         22.82         3.84 o                         
   8  -4  -3          1.05          1.55         1.52 o                         
  -4  -3  -3        287.53        323.43        18.98 o                         
  -3  -3  -3         34.32         42.06         5.53 o                         
  -2  -3  -3        284.79        313.28        13.31 o                         
  -1  -3  -3        181.35        158.07         7.51 o                         
   0  -3  -3        366.30        379.96        12.44 o                         
   1  -3  -3        460.04        466.02        13.82 o                         
   2  -3  -3        263.37        298.97        12.38 o                         
   3  -3  -3        133.72        152.46         9.83 o                         
   4  -3  -3         43.76         41.92        14.77 o                         
   5  -3  -3        155.28        143.23         4.38 o                         
   6  -3  -3         74.12         69.92         3.83 o                         
   7  -3  -3          6.94          6.87         2.34 o                         
   8  -3  -3          7.84          6.08         1.73 o                         
  -5  -2  -3         93.38        111.17        16.65 o                         
  -4  -2  -3          1.36          2.78         2.22 o                         
  -3  -2  -3         20.79         20.03         3.44 o                         
  -2  -2  -3        149.65        137.91         5.65 o                         
  -1  -2  -3       1635.28       1643.79        44.91 o                         
   0  -2  -3          7.86          8.04         2.05 o                         
   1  -2  -3        798.00        808.49        16.01 o                         
   2  -2  -3        884.31        899.12        14.02 o                         
   3  -2  -3       1146.18       1347.05        22.74 o                         
   4  -2  -3        149.16        176.34        18.59 o                         
   5  -2  -3         51.05         52.96         3.82 o                         
   6  -2  -3        328.26        323.30         7.57 o                         
   7  -2  -3        222.97        205.47         8.26 o                         
   8  -2  -3         91.28         96.87         5.76 o                         
   9  -2  -3          7.76         10.76         1.84 o                         
  -6  -1  -3         36.77         14.37         7.58 o                         
  -5  -1  -3         19.35         24.15         5.71 o                         
  -4  -1  -3          7.79          5.28         5.69 o                         
  -3  -1  -3       1106.22       1196.73        28.99 o                         
  -2  -1  -3        160.31        158.98         7.30 o                         
  -1  -1  -3        212.14        201.13         6.85 o                         
   0  -1  -3        128.71        112.13         3.80 o                         
   1  -1  -3         66.69         61.50         2.89 o                         
   2  -1  -3          5.89          6.58         1.23 o                         
   3  -1  -3        787.38        860.84        21.83 o                         
   4  -1  -3          0.87          5.27         3.86 o                         
   5  -1  -3          8.44         10.50        25.47 o                         
   6  -1  -3         11.94         10.66         1.64 o                         
   7  -1  -3         45.07         41.92         3.00 o                         
   8  -1  -3         70.65         85.17         4.37 o                         
   9  -1  -3         23.52         29.09         4.31 o                         
  -6   0  -3        173.08        186.63        26.63 o                         
  -5   0  -3         30.09         41.45        11.82 o                         
  -4   0  -3         16.38         19.04         4.53 o                         
  -3   0  -3        767.53        830.43        14.73 o                         
  -2   0  -3        132.36        121.82         5.25 o                         
  -1   0  -3       1054.61        942.31        11.16 o                         
   0   0  -3       2368.08       2163.10        25.02 o                         
   1   0  -3       1115.71       1037.43        23.94 o                         
   2   0  -3          1.82          3.41         1.03 o                         
   3   0  -3        333.56        289.44        14.50 o                         
   4   0  -3        448.19        444.07        20.60 o                         
   5   0  -3        102.40         98.37        13.56 o                         
   6   0  -3         44.62         48.49         2.91 o                         
   7   0  -3         30.43         36.57         2.62 o                         
   8   0  -3         49.79         57.10         3.33 o                         
   9   0  -3         41.82         52.69         5.64 o                         
  -6   1  -3        149.70        143.40        24.92 o                         
  -5   1  -3          8.62         -2.11         3.36 o                         
  -4   1  -3        276.26        324.30        19.04 o                         
  -3   1  -3         27.55         25.71         2.35 o                         
  -2   1  -3        109.38        117.61         4.99 o                         
  -1   1  -3       2380.57       2250.26        29.00 o                         
   0   1  -3        206.52        187.62         5.90 o                         
   1   1  -3        600.91        558.27        11.01 o                         
   2   1  -3        293.59        265.79         7.30 o                         
   3   1  -3        344.05        349.13        14.68 o                         
   4   1  -3         36.16         15.13         9.76 o                         
   5   1  -3        204.65        196.16        28.35 o                         
   6   1  -3        111.65        112.40         4.29 o                         
   7   1  -3          9.78          9.01         1.53 o                         
   8   1  -3         18.50         18.66         2.15 o                         
   9   1  -3         31.92         27.00         4.12 o                         
  -6   2  -3        151.48        174.08        31.08 o                         
  -5   2  -3        617.87        706.43        34.31 o                         
  -4   2  -3          7.89         13.04         3.02 o                         
  -3   2  -3        113.85        114.96         5.50 o                         
  -2   2  -3        187.49        183.06         7.89 o                         
  -1   2  -3        403.72        379.52         8.80 o                         
   0   2  -3        104.43        107.95         4.54 o                         
   1   2  -3        893.31        841.48        13.22 o                         
   2   2  -3       1232.01       1206.06        15.89 o                         
   3   2  -3        216.44        236.40        16.37 o                         
   4   2  -3        207.22        199.27        17.12 o                         
   5   2  -3        489.09        561.33        10.99 o                         
   6   2  -3          9.50          7.16         1.59 o                         
   7   2  -3         11.58         15.84         2.22 o                         
   8   2  -3          5.17          5.57         1.95 o                         
   9   2  -3          3.85          1.17         1.79 o                         
  -5   3  -3         39.63         32.66         8.28 o                         
  -4   3  -3         19.45         26.05         5.12 o                         
  -3   3  -3       1255.31       1261.09        27.10 o                         
  -2   3  -3         15.54         15.11         2.65 o                         
  -1   3  -3        702.45        740.24        18.99 o                         
   0   3  -3         57.75         64.35         4.54 o                         
   1   3  -3        446.77        431.38         8.72 o                         
   2   3  -3        355.25        341.85        11.06 o                         
   3   3  -3        473.77        491.67        26.19 o                         
   4   3  -3         38.88         10.00         6.73 o                         
   5   3  -3         86.23         84.91         3.56 o                         
   6   3  -3         78.91         85.51         4.25 o                         
   7   3  -3         72.48         84.17         5.45 o                         
   8   3  -3         25.36         26.86         2.93 o                         
  -5   4  -3         83.59         92.56        14.29 o                         
  -4   4  -3         24.44         37.02         7.21 o                         
  -3   4  -3         35.83         33.16         3.97 o                         
  -2   4  -3        154.89        162.25         8.24 o                         
  -1   4  -3        377.00        378.05        12.82 o                         
   0   4  -3         47.42         51.16         4.14 o                         
   1   4  -3        976.78        984.90        23.13 o                         
   2   4  -3         13.65          5.91         2.57 o                         
   3   4  -3         87.16         55.24        13.82 o                         
   4   4  -3        151.02        159.39         4.08 o                         
   5   4  -3         23.02         29.47         2.08 o                         
   6   4  -3         14.08         15.37         2.15 o                         
   7   4  -3         42.06         50.93         4.51 o                         
   8   4  -3          7.59         11.96         3.43 o                         
  -5   5  -3         82.20         67.46         7.73 o                         
  -4   5  -3         96.20         98.79        11.89 o                         
  -3   5  -3        144.46        157.62         6.81 o                         
  -2   5  -3         63.72         64.56         5.90 o                         
  -1   5  -3         12.52          5.78         2.22 o                         
   0   5  -3        154.72        161.65         9.03 o                         
   1   5  -3        127.34        124.46         8.90 o                         
   2   5  -3         86.51         73.13         6.17 o                         
   3   5  -3         67.84         64.07         3.14 o                         
   4   5  -3        286.21        280.95         5.35 o                         
   5   5  -3         17.65         20.83         1.91 o                         
   6   5  -3         58.76         66.18         4.45 o                         
   7   5  -3          0.42         -0.12         1.65 o                         
  -7   6  -3         31.51         22.24         2.86 o                         
  -6   6  -3         22.01         22.90         4.78 o                         
  -5   6  -3        149.61        142.54         6.56 o                         
  -4   6  -3        132.67        125.03         9.52 o                         
  -3   6  -3         34.92         30.23         2.66 o                         
  -2   6  -3         13.54         10.67         1.99 o                         
  -1   6  -3         71.03         71.55         2.91 o                         
   0   6  -3         15.63         16.15         1.77 o                         
   1   6  -3          0.20         -0.81         1.38 o                         
   2   6  -3         21.93         13.15         1.26 o                         
   3   6  -3         17.55         16.96         1.74 o                         
   4   6  -3          0.90          2.32         1.12 o                         
   5   6  -3         42.45         41.21         3.95 o                         
   6   6  -3         21.45         20.56         3.24 o                         
  -7   7  -3         29.57         41.11         3.60 o                         
  -6   7  -3         24.78         23.74         2.37 o                         
  -5   7  -3          9.76          7.05         1.65 o                         
  -4   7  -3         48.24         55.78         3.76 o                         
  -3   7  -3        192.79        200.44         5.30 o                         
  -2   7  -3         37.20         38.21         2.28 o                         
  -1   7  -3         78.22         79.78         2.82 o                         
   0   7  -3         28.01         26.66         1.89 o                         
   1   7  -3         76.91         81.16         2.68 o                         
   2   7  -3         33.56         33.36         1.75 o                         
   3   7  -3          8.67          8.48         1.57 o                         
   4   7  -3          0.77          3.11         1.32 o                         
   5   7  -3          1.65          1.18         1.28 o                         
  -5   8  -3          1.81          1.58         1.10 o                         
  -4   8  -3         15.03         18.00         1.55 o                         
  -3   8  -3          7.70          5.46         1.05 o                         
  -2   8  -3         74.79         77.45         2.77 o                         
  -1   8  -3         27.93         28.68         1.75 o                         
   0   8  -3         11.39         11.25         1.31 o                         
   1   8  -3         18.06         17.77         1.44 o                         
   2   8  -3          5.32          6.79         1.43 o                         
   3   8  -3         39.46         37.08         2.91 o                         
   4   8  -3         26.36         22.26         2.60 o                         
  -4   9  -3          7.85          9.36         1.16 o                         
  -3   9  -3          3.62          5.10         0.75 o                         
  -2   9  -3         11.18         10.60         1.05 o                         
  -1   9  -3          0.17          0.76         0.70 o                         
   0   9  -3        116.50        132.07         3.43 o                         
   1   9  -3         42.30         42.98         2.49 o                         
   2   9  -3          7.33          6.30         1.42 o                         
   1  -9  -2          8.14          7.66         0.74 o                         
  -3  -8  -2         39.16         46.00         5.43 o                         
  -2  -8  -2          3.31          3.11         0.70 o                         
  -1  -8  -2          6.57          6.52         0.89 o                         
   0  -8  -2         38.74         35.80         1.91 o                         
   1  -8  -2         38.42         42.39         2.16 o                         
   2  -8  -2         46.69         44.25         1.90 o                         
   3  -8  -2          4.19          4.06         1.24 o                         
   4  -8  -2         13.66         13.98         1.78 o                         
   5  -8  -2          9.61          6.12         2.09 o                         
  -5  -7  -2         20.01         13.90         2.01 o                         
  -4  -7  -2         27.69         31.88         3.67 o                         
  -3  -7  -2         15.03         15.12         2.06 o                         
  -2  -7  -2          3.36          4.22         1.10 o                         
  -1  -7  -2         41.83         45.97         2.32 o                         
   0  -7  -2          3.09          3.23         1.04 o                         
   1  -7  -2        136.60        141.40         3.30 o                         
   2  -7  -2         13.18         14.25         1.26 o                         
   3  -7  -2         58.04         62.25         2.43 o                         
   4  -7  -2          2.53          3.79         1.30 o                         
   5  -7  -2         30.96         31.23         3.87 o                         
   6  -7  -2          6.15          9.47         2.84 o                         
  -6  -6  -2        123.61         77.38         4.55 o                         
  -5  -6  -2         42.93         36.48         3.99 o                         
  -4  -6  -2         35.64         39.82         5.12 o                         
  -3  -6  -2         98.55         85.12         5.74 o                         
  -2  -6  -2        523.16        501.30         7.65 o                         
  -1  -6  -2         26.51         27.23         1.85 o                         
   0  -6  -2        142.17        134.84         3.71 o                         
   1  -6  -2         82.34         85.67         2.54 o                         
   2  -6  -2         76.09         74.55         2.53 o                         
   3  -6  -2        167.18        168.04         3.89 o                         
   4  -6  -2         32.05         29.47         2.45 o                         
   5  -6  -2         50.11         47.81         2.92 o                         
   6  -6  -2         14.68         14.17         2.32 o                         
   7  -6  -2          3.01          3.67         1.25 o                         
  -6  -5  -2         54.52         50.01         7.26 o                         
  -5  -5  -2         17.05         21.83         5.04 o                         
  -4  -5  -2         52.40         52.66         7.97 o                         
  -3  -5  -2         65.62         72.70         6.50 o                         
  -2  -5  -2        210.24        202.51         5.23 o                         
  -1  -5  -2        117.93        125.27         3.45 o                         
   0  -5  -2         43.88         41.89         5.16 o                         
   1  -5  -2        128.78        140.57         9.50 o                         
   2  -5  -2        225.13        225.76         4.75 o                         
   3  -5  -2         91.89         81.40         2.47 o                         
   4  -5  -2         39.57         40.79         2.55 o                         
   5  -5  -2         24.65         22.38         2.03 o                         
   6  -5  -2          4.58          4.09         1.69 o                         
   7  -5  -2         16.49         19.87         3.22 o                         
   8  -5  -2          6.87          6.88         1.47 o                         
  -4  -4  -2        170.49        210.62        20.51 o                         
  -3  -4  -2         44.02         19.67        11.97 o                         
  -2  -4  -2        111.75        113.11         7.36 o                         
  -1  -4  -2         22.36         25.66         3.64 o                         
   0  -4  -2         64.97         55.02         4.54 o                         
   1  -4  -2        105.53        108.07         6.19 o                         
   2  -4  -2         20.32         22.75         3.68 o                         
   3  -4  -2         30.05         42.42         6.22 o                         
   4  -4  -2        130.85        126.71         3.80 o                         
   5  -4  -2         85.23         74.13         3.47 o                         
   6  -4  -2         27.73         25.26         2.50 o                         
   7  -4  -2         46.76         55.22         4.71 o                         
   8  -4  -2          1.27          6.07         2.35 o                         
  -5  -3  -2        165.57        210.15        28.18 o                         
  -4  -3  -2        230.03        250.64        15.92 o                         
  -3  -3  -2        893.79        865.59        46.77 o                         
  -2  -3  -2        355.64        389.52        15.11 o                         
  -1  -3  -2        181.13        180.74         8.06 o                         
   0  -3  -2        292.25        271.52         9.14 o                         
   1  -3  -2         67.94         75.14         4.45 o                         
   2  -3  -2         75.42         72.55         4.47 o                         
   3  -3  -2         97.41        112.84         8.18 o                         
   4  -3  -2        119.97        113.27        24.80 o                         
   5  -3  -2         32.84         37.13         2.32 o                         
   6  -3  -2        272.41        269.10        11.11 o                         
   7  -3  -2         47.80         43.60         4.57 o                         
   8  -3  -2          6.85          6.64         1.89 o                         
   9  -3  -2         14.46         11.37         2.38 o                         
  -5  -2  -2          4.50          5.91         4.62 o                         
  -4  -2  -2         40.20         41.63         7.90 o                         
  -3  -2  -2         64.33         57.96         5.29 o                         
  -2  -2  -2        689.51        692.54        23.51 o                         
  -1  -2  -2        782.58        755.23        13.77 o                         
   0  -2  -2        412.84        409.95         9.19 o                         
   1  -2  -2        570.56        569.99        10.28 o                         
   2  -2  -2        884.65        930.92        13.28 o                         
   3  -2  -2         30.48         42.63         4.03 o                         
   4  -2  -2         25.32         22.46         9.75 o                         
   5  -2  -2         25.56         36.83        14.00 o                         
   6  -2  -2          4.27          6.58         1.67 o                         
   7  -2  -2        138.36        142.88         6.67 o                         
   8  -2  -2         16.84         20.79         2.91 o                         
   9  -2  -2         31.75         35.99         4.73 o                         
  -6  -1  -2         25.35         54.48        10.60 o                         
  -5  -1  -2        280.77        299.78        22.11 o                         
  -4  -1  -2         23.67         18.69         7.13 o                         
  -3  -1  -2        441.40        494.71        21.65 o                         
  -2  -1  -2       1306.07       1244.61        17.34 o                         
  -1  -1  -2       1915.15       1741.83        19.02 o                         
   0  -1  -2         55.12         53.03         2.55 o                         
   1  -1  -2       2017.05       1888.84        17.70 o                         
   2  -1  -2       1186.75       1191.54        15.54 o                         
   3  -1  -2         26.71         27.67         2.78 o                         
   4  -1  -2        187.66        224.91        15.42 o                         
   5  -1  -2        259.64        276.93        33.57 o                         
   6  -1  -2         70.93         77.34         3.88 o                         
   7  -1  -2        115.09        122.53         4.93 o                         
   8  -1  -2         21.83         24.88         2.58 o                         
   9  -1  -2         17.30         22.80         4.28 o                         
  -6   0  -2         24.24         13.09         7.53 o                         
  -5   0  -2        130.78        134.61        20.67 o                         
  -4   0  -2        146.13        160.41        12.80 o                         
  -3   0  -2        176.01        159.99         5.17 o                         
  -2   0  -2        498.22        496.43         8.63 o                         
  -1   0  -2       1854.31       1664.28        12.94 o                         
   0   0  -2       2725.58       2450.67        15.66 o                         
   1   0  -2        384.14        350.40         5.76 o                         
   2   0  -2        462.31        425.14        14.18 o                         
   3   0  -2        921.28        935.73        19.21 o                         
   4   0  -2        196.95        247.28        14.75 o                         
   5   0  -2        241.95        243.05        31.47 o                         
   6   0  -2         56.53         63.76         3.37 o                         
   7   0  -2         10.52          6.87         1.48 o                         
   8   0  -2        111.63        129.53         5.56 o                         
   9   0  -2         28.57         39.51         5.08 o                         
  -6   1  -2         17.79         -3.48         5.94 o                         
  -5   1  -2        265.02        312.21        30.11 o                         
  -4   1  -2        361.47        384.06        15.73 o                         
  -3   1  -2       1102.37       1098.20        33.79 o                         
  -2   1  -2        818.83        800.25        10.72 o                         
  -1   1  -2        719.77        689.71         9.86 o                         
   0   1  -2        682.01        654.12         9.78 o                         
   1   1  -2       8716.88       8264.38        69.06 o                         
   2   1  -2       1081.01       1028.26        12.07 o                         
   3   1  -2        197.38        184.55         9.84 o                         
   4   1  -2        733.65        740.77        39.45 o                         
   5   1  -2         20.92         24.28        10.22 o                         
   6   1  -2        118.21        121.44         4.44 o                         
   7   1  -2         12.16         11.45         1.62 o                         
   8   1  -2         23.43         30.15         2.52 o                         
  -6   2  -2        203.61        240.70        21.96 o                         
  -5   2  -2        217.88        222.56        19.12 o                         
  -4   2  -2         24.53         33.30         5.43 o                         
  -3   2  -2        293.17        317.76         9.38 o                         
  -2   2  -2        306.69        290.44         7.68 o                         
  -1   2  -2       1433.84       1359.23        25.71 o                         
   0   2  -2       2510.41       2335.52        19.15 o                         
   1   2  -2        824.50        709.30        21.55 o                         
   2   2  -2       1175.79       1146.60        16.01 o                         
   3   2  -2        436.71        448.21        33.50 o                         
   4   2  -2        105.07         82.47        16.26 o                         
   5   2  -2          4.65          7.91         1.81 o                         
   6   2  -2         73.69         77.71         4.01 o                         
   7   2  -2         23.49         26.75         2.47 o                         
   8   2  -2         29.16         34.12         3.31 o                         
  -6   3  -2         42.60         62.19        16.37 o                         
  -5   3  -2         79.94         97.12        10.89 o                         
  -4   3  -2         50.06         51.01         7.34 o                         
  -3   3  -2        238.51        242.88         8.82 o                         
  -2   3  -2        369.04        384.94        11.54 o                         
  -1   3  -2        554.59        560.42        12.39 o                         
   0   3  -2         33.95         31.41         2.68 o                         
   1   3  -2       1177.19       1153.85        26.21 o                         
   2   3  -2        518.73        514.61        13.26 o                         
   3   3  -2        250.39        221.54        17.04 o                         
   4   3  -2        135.95        126.67        21.98 o                         
   5   3  -2         74.82         82.35         3.46 o                         
   6   3  -2         83.14         89.62         4.35 o                         
   7   3  -2          0.14          3.27         1.69 o                         
   8   3  -2         86.09         91.66         6.23 o                         
  -5   4  -2        190.94        192.97        16.72 o                         
  -4   4  -2         68.23         77.92         9.79 o                         
  -3   4  -2          5.12         -0.73         1.80 o                         
  -2   4  -2        510.02        532.55        21.00 o                         
  -1   4  -2        180.15        173.81         8.24 o                         
   0   4  -2        179.82        191.22         7.50 o                         
   1   4  -2         36.46         44.01         4.64 o                         
   2   4  -2          0.51         -1.88         3.11 o                         
   3   4  -2        829.50        811.21        54.52 o                         
   4   4  -2         60.76         69.99         2.55 o                         
   5   4  -2        378.08        402.59         7.72 o                         
   6   4  -2         11.43         18.27         2.35 o                         
   7   4  -2         35.41         36.69         4.16 o                         
   8   4  -2         23.85         21.50         3.07 o                         
  -5   5  -2          3.86          9.44         4.10 o                         
  -4   5  -2        143.11        157.52         8.40 o                         
  -3   5  -2         45.74         40.33         5.89 o                         
  -2   5  -2        116.74        110.43         7.19 o                         
  -1   5  -2        222.09        225.07         9.79 o                         
   0   5  -2         90.18         97.94         7.49 o                         
   1   5  -2         56.47         52.16         5.10 o                         
   2   5  -2         64.48         67.83         4.66 o                         
   3   5  -2         79.91         83.56         3.11 o                         
   4   5  -2         37.46         43.60         2.35 o                         
   5   5  -2         71.23         81.82         3.67 o                         
   6   5  -2         11.33         10.72         3.24 o                         
   7   5  -2         17.19         18.85         3.20 o                         
  -7   6  -2         39.64         45.06         5.60 o                         
  -6   6  -2          1.07         -0.25         2.46 o                         
  -5   6  -2         45.71         47.71         4.78 o                         
  -4   6  -2        140.56        135.76         6.79 o                         
  -3   6  -2         17.36         14.10         3.57 o                         
  -2   6  -2          6.33          4.82         2.32 o                         
  -1   6  -2        130.47        136.67         3.76 o                         
   0   6  -2         65.13         63.65         2.20 o                         
   1   6  -2         84.60         85.82         2.53 o                         
   2   6  -2          5.28          4.51         1.12 o                         
   3   6  -2         57.34         56.80         2.69 o                         
   4   6  -2         52.51         50.23         2.61 o                         
   5   6  -2          6.43          5.88         1.65 o                         
   6   6  -2          6.12          5.94         2.19 o                         
  -6   7  -2         22.51         25.34         3.38 o                         
  -5   7  -2         17.33         15.74         2.54 o                         
  -4   7  -2         17.58         21.22         2.26 o                         
  -3   7  -2         96.10        101.31         3.79 o                         
  -2   7  -2         13.71         11.04         1.32 o                         
  -1   7  -2         58.57         55.20         2.41 o                         
   0   7  -2         23.95         22.49         1.75 o                         
   1   7  -2         27.18         27.03         1.79 o                         
   2   7  -2          0.14          1.72         0.86 o                         
   3   7  -2          5.92          6.42         1.20 o                         
   4   7  -2         12.36         12.69         1.93 o                         
   5   7  -2         15.82         16.98         2.29 o                         
  -5   8  -2          4.37          9.11         1.68 o                         
  -4   8  -2          7.39          7.34         1.31 o                         
  -3   8  -2         16.64         14.12         1.27 o                         
  -2   8  -2         24.43         19.27         1.38 o                         
  -1   8  -2         57.74         52.78         2.38 o                         
   0   8  -2         45.68         45.71         2.13 o                         
   1   8  -2         20.62         24.91         1.73 o                         
   2   8  -2         35.60         39.28         2.70 o                         
   3   8  -2         33.00         31.22         3.31 o                         
   4   8  -2         24.32         16.10         2.46 o                         
  -4   9  -2         14.72         15.43         2.23 o                         
  -3   9  -2          0.30          0.26         0.60 o                         
  -2   9  -2         37.53         38.85         1.88 o                         
  -1   9  -2          1.63          0.88         0.64 o                         
   0   9  -2         16.41         15.63         1.38 o                         
   1   9  -2         10.51         12.37         1.46 o                         
   2   9  -2          5.63          5.33         1.60 o                         
  -1  -9  -1          6.88          6.00         1.86 o                         
   0  -9  -1         18.56         17.88         1.04 o                         
   1  -9  -1         30.38         31.37         1.46 o                         
   2  -9  -1          9.29          9.16         0.76 o                         
  -3  -8  -1         37.54         33.57         3.39 o                         
  -2  -8  -1         19.64         18.79         1.19 o                         
  -1  -8  -1          7.74          8.35         1.10 o                         
   0  -8  -1         28.19         27.99         1.76 o                         
   1  -8  -1         17.18         22.50         1.72 o                         
   2  -8  -1         36.00         39.33         1.93 o                         
   3  -8  -1         23.86         19.82         2.04 o                         
   4  -8  -1         27.28         33.55         2.69 o                         
   5  -8  -1          5.44          6.18         1.54 o                         
  -5  -7  -1         36.19         35.15         3.46 o                         
  -4  -7  -1         58.43         61.85         7.72 o                         
  -3  -7  -1        141.41        157.22         7.47 o                         
  -2  -7  -1         26.35         27.95         1.77 o                         
  -1  -7  -1         19.49         19.74         1.67 o                         
   0  -7  -1         35.48         32.45         2.10 o                         
   1  -7  -1         13.01         10.57         1.19 o                         
   2  -7  -1         31.46         26.58         1.58 o                         
   3  -7  -1          0.45          2.12         0.92 o                         
   4  -7  -1         33.36         38.13         2.71 o                         
   5  -7  -1         15.50         17.88         2.48 o                         
   6  -7  -1         11.13         13.37         2.85 o                         
  -6  -6  -1         30.20         29.81         4.87 o                         
  -5  -6  -1         62.51         59.02         6.93 o                         
  -4  -6  -1         32.26         27.94         3.31 o                         
  -3  -6  -1         47.71         48.28         4.48 o                         
  -2  -6  -1        101.39        101.10         3.48 o                         
  -1  -6  -1          3.61          5.84         1.05 o                         
   0  -6  -1         59.98         59.30         2.37 o                         
   1  -6  -1        121.82        115.92         2.94 o                         
   2  -6  -1          1.18          3.18         0.88 o                         
   3  -6  -1        221.02        210.59         4.21 o                         
   4  -6  -1         79.35         79.64         3.48 o                         
   5  -6  -1          6.34          6.41         1.24 o                         
   6  -6  -1         10.07         13.38         1.99 o                         
   7  -6  -1          5.96          4.31         1.50 o                         
  -5  -5  -1         41.94         33.65         6.44 o                         
  -4  -5  -1        109.73        125.43        11.88 o                         
  -3  -5  -1         44.43         40.41         4.02 o                         
  -2  -5  -1          1.36          1.67         1.07 o                         
  -1  -5  -1        227.76        224.97        11.98 o                         
   0  -5  -1         53.13         48.86         5.02 o                         
   1  -5  -1        151.31        160.47         9.10 o                         
   2  -5  -1          7.90          4.51         7.18 o                         
   3  -5  -1         52.73         55.33         1.97 o                         
   4  -5  -1        197.57        185.23         4.76 o                         
   5  -5  -1        155.60        148.02         4.18 o                         
   6  -5  -1         30.46         30.96         3.16 o                         
   7  -5  -1         43.85         56.79         5.93 o                         
   8  -5  -1          6.18         11.19         1.89 o                         
  -4  -4  -1        114.86        124.49        14.60 o                         
  -3  -4  -1        127.54        143.81        12.33 o                         
  -2  -4  -1        129.79        145.07         8.64 o                         
  -1  -4  -1        351.65        342.80        11.66 o                         
   0  -4  -1        397.08        405.36        11.36 o                         
   1  -4  -1        185.04        209.54         8.90 o                         
   2  -4  -1        133.08        126.05         7.96 o                         
   3  -4  -1        139.91        131.76         8.71 o                         
   4  -4  -1         97.78         91.59         4.98 o                         
   5  -4  -1         76.14         74.76         3.26 o                         
   6  -4  -1         73.37         71.14         4.32 o                         
   7  -4  -1          5.79          7.46         1.91 o                         
   8  -4  -1          2.78          3.02         1.27 o                         
  -5  -3  -1        165.82        194.59        26.50 o                         
  -4  -3  -1        288.13        317.70        21.59 o                         
  -3  -3  -1        951.87       1072.48        28.56 o                         
  -2  -3  -1        196.01        208.97         9.77 o                         
  -1  -3  -1        165.44        157.50         6.40 o                         
   0  -3  -1        299.70        283.70         8.03 o                         
   1  -3  -1        272.42        290.21         8.15 o                         
   2  -3  -1       1014.52       1123.57        16.87 o                         
   3  -3  -1        161.10        184.84         8.80 o                         
   4  -3  -1        112.44        114.21        14.76 o                         
   5  -3  -1        105.02         99.82         3.51 o                         
   6  -3  -1          5.48          4.59         2.04 o                         
   7  -3  -1         35.83         37.95         3.64 o                         
   8  -3  -1         34.43         41.31         3.73 o                         
   9  -3  -1         15.26         10.99         2.39 o                         
  -5  -2  -1          5.66          3.88         4.84 o                         
  -4  -2  -1        154.18        157.14        11.14 o                         
  -3  -2  -1        793.42        796.90        36.60 o                         
  -2  -2  -1       1143.82       1201.99        39.18 o                         
  -1  -2  -1       1261.23       1214.49        15.48 o                         
   0  -2  -1       1601.74       1508.50        17.67 o                         
   1  -2  -1        336.98        308.18         6.77 o                         
   2  -2  -1        199.25        200.51         5.34 o                         
   3  -2  -1        393.71        416.69        10.50 o                         
   4  -2  -1        263.06        287.28        21.32 o                         
   5  -2  -1         64.60         80.28        20.31 o                         
   6  -2  -1         37.48         35.74         3.01 o                         
   7  -2  -1         37.30         35.56         2.75 o                         
   8  -2  -1          9.44          6.73         3.00 o                         
   9  -2  -1          3.33          2.07         1.94 o                         
  -6  -1  -1         83.12         91.43        18.14 o                         
  -5  -1  -1          6.95         11.36         4.69 o                         
  -4  -1  -1        441.39        503.74        33.14 o                         
  -3  -1  -1         42.08         41.06         3.97 o                         
  -2  -1  -1        116.46        113.35         4.56 o                         
  -1  -1  -1       7576.39       7071.21        41.93 o                         
   0  -1  -1        555.64        527.85         7.04 o                         
   1  -1  -1        170.69        156.30         3.87 o                         
   2  -1  -1        360.15        342.03         6.84 o                         
   3  -1  -1        236.04        243.26        11.07 o                         
   4  -1  -1         50.70         49.07         5.93 o                         
   5  -1  -1        321.95        306.99        25.07 o                         
   6  -1  -1        129.60        126.74         4.55 o                         
   7  -1  -1         32.20         37.38         2.87 o                         
   8  -1  -1         63.16         63.63         3.54 o                         
   9  -1  -1         17.30         13.16         3.43 o                         
  -6   0  -1         64.66         78.51        11.68 o                         
  -5   0  -1        234.20        259.75        28.18 o                         
  -4   0  -1        407.85        425.06        13.45 o                         
  -3   0  -1         67.43         75.23         4.95 o                         
  -2   0  -1       1711.47       1607.16        14.84 o                         
  -1   0  -1       1050.73        973.01        22.98 o                         
   1   0  -1       1075.14       1019.81        13.94 o                         
   2   0  -1        948.99        865.23        15.03 o                         
   3   0  -1        574.04        585.09        15.42 o                         
   4   0  -1         61.04         68.63         6.24 o                         
   5   0  -1        135.84        171.69        26.06 o                         
   6   0  -1        142.99        145.94         4.78 o                         
   7   0  -1         34.89         40.55         2.75 o                         
   8   0  -1         67.08         77.56         3.97 o                         
   9   0  -1         71.49         72.94         6.44 o                         
  -6   1  -1        139.92        138.39        23.90 o                         
  -5   1  -1        134.16        137.78        19.40 o                         
  -4   1  -1        358.50        375.80        15.88 o                         
  -3   1  -1        462.00        408.32        20.60 o                         
  -2   1  -1       2308.93       2092.89        34.09 o                         
  -1   1  -1        105.60         92.64         3.02 o                         
   0   1  -1        540.72        492.56         9.73 o                         
   1   1  -1       2249.04       2153.54        17.33 o                         
   2   1  -1       1950.23       1765.71        12.23 o                         
   3   1  -1        493.34        485.80        14.45 o                         
   4   1  -1        709.58        686.63        45.99 o                         
   5   1  -1         80.04         81.52        18.31 o                         
   6   1  -1          3.68          6.27         1.55 o                         
   7   1  -1         42.40         45.76         3.16 o                         
   8   1  -1         30.82         29.73         2.49 o                         
   9   1  -1         85.04         91.83         7.55 o                         
  -6   2  -1        108.93        128.16        21.81 o                         
  -5   2  -1         22.40         17.82         4.97 o                         
  -4   2  -1        475.52        582.86        27.27 o                         
  -3   2  -1         72.88         68.30         3.74 o                         
  -2   2  -1         26.95         25.32         2.44 o                         
  -1   2  -1       1295.23       1149.77        14.61 o                         
   0   2  -1       1728.89       1564.19        22.13 o                         
   1   2  -1       3722.56       3405.97        42.54 o                         
   2   2  -1        681.19        688.41        12.17 o                         
   3   2  -1        525.88        544.04        22.27 o                         
   4   2  -1        353.80        343.47        33.61 o                         
   5   2  -1         24.14         32.11         2.85 o                         
   6   2  -1        164.09        171.84         5.44 o                         
   7   2  -1         88.66         95.92         4.87 o                         
   8   2  -1         22.93         28.41         3.40 o                         
  -6   3  -1          2.56        -11.86        12.19 o                         
  -5   3  -1        125.52        139.80        13.37 o                         
  -4   3  -1         53.05         54.96         9.95 o                         
  -3   3  -1         86.61         88.84         6.78 o                         
  -2   3  -1         32.93         34.48         3.39 o                         
  -1   3  -1        544.07        531.98        12.68 o                         
   0   3  -1       1272.97       1286.22        18.11 o                         
   1   3  -1        267.10        266.77         6.10 o                         
   2   3  -1        339.00        358.22        10.00 o                         
   3   3  -1        771.92        729.26        47.31 o                         
   4   3  -1        285.31        312.37        35.08 o                         
   5   3  -1         12.73         11.40         1.64 o                         
   6   3  -1         20.52         21.67         2.55 o                         
   7   3  -1          3.42          3.61         1.78 o                         
   8   3  -1         38.64         44.59         4.54 o                         
  -5   4  -1        269.82        316.33        21.51 o                         
  -4   4  -1         24.35         13.27         6.27 o                         
  -3   4  -1          0.74         -1.62         1.63 o                         
  -2   4  -1        106.18        121.99         7.19 o                         
  -1   4  -1        219.75        249.39         9.90 o                         
   0   4  -1          3.38          2.75         1.52 o                         
   1   4  -1        514.70        519.77        13.27 o                         
   2   4  -1         85.58         97.25         6.28 o                         
   3   4  -1         88.46        105.55        20.33 o                         
   4   4  -1         71.31         78.44         2.67 o                         
   5   4  -1        359.40        377.23        10.48 o                         
   6   4  -1        130.89        147.34         8.18 o                         
   7   4  -1          6.98          7.08         2.33 o                         
   8   4  -1         14.44         13.74         3.00 o                         
  -8   5  -1         18.49         15.82         2.77 o                         
  -6   5  -1         54.47         46.01         6.19 o                         
  -4   5  -1         29.30         33.77         4.56 o                         
  -3   5  -1        133.60        138.01         9.02 o                         
  -2   5  -1         11.16          2.61         5.61 o                         
  -1   5  -1        355.06        366.65        13.81 o                         
   0   5  -1        396.41        437.06        15.26 o                         
   1   5  -1         43.66         39.34         5.76 o                         
   2   5  -1         27.57         36.26         2.31 o                         
   3   5  -1         91.15        100.33         3.08 o                         
   4   5  -1        142.62        137.34         3.81 o                         
   5   5  -1          6.46          7.75         1.75 o                         
   6   5  -1         17.60         13.06         2.64 o                         
   7   5  -1         29.46         28.48         4.65 o                         
  -7   6  -1          0.60          0.14         1.95 o                         
  -6   6  -1          2.08          2.08         2.32 o                         
  -5   6  -1         17.70         17.62         4.41 o                         
  -4   6  -1          6.92          4.29         2.19 o                         
  -3   6  -1         11.59         11.63         2.45 o                         
  -2   6  -1        102.16        101.71         3.47 o                         
  -1   6  -1         51.65         50.03         2.09 o                         
   0   6  -1        165.95        170.31         4.16 o                         
   1   6  -1         25.56         25.58         1.76 o                         
   2   6  -1        357.76        364.54         6.46 o                         
   3   6  -1         34.24         34.51         2.17 o                         
   4   6  -1        158.88        156.93         4.60 o                         
   5   6  -1         61.16         65.87         4.75 o                         
   6   6  -1         38.40         41.25         4.15 o                         
  -6   7  -1          4.86          5.92         1.41 o                         
  -5   7  -1         24.91         26.29         2.92 o                         
  -4   7  -1         23.90         28.19         2.67 o                         
  -3   7  -1         32.95         31.57         2.27 o                         
  -2   7  -1        135.05        130.65         3.64 o                         
  -1   7  -1         26.08         29.62         1.87 o                         
   0   7  -1         37.50         36.83         2.02 o                         
   1   7  -1         84.70         85.74         2.94 o                         
   2   7  -1         16.02         15.41         1.37 o                         
   3   7  -1         11.65         10.98         1.62 o                         
   4   7  -1          0.61          2.54         1.47 o                         
   5   7  -1         19.31         23.60         3.07 o                         
  -5   8  -1         36.47         41.18         2.22 o                         
  -4   8  -1         12.57         12.34         1.40 o                         
  -3   8  -1         17.35         18.05         1.53 o                         
  -2   8  -1         49.09         49.76         2.33 o                         
  -1   8  -1         89.20         91.46         3.66 o                         
   0   8  -1         44.68         45.24         2.19 o                         
   1   8  -1          1.54          2.91         0.96 o                         
   2   8  -1         15.45         15.42         1.71 o                         
   3   8  -1         83.46         77.93         7.69 o                         
   4   8  -1         25.58         24.20         3.92 o                         
  -3   9  -1          8.69          8.28         0.75 o                         
  -2   9  -1          0.66         -0.12         0.60 o                         
  -1   9  -1         48.02         50.21         2.12 o                         
   0   9  -1        144.17        154.49         6.08 o                         
   1   9  -1         15.03         13.57         1.58 o                         
   2   9  -1          5.27          5.74         2.12 o                         
  -1  -9   0          9.67          8.53         0.77 o                         
   0  -9   0         35.78         37.15         1.56 o                         
   1  -9   0          7.76          9.17         0.98 o                         
   2  -9   0         14.63         16.26         1.12 o                         
   3  -9   0         12.95         12.31         2.80 o                         
  -4  -8   0         26.35         20.63         2.37 o                         
  -3  -8   0         20.32         19.57         1.86 o                         
  -2  -8   0          6.56          5.75         0.85 o                         
  -1  -8   0          0.13          1.50         0.82 o                         
   0  -8   0         26.36         22.98         1.68 o                         
   1  -8   0         25.13         24.45         1.47 o                         
   2  -8   0         12.92         14.11         1.25 o                         
   3  -8   0          1.45          1.31         0.71 o                         
   4  -8   0         12.44         13.13         2.08 o                         
   5  -8   0          5.84          5.87         1.61 o                         
  -5  -7   0          3.94          5.29         1.68 o                         
  -4  -7   0         39.49         39.22         3.63 o                         
  -3  -7   0         55.18         54.28         3.28 o                         
  -2  -7   0         38.45         35.99         1.99 o                         
  -1  -7   0         47.84         44.57         2.35 o                         
   0  -7   0         32.31         35.04         1.88 o                         
   1  -7   0        127.85        125.57         3.32 o                         
   2  -7   0        201.94        213.41         4.42 o                         
   3  -7   0        176.89        191.24         4.27 o                         
   4  -7   0         16.79         17.78         2.06 o                         
   5  -7   0         21.38         21.21         2.79 o                         
   6  -7   0         33.55         44.86         3.96 o                         
  -6  -6   0         20.81         20.98         4.86 o                         
  -5  -6   0         18.19         16.41         3.98 o                         
  -4  -6   0         47.90         53.13        10.88 o                         
  -3  -6   0          1.09         -0.92         2.33 o                         
  -2  -6   0          4.81          2.67         1.16 o                         
  -1  -6   0          9.30          5.70         1.27 o                         
   0  -6   0        149.50        150.43         3.27 o                         
   1  -6   0         85.49         80.26         3.05 o                         
   2  -6   0        113.35        115.04         2.88 o                         
   3  -6   0        225.30        218.30         4.39 o                         
   4  -6   0         53.30         49.92         2.79 o                         
   5  -6   0         14.79         11.12         1.53 o                         
   6  -6   0          3.26          5.30         1.41 o                         
   7  -6   0         12.49         13.11         2.31 o                         
  -7  -5   0         15.63         15.33         3.51 o                         
  -4  -5   0        360.14        312.76        16.77 o                         
  -3  -5   0         41.80         49.06         8.80 o                         
  -2  -5   0         82.24         73.11         5.53 o                         
  -1  -5   0         51.93         55.00         5.85 o                         
   0  -5   0        139.22        149.61         9.45 o                         
   1  -5   0         64.51         66.89         7.52 o                         
   2  -5   0        145.56        151.38         9.55 o                         
   3  -5   0         25.43         25.42         1.67 o                         
   4  -5   0         12.08         11.86         1.49 o                         
   5  -5   0         48.58         44.02         2.79 o                         
   6  -5   0         14.07         13.74         2.00 o                         
   7  -5   0          4.16          3.98         1.72 o                         
   8  -5   0          2.56         -1.58         1.98 o                         
  -4  -4   0          4.15         -3.74        12.05 o                         
  -3  -4   0         13.34         15.05         7.63 o                         
  -2  -4   0        158.89        169.23        10.34 o                         
  -1  -4   0        433.39        409.65        12.23 o                         
   0  -4   0        440.54        453.68        11.67 o                         
   1  -4   0        139.93        154.31         7.46 o                         
   2  -4   0         50.74         49.33         4.34 o                         
   3  -4   0         25.89         27.36         4.17 o                         
   4  -4   0        226.47        285.16        26.88 o                         
   5  -4   0         22.13         21.82         2.15 o                         
   6  -4   0          9.90          7.93         1.52 o                         
   7  -4   0          3.54          4.06         1.56 o                         
   8  -4   0         49.27         64.17         4.87 o                         
  -5  -3   0         95.09        109.69        20.04 o                         
  -4  -3   0        209.19        240.60        18.10 o                         
  -3  -3   0        142.24        174.80        14.41 o                         
  -2  -3   0       1618.04       1684.64        43.87 o                         
  -1  -3   0        208.14        204.95         7.09 o                         
   0  -3   0        437.13        451.78        10.81 o                         
   1  -3   0         28.95         28.94         2.97 o                         
   2  -3   0          6.74          6.46         1.65 o                         
   3  -3   0        180.82        194.80         8.79 o                         
   4  -3   0         37.99         46.50         9.82 o                         
   5  -3   0         43.85         42.62         3.17 o                         
   6  -3   0         27.77         27.93         2.36 o                         
   7  -3   0         14.31         15.23         2.47 o                         
   8  -3   0         14.22         15.90         2.50 o                         
   9  -3   0         26.93         33.33         3.93 o                         
  -6  -2   0         36.69         16.08         7.99 o                         
  -5  -2   0         63.76         68.08        14.29 o                         
  -4  -2   0         41.57         39.99         5.40 o                         
  -3  -2   0        450.29        471.13        21.95 o                         
  -2  -2   0        109.03        103.70         4.78 o                         
  -1  -2   0       2402.16       2280.79        22.94 o                         
   0  -2   0         84.66         77.43         3.31 o                         
   1  -2   0        306.06        301.69         6.40 o                         
   2  -2   0        645.31        638.57         9.62 o                         
   3  -2   0        198.54        208.22         7.19 o                         
   4  -2   0        236.40        244.33        20.05 o                         
   5  -2   0         59.81         46.19         9.52 o                         
   6  -2   0         87.07         86.74         4.55 o                         
   7  -2   0         19.80         21.60         2.28 o                         
   8  -2   0         31.55         32.87         3.71 o                         
   9  -2   0          1.35          0.38         1.90 o                         
  -6  -1   0         50.90         55.72        13.89 o                         
  -5  -1   0         80.43         76.05         9.95 o                         
  -4  -1   0        128.22        142.19         9.17 o                         
  -3  -1   0        715.19        728.14        14.70 o                         
  -2  -1   0       4932.63       4560.03        65.72 o                         
  -1  -1   0       4529.31       4134.21        22.44 o                         
   0  -1   0       4093.51       3735.55        23.58 o                         
   1  -1   0       1972.63       1806.39        20.02 o                         
   2  -1   0        126.65        117.23         3.54 o                         
   3  -1   0         77.07         56.54         5.80 o                         
   4  -1   0          9.64          2.35         4.31 o                         
   5  -1   0          6.08          4.06         4.66 o                         
   6  -1   0        211.07        216.81         6.04 o                         
   7  -1   0         44.12         48.77         2.98 o                         
   8  -1   0         34.81         37.54         2.78 o                         
   9  -1   0         10.46         10.14         3.05 o                         
  -6   0   0        208.97        221.37        19.42 o                         
  -5   0   0         50.28         48.50        11.67 o                         
  -4   0   0         21.00         18.59         3.80 o                         
  -3   0   0        685.69        549.68         9.43 o                         
  -2   0   0       2277.70       2155.10       128.08 o                         
  -1   0   0       1267.22       1175.72        13.80 o                         
   1   0   0       1267.35       1149.44        15.85 o                         
   2   0   0       2276.65       2046.15        26.20 o                         
   3   0   0        688.75        641.87        16.15 o                         
   4   0   0         21.12         15.27         3.84 o                         
   5   0   0         50.30         45.07        10.54 o                         
   6   0   0        210.09        218.63         5.56 o                         
   7   0   0         52.17         51.04         2.80 o                         
   8   0   0          6.53          6.75         1.61 o                         
   9   0   0          1.52          1.10         2.68 o                         
  -6   1   0        212.23        194.36        27.62 o                         
  -5   1   0          5.96          5.96         2.96 o                         
  -4   1   0          9.32         10.57         4.07 o                         
  -3   1   0         76.37         71.20        13.60 o                         
  -2   1   0        127.55        106.35         3.61 o                         
  -1   1   0       1972.43       1761.56        33.80 o                         
   0   1   0       4090.14       3760.74        26.02 o                         
   1   1   0       4512.68       4236.41        51.19 o                         
   2   1   0       4925.02       4661.16        23.40 o                         
   3   1   0        711.76        755.12        19.13 o                         
   4   1   0        125.59        149.13        14.60 o                         
   5   1   0         80.26         66.13        17.23 o                         
   6   1   0         50.66         55.90         3.56 o                         
   7   1   0          7.19          9.11         1.57 o                         
   8   1   0         17.92         22.23         2.65 o                         
   9   1   0          3.42          1.09         2.09 o                         
  -6   2   0         86.97         89.63        18.33 o                         
  -5   2   0         59.62         57.03         7.98 o                         
  -4   2   0        236.36        252.10        18.42 o                         
  -3   2   0        199.42        206.39         5.99 o                         
  -2   2   0        644.35        633.82        13.07 o                         
  -1   2   0        306.72        290.12         7.89 o                         
   0   2   0         83.06         80.76         3.81 o                         
   1   2   0       2401.55       2151.05        29.45 o                         
   2   2   0        108.65        110.60         4.58 o                         
   3   2   0        449.34        440.69         8.65 o                         
   4   2   0         42.25         47.81        13.02 o                         
   5   2   0         64.09         73.57         3.58 o                         
   6   2   0         36.61         37.85         2.75 o                         
   7   2   0         10.83         15.83         2.67 o                         
   8   2   0         23.48         24.73         3.16 o                         
  -6   3   0         27.68         18.22         5.63 o                         
  -5   3   0         44.25         27.00         7.83 o                         
  -4   3   0         38.73         51.61         9.50 o                         
  -3   3   0        180.69        203.38         7.35 o                         
  -2   3   0          6.95          5.19         1.56 o                         
  -1   3   0         29.30         30.84         3.20 o                         
   0   3   0        438.34        463.04        11.01 o                         
   1   3   0        206.70        210.72         6.26 o                         
   2   3   0       1615.33       1594.67        21.78 o                         
   3   3   0        142.47        147.06         7.17 o                         
   4   3   0        210.39        217.49        30.02 o                         
   5   3   0         95.19        104.25         3.63 o                         
   6   3   0         40.49         39.31         3.08 o                         
   7   3   0         20.91         25.44         3.15 o                         
   8   3   0         91.66        100.00         6.26 o                         
  -5   4   0         22.26         36.17        22.82 o                         
  -4   4   0        226.29        278.40        23.85 o                         
  -3   4   0         25.28         20.54         2.98 o                         
  -2   4   0         50.27         52.54         4.38 o                         
  -1   4   0        140.91        149.27         7.15 o                         
   0   4   0        441.04        473.32        12.34 o                         
   1   4   0        433.73        406.94        12.02 o                         
   2   4   0        158.71        164.33         8.26 o                         
   3   4   0         13.32         28.27        10.38 o                         
   4   4   0          4.30          4.35         1.07 o                         
   5   4   0         41.05         39.25         2.56 o                         
   6   4   0          0.22          1.89         1.69 o                         
   7   4   0         28.90         29.91         2.86 o                         
   8   4   0          1.76          4.45         2.16 o                         
  -5   5   0         48.71         42.29         6.92 o                         
  -4   5   0         12.18         21.28        14.16 o                         
  -3   5   0         25.30         24.22         3.28 o                         
  -2   5   0        146.21        151.78         8.54 o                         
  -1   5   0         64.60         66.81         5.57 o                         
   0   5   0        138.40        135.52         8.62 o                         
   1   5   0         50.83         47.30         4.84 o                         
   2   5   0         81.79         86.73         2.87 o                         
   3   5   0         41.08         41.42         2.24 o                         
   4   5   0        359.20        368.65         8.05 o                         
   5   5   0         31.64         38.41         2.73 o                         
   6   5   0         17.72         20.56         2.99 o                         
   7   5   0         15.52         15.16         2.39 o                         
  -7   6   0         12.65         13.23         2.08 o                         
  -6   6   0          3.33          3.05         1.70 o                         
  -5   6   0         15.09         13.14         2.42 o                         
  -4   6   0         53.36         51.14         4.20 o                         
  -3   6   0        225.91        224.76         6.17 o                         
  -2   6   0        114.17        120.62         3.76 o                         
  -1   6   0         85.41         85.55         2.57 o                         
   0   6   0        150.24        155.47         3.56 o                         
   1   6   0          9.28          5.93         1.63 o                         
   2   6   0          5.06          6.58         1.07 o                         
   3   6   0          1.05          1.65         1.18 o                         
   4   6   0         48.16         53.01         2.84 o                         
   5   6   0         18.22         17.33         2.43 o                         
   6   6   0         20.70         19.36         2.89 o                         
  -6   7   0         33.86         40.05         3.82 o                         
  -5   7   0         21.55         19.61         2.11 o                         
  -4   7   0         16.98         17.92         1.89 o                         
  -3   7   0        175.90        185.61         4.68 o                         
  -2   7   0        201.56        200.82         5.00 o                         
  -1   7   0        127.52        122.28         3.37 o                         
   0   7   0         32.45         34.66         1.97 o                         
   1   7   0         47.91         47.81         2.37 o                         
   2   7   0         38.45         36.64         2.14 o                         
   3   7   0         55.26         51.00         2.83 o                         
   4   7   0         39.99         31.24         2.90 o                         
   5   7   0          3.90          0.72         1.32 o                         
  -5   8   0          5.84          6.51         1.19 o                         
  -4   8   0         12.45         13.24         1.70 o                         
  -3   8   0          1.42          1.70         0.83 o                         
  -2   8   0         13.08         12.96         1.33 o                         
  -1   8   0         24.84         22.24         1.54 o                         
   0   8   0         26.04         25.40         1.64 o                         
   1   8   0          0.17          1.17         0.84 o                         
   2   8   0          6.55          7.74         1.43 o                         
   3   8   0         20.59         16.64         3.04 o                         
   4   8   0         26.30         18.40         3.03 o                         
  -3   9   0         12.77         15.30         2.18 o                         
  -2   9   0         14.88         14.80         1.05 o                         
  -1   9   0          7.60          6.03         0.85 o                         
   0   9   0         35.87         36.69         1.70 o                         
   1   9   0          9.64          8.92         1.13 o                         
  -2  -9   1          5.23          3.42         1.49 o                         
  -1  -9   1         14.87         15.23         0.97 o                         
   0  -9   1        143.60        156.93         3.22 o                         
   1  -9   1         48.04         53.13         2.47 o                         
   2  -9   1          0.61          1.55         0.57 o                         
   3  -9   1          8.74          9.57         1.37 o                         
  -4  -8   1         25.39         27.91         3.00 o                         
  -3  -8   1         82.79         94.40         4.05 o                         
  -2  -8   1         15.27         14.63         1.34 o                         
  -1  -8   1          1.56          1.51         0.89 o                         
   0  -8   1         45.32         42.03         2.05 o                         
   1  -8   1         89.62         90.79         2.92 o                         
   2  -8   1         48.94         52.21         2.17 o                         
   3  -8   1         17.38         19.78         1.34 o                         
   4  -8   1         12.70         14.82         1.82 o                         
   5  -8   1         36.63         42.58         2.76 o                         
  -5  -7   1         19.09         17.85         2.77 o                         
  -4  -7   1          0.61         -0.98         1.46 o                         
  -3  -7   1         11.25         11.85         2.18 o                         
  -2  -7   1         15.77         15.47         1.54 o                         
  -1  -7   1         84.52         92.17         3.29 o                         
   0  -7   1         37.54         35.15         1.77 o                         
   1  -7   1         25.77         29.08         1.72 o                         
   2  -7   1        135.05        138.16         3.67 o                         
   3  -7   1         33.40         35.62         1.86 o                         
   4  -7   1         23.59         29.81         2.28 o                         
   5  -7   1         24.96         31.04         2.87 o                         
   6  -7   1          4.71          4.64         1.12 o                         
  -6  -6   1         38.63         25.80         3.93 o                         
  -5  -6   1         60.49         59.25         7.36 o                         
  -4  -6   1        159.29        176.83        10.01 o                         
  -3  -6   1         34.47         35.74         4.71 o                         
  -2  -6   1        359.12        342.13         8.86 o                         
  -1  -6   1         25.63         23.05         1.93 o                         
   0  -6   1        165.90        163.41         4.36 o                         
   1  -6   1         52.06         51.91         2.03 o                         
   2  -6   1        103.09        100.89         2.67 o                         
   3  -6   1         11.58          9.01         1.74 o                         
   4  -6   1          7.08          6.26         1.18 o                         
   5  -6   1         17.61         16.44         1.83 o                         
   6  -6   1          2.08          0.65         1.13 o                         
   7  -6   1          0.60          4.36         1.78 o                         
  -3  -5   1         89.99         87.86         7.30 o                         
  -2  -5   1         27.89         29.96         4.72 o                         
  -1  -5   1         42.71         36.90         4.73 o                         
   0  -5   1        394.86        413.91        15.39 o                         
   1  -5   1        354.81        368.47        13.33 o                         
   2  -5   1         10.94         13.80         2.92 o                         
   3  -5   1        133.01        132.12         4.29 o                         
   4  -5   1         29.47         26.61         2.02 o                         
   5  -5   1          7.50          7.60         1.34 o                         
   6  -5   1         54.87         51.08         3.15 o                         
   7  -5   1          4.33          3.38         1.66 o                         
   8  -5   1         18.53         24.05         3.86 o                         
  -4  -4   1         71.31         91.44        12.32 o                         
  -3  -4   1         88.79        105.87        12.11 o                         
  -2  -4   1         84.41         94.98         6.61 o                         
  -1  -4   1        514.64        521.00        13.20 o                         
   0  -4   1          3.59          3.84         1.70 o                         
   1  -4   1        218.70        246.25         9.35 o                         
   2  -4   1        105.55        116.30         6.17 o                         
   3  -4   1          0.61          3.37         2.49 o                         
   4  -4   1         24.35         26.74         8.52 o                         
   5  -4   1        268.87        253.28         5.72 o                         
   6  -4   1          2.24          1.05         1.38 o                         
   7  -4   1         60.99         72.06         4.66 o                         
   8  -4   1         11.25         16.76         3.31 o                         
  -5  -3   1         12.87         29.48        10.40 o                         
  -4  -3   1        284.58        330.27        26.28 o                         
  -3  -3   1        772.05        850.81        45.05 o                         
  -2  -3   1        337.75        379.46         9.63 o                         
  -1  -3   1        267.47        273.23         7.93 o                         
   0  -3   1       1271.71       1303.32        16.10 o                         
   1  -3   1        540.20        533.15        10.55 o                         
   2  -3   1         33.67         31.12         2.69 o                         
   3  -3   1         84.58         92.11         6.02 o                         
   4  -3   1         52.47         34.42         8.29 o                         
   5  -3   1        126.02        120.13         3.51 o                         
   6  -3   1          2.66          4.24         1.20 o                         
   7  -3   1         86.89         86.67         5.28 o                         
   8  -3   1          8.82         14.65         3.01 o                         
   9  -3   1          1.63         -1.76         1.76 o                         
  -6  -2   1        164.12        200.24        26.15 o                         
  -5  -2   1         23.77         13.62         6.78 o                         
  -4  -2   1        353.58        407.52        19.96 o                         
  -3  -2   1        525.93        571.67        16.39 o                         
  -2  -2   1        677.19        690.69        10.46 o                         
  -1  -2   1       3730.70       3561.82        23.23 o                         
   0  -2   1       1732.13       1558.70        22.44 o                         
   1  -2   1       1294.43       1183.70        12.74 o                         
   2  -2   1         26.49         22.75         1.92 o                         
   3  -2   1         73.41         71.82         3.92 o                         
   4  -2   1        478.63        501.02        29.64 o                         
   5  -2   1         22.98         29.58         8.22 o                         
   6  -2   1        108.37        102.56         4.50 o                         
   7  -2   1        100.76        104.46         4.83 o                         
   8  -2   1         45.40         43.36         4.08 o                         
   9  -2   1         16.40         19.23         3.72 o                         
  -6  -1   1          3.82         -3.55        10.55 o                         
  -5  -1   1         79.58         64.97         9.17 o                         
  -4  -1   1        709.32        681.95        25.64 o                         
  -3  -1   1        491.86        477.94         9.11 o                         
  -2  -1   1       1944.28       1729.52        15.65 o                         
  -1  -1   1       2261.67       2146.42        15.34 o                         
   0  -1   1        539.68        505.69         4.92 o                         
   1  -1   1        105.77         93.59         2.48 o                         
   2  -1   1       2311.39       2149.83        28.83 o                         
   3  -1   1        463.86        413.40        13.54 o                         
   4  -1   1        358.19        334.76        18.85 o                         
   5  -1   1        133.43        130.55        18.21 o                         
   6  -1   1        141.03        138.78         6.56 o                         
   7  -1   1          7.44          6.37         1.49 o                         
   8  -1   1         10.13         13.24         2.86 o                         
   9  -1   1          7.11         11.97         3.15 o                         
  -5   0   1        135.00        197.57        23.96 o                         
  -3   0   1        572.06        555.66        44.42 o                         
  -2   0   1        952.76        831.03        15.74 o                         
  -1   0   1       1074.18       1047.61        14.34 o                         
   1   0   1       1048.43       1014.84         8.58 o                         
   2   0   1       1713.20       1628.18        12.48 o                         
   3   0   1         66.33         80.02         9.09 o                         
   4   0   1        408.91        408.76        32.38 o                         
   5   0   1        234.03        246.96        27.63 o                         
   6   0   1         64.92         71.79         3.46 o                         
   7   0   1         64.66         61.83         3.45 o                         
   8   0   1         10.14         13.35         2.58 o                         
   9   0   1         22.74         17.06         3.78 o                         
  -6   1   1        129.20        127.98        23.86 o                         
  -5   1   1        320.52        379.94        18.98 o                         
  -4   1   1         49.98         63.26         8.24 o                         
  -3   1   1        233.63        261.43        10.56 o                         
  -2   1   1        360.58        340.44        10.90 o                         
  -1   1   1        171.83        158.77         3.74 o                         
   0   1   1        556.94        523.16         6.40 o                         
   1   1   1       7591.37       7219.23        49.68 o                         
   2   1   1        115.30        119.85         3.67 o                         
   3   1   1         41.97         34.67         1.81 o                         
   4   1   1        444.40        497.04        72.63 o                         
   5   1   1          7.02         -2.66         6.27 o                         
   6   1   1         83.32         91.46         3.99 o                         
   7   1   1        123.98        153.66         5.18 o                         
   8   1   1          7.90          6.48         2.21 o                         
   9   1   1         51.89         51.47         5.47 o                         
  -6   2   1         38.04         41.18        10.12 o                         
  -5   2   1         65.15         80.54        12.29 o                         
  -4   2   1        262.61        305.04        20.67 o                         
  -3   2   1        390.33        416.24         9.10 o                         
  -2   2   1        200.41        190.43         7.32 o                         
  -1   2   1        335.97        299.11         8.68 o                         
   0   2   1       1605.11       1485.34        15.54 o                         
   1   2   1       1263.87       1195.57        22.74 o                         
   2   2   1       1142.62       1124.74        19.43 o                         
   3   2   1        792.22        804.59        12.70 o                         
   4   2   1        153.99        124.25        21.35 o                         
   5   2   1          5.81          6.20         1.38 o                         
   6   2   1         48.45         48.26         3.07 o                         
   7   2   1         47.03         60.96         3.86 o                         
   8   2   1          1.48          2.39         1.77 o                         
  -6   3   1          5.35         -7.37         7.37 o                         
  -5   3   1        104.95        112.55        15.50 o                         
  -4   3   1        112.84        116.10        11.02 o                         
  -3   3   1        161.54        194.68         7.78 o                         
  -2   3   1       1017.68       1101.27        18.57 o                         
  -1   3   1        274.15        298.78         9.35 o                         
   0   3   1        299.20        292.11         7.39 o                         
   1   3   1        167.17        162.79         6.61 o                         
   2   3   1        194.85        189.00         7.14 o                         
   3   3   1        951.42        926.71        17.04 o                         
   4   3   1        286.67        250.07        32.96 o                         
   5   3   1        165.20        188.06         5.42 o                         
   6   3   1          9.08          7.93         1.78 o                         
   7   3   1         21.81         20.97         2.72 o                         
   8   3   1          2.99         -1.14         5.75 o                         
  -5   4   1         76.00         87.78        11.85 o                         
  -4   4   1         98.16         92.77        11.35 o                         
  -3   4   1        138.05        126.72         9.84 o                         
  -2   4   1        132.78        134.62         7.05 o                         
  -1   4   1        184.25        194.76         7.57 o                         
   0   4   1        396.72        412.02        11.81 o                         
   1   4   1        351.45        353.21        11.49 o                         
   2   4   1        128.35        136.77         7.23 o                         
   3   4   1        128.10        119.74        23.13 o                         
   4   4   1        114.78        122.06         3.81 o                         
   5   4   1        186.42        191.00         6.73 o                         
   6   4   1         20.51         22.71         2.37 o                         
   7   4   1          5.16          1.97         1.37 o                         
  -7   5   1         44.14         48.62         5.71 o                         
  -4   5   1        196.96        190.22        15.20 o                         
  -3   5   1         52.93         53.27         3.07 o                         
  -2   5   1          7.52          5.87         2.90 o                         
  -1   5   1        150.39        157.78         8.65 o                         
   0   5   1         53.72         44.92         5.05 o                         
   1   5   1        225.80        222.22        10.59 o                         
   2   5   1          1.39          1.71         1.31 o                         
   3   5   1         43.84         41.84         2.48 o                         
   4   5   1        110.17        112.06         4.21 o                         
   5   5   1         42.21         39.90         3.02 o                         
   6   5   1        281.87        311.22        10.37 o                         
   7   5   1          1.91         -1.21         1.21 o                         
  -7   6   1          5.82          6.85         2.13 o                         
  -6   6   1          9.98         10.33         2.02 o                         
  -5   6   1          6.29          7.19         2.57 o                         
  -4   6   1         78.82         68.85         4.82 o                         
  -3   6   1        221.23        212.29         5.80 o                         
  -2   6   1          1.20          3.97         2.15 o                         
  -1   6   1        122.47        121.67         3.17 o                         
   0   6   1         59.42         62.02         2.25 o                         
   1   6   1          3.60          3.92         0.90 o                         
   2   6   1        103.07        105.44         3.12 o                         
   3   6   1         47.91         50.53         3.31 o                         
   4   6   1         32.25         32.53         2.25 o                         
   5   6   1         62.07         62.65         3.95 o                         
   6   6   1         30.37         27.38         2.52 o                         
  -6   7   1         10.85          6.45         1.70 o                         
  -5   7   1         15.32         15.43         1.93 o                         
  -4   7   1         33.08         28.65         2.39 o                         
  -3   7   1          0.43          1.72         1.08 o                         
  -2   7   1         30.95         27.55         1.98 o                         
  -1   7   1         12.69         11.44         1.39 o                         
   0   7   1         35.23         29.08         1.88 o                         
   1   7   1         19.44         17.74         1.48 o                         
   2   7   1         26.23         25.91         1.85 o                         
   3   7   1        141.17        151.06         4.48 o                         
   4   7   1         58.84         56.66         3.10 o                         
   5   7   1         36.30         35.56         2.61 o                         
  -5   8   1          5.54          5.54         0.98 o                         
  -4   8   1         27.56         28.49         1.87 o                         
  -3   8   1         23.81         22.15         1.34 o                         
  -2   8   1         35.73         35.37         1.78 o                         
  -1   8   1         17.59         18.99         1.48 o                         
   0   8   1         28.42         29.12         1.68 o                         
   1   8   1          7.70          8.36         1.11 o                         
   2   8   1         19.55         20.73         1.66 o                         
   3   8   1         37.34         31.00         1.96 o                         
  -2   9   1          9.42          8.99         0.83 o                         
  -1   9   1         30.44         30.84         1.48 o                         
   0   9   1         18.58         18.18         1.15 o                         
   1   9   1          6.89          4.90         0.86 o                         
  -2  -9   2          5.70          5.56         1.16 o                         
  -1  -9   2         10.39         10.80         0.95 o                         
   0  -9   2         16.49         17.03         1.23 o                         
   1  -9   2          1.53          0.43         0.56 o                         
   2  -9   2         37.50         36.04         1.94 o                         
   3  -9   2          0.30          0.54         1.27 o                         
   4  -9   2         14.73         16.08         1.66 o                         
  -4  -8   2         24.36         19.96         2.74 o                         
  -3  -8   2         33.41         37.73         2.43 o                         
  -2  -8   2         35.63         38.88         2.01 o                         
  -1  -8   2         20.78         23.76         1.71 o                         
   0  -8   2         45.71         42.98         1.86 o                         
   1  -8   2         57.66         56.44         2.21 o                         
   2  -8   2         24.70         22.00         1.50 o                         
   3  -8   2         16.69         15.82         1.32 o                         
   4  -8   2          7.44         10.49         1.64 o                         
   5  -8   2          4.30          5.53         1.36 o                         
  -5  -7   2         15.85         19.33         3.61 o                         
  -4  -7   2         12.29          8.35         2.26 o                         
  -3  -7   2          6.13          6.06         2.19 o                         
  -2  -7   2          0.15          1.91         1.04 o                         
  -1  -7   2         27.11         28.61         1.79 o                         
   0  -7   2         23.78         21.27         1.48 o                         
   1  -7   2         57.75         57.08         2.31 o                         
   2  -7   2         13.68         12.86         1.28 o                         
   3  -7   2         95.46        103.01         2.80 o                         
   4  -7   2         17.67         19.76         2.13 o                         
   5  -7   2         17.37         18.25         1.60 o                         
   6  -7   2         22.78         28.93         2.59 o                         
  -6  -6   2          6.22          2.93         2.30 o                         
  -5  -6   2          6.14          9.69         4.10 o                         
  -4  -6   2         52.76         37.33         4.17 o                         
  -3  -6   2         57.20         45.50         7.07 o                         
  -2  -6   2          5.21          0.29         2.08 o                         
  -1  -6   2         84.68         84.25         3.18 o                         
   0  -6   2         64.68         63.70         2.35 o                         
   1  -6   2        129.86        133.43         3.05 o                         
   2  -6   2          6.23          6.05         1.00 o                         
   3  -6   2         17.54         19.95         1.79 o                         
   4  -6   2        139.92        126.93         4.36 o                         
   5  -6   2         45.69         52.83         2.69 o                         
   6  -6   2          1.10          1.11         1.03 o                         
   7  -6   2         39.84         47.06         4.24 o                         
  -4  -5   2         37.69         48.88         6.33 o                         
  -3  -5   2         80.90         73.23        11.52 o                         
  -2  -5   2         64.61         60.09         6.11 o                         
  -1  -5   2         56.25         48.58         5.41 o                         
   0  -5   2         90.02        101.28         7.64 o                         
   1  -5   2        220.99        218.37        10.94 o                         
   2  -5   2        116.76        113.70         7.05 o                         
   3  -5   2         45.89         45.64         2.31 o                         
   4  -5   2        143.57        135.16         3.84 o                         
   5  -5   2          3.90          2.21         1.01 o                         
   6  -5   2         12.85         13.50         1.85 o                         
   7  -5   2         40.57         43.58         4.79 o                         
   8  -5   2         28.52         32.51         4.29 o                         
  -4  -4   2         60.66         36.75        16.44 o                         
  -3  -4   2        829.16        876.80        34.59 o                         
  -2  -4   2          0.54          4.07         1.90 o                         
  -1  -4   2         36.89         51.45         4.83 o                         
   0  -4   2        179.42        184.13         8.01 o                         
   1  -4   2        179.62        170.87         7.21 o                         
   2  -4   2        509.50        524.83        12.34 o                         
   3  -4   2          5.33          4.52         2.05 o                         
   4  -4   2         68.22         91.30        15.56 o                         
   5  -4   2        190.31        169.46         4.43 o                         
   6  -4   2         95.22         83.08         3.89 o                         
   7  -4   2         60.60         61.41         5.53 o                         
   8  -4   2          2.95          5.73         1.61 o                         
  -5  -3   2         75.04         89.50        17.65 o                         
  -4  -3   2        136.77        153.94        18.18 o                         
  -3  -3   2        249.22        265.22        16.48 o                         
  -2  -3   2        517.99        546.39        12.89 o                         
  -1  -3   2       1178.20       1250.75        17.78 o                         
   0  -3   2         33.39         32.56         2.99 o                         
   1  -3   2        554.48        580.87        11.11 o                         
   2  -3   2        367.43        401.63         9.25 o                         
   3  -3   2        237.63        230.39         8.56 o                         
   4  -3   2         49.37         50.28        10.79 o                         
   5  -3   2         80.11         73.86         2.83 o                         
   6  -3   2         41.97         41.00         2.65 o                         
   7  -3   2        127.06        123.40         5.69 o                         
   8  -3   2         34.74         37.48         3.52 o                         
   9  -3   2         16.14         27.08         3.54 o                         
  -6  -2   2         73.41        104.38        22.54 o                         
  -5  -2   2          4.86         -5.06         5.06 o                         
  -4  -2   2        105.02        118.36        12.32 o                         
  -3  -2   2        436.19        481.68        14.15 o                         
  -2  -2   2       1178.68       1190.84        13.96 o                         
  -1  -2   2        828.03        757.29         9.96 o                         
   0  -2   2       2507.90       2353.49        25.83 o                         
   1  -2   2       1433.55       1365.16        15.45 o                         
   2  -2   2        306.46        302.91         7.11 o                         
   3  -2   2        293.79        326.53         8.43 o                         
   4  -2   2         23.92         32.40         8.29 o                         
   5  -2   2        216.02        207.31        30.44 o                         
   6  -2   2        203.38        189.44         8.03 o                         
   7  -2   2         14.67         12.96         2.09 o                         
   8  -2   2         19.85         21.25         2.50 o                         
   9  -2   2         21.94         25.58         4.07 o                         
  -6  -1   2        118.29        137.56        23.99 o                         
  -5  -1   2         21.22         25.35         7.80 o                         
  -4  -1   2        730.66        676.09        24.64 o                         
  -3  -1   2        199.03        191.77         8.46 o                         
  -2  -1   2       1081.15       1008.90         8.87 o                         
  -1  -1   2       8699.53       8288.65        36.94 o                         
   0  -1   2        684.80        659.08         8.72 o                         
   1  -1   2        719.55        689.24         9.18 o                         
   2  -1   2        817.93        794.87         9.30 o                         
   3  -1   2       1103.14       1075.21        23.74 o                         
   4  -1   2        361.38        361.74        25.80 o                         
   5  -1   2        267.11        306.59        41.78 o                         
   6  -1   2         18.44         23.14         2.23 o                         
   7  -1   2        128.25        135.38         4.79 o                         
   8  -1   2         65.71         69.18         4.58 o                         
   9  -1   2          6.89          8.19         2.66 o                         
  -5   0   2        242.99        245.43        23.99 o                         
  -4   0   2        195.99        283.06        24.64 o                         
  -3   0   2        921.69       1068.61        34.93 o                         
  -2   0   2        460.14        454.08         5.26 o                         
  -1   0   2        381.48        351.25         7.04 o                         
   0   0   2       2726.93       2642.49        12.68 o                         
   1   0   2       1853.08       1768.82        18.76 o                         
   2   0   2        495.81        503.59         7.15 o                         
   3   0   2        175.31        154.62         3.60 o                         
   4   0   2        146.50        156.82        24.73 o                         
   5   0   2        131.45        135.67        25.13 o                         
   6   0   2         24.55         28.85         2.54 o                         
   7   0   2         11.35         12.10         2.11 o                         
   8   0   2          3.25          0.91         1.59 o                         
   9   0   2         76.86         80.45         7.06 o                         
  -6   1   2         70.43         57.58        11.40 o                         
  -5   1   2        260.93        265.00        20.70 o                         
  -4   1   2        187.23        234.50        12.26 o                         
  -3   1   2         26.34         26.58         2.78 o                         
  -2   1   2       1188.31       1142.69        37.68 o                         
  -1   1   2       2014.70       1863.61        31.68 o                         
   0   1   2         54.51         53.76         2.42 o                         
   1   1   2       1921.31       1812.13        22.90 o                         
   2   1   2       1307.82       1334.61        13.88 o                         
   3   1   2        443.41        508.96         7.96 o                         
   4   1   2         24.20         23.84         7.08 o                         
   5   1   2        281.46        329.24        12.51 o                         
   6   1   2         25.24         29.62         2.42 o                         
   7   1   2         15.37         14.01         2.20 o                         
   8   1   2         25.77         24.27         3.29 o                         
   9   1   2         12.30          9.87         2.67 o                         
  -6   2   2          4.49         19.97         5.72 o                         
  -5   2   2         26.12         26.14         7.18 o                         
  -4   2   2         25.60         23.57         6.09 o                         
  -3   2   2         29.86         39.27         2.82 o                         
  -2   2   2        883.05        957.37        14.98 o                         
  -1   2   2        568.47        583.09         9.54 o                         
   0   2   2        414.30        409.33         7.81 o                         
   1   2   2        781.16        736.19        10.33 o                         
   2   2   2        693.86        713.94        11.97 o                         
   3   2   2         64.71         60.44         3.99 o                         
   4   2   2         40.39         38.59        12.62 o                         
   5   2   2          4.41          6.51         1.39 o                         
   6   2   2          3.27          3.70         1.64 o                         
   7   2   2          0.11          1.35         1.75 o                         
   8   2   2         13.20         18.95         3.27 o                         
  -5   3   2         32.97         35.22         7.48 o                         
  -4   3   2        120.54        130.38        14.81 o                         
  -3   3   2         97.27        100.97         5.94 o                         
  -2   3   2         74.52         75.07         5.07 o                         
  -1   3   2         67.24         78.87         4.71 o                         
   0   3   2        292.32        282.17         8.23 o                         
   1   3   2        179.94        181.35         7.18 o                         
   2   3   2        356.90        365.56        10.42 o                         
   3   3   2        895.22        866.33        17.46 o                         
   4   3   2        229.61        250.14         9.50 o                         
   5   3   2        166.44        168.14         5.18 o                         
   6   3   2          3.62          5.89         1.49 o                         
   7   3   2          8.83          6.34         1.79 o                         
   8   3   2          2.80          1.73         1.48 o                         
  -5   4   2         85.33         93.21        12.44 o                         
  -4   4   2        131.48        134.87        11.88 o                         
  -3   4   2         30.23         33.42         3.64 o                         
  -2   4   2         20.24         19.78         2.72 o                         
  -1   4   2        104.72        108.83         5.91 o                         
   0   4   2         64.22         53.43         4.48 o                         
   1   4   2         22.24         17.32         2.96 o                         
   2   4   2        112.58        101.45         6.61 o                         
   3   4   2         44.10         43.13         2.33 o                         
   4   4   2        170.03        175.02         5.10 o                         
   5   4   2        295.81        323.81         8.31 o                         
   6   4   2         18.40         17.92         2.37 o                         
   7   4   2         17.99         14.35         2.42 o                         
  -7   5   2         16.65         20.35         3.93 o                         
  -6   5   2          4.36          8.96         3.41 o                         
  -5   5   2         24.77         19.42         4.44 o                         
  -4   5   2         39.54         38.93         3.87 o                         
  -3   5   2         92.12         83.90         3.41 o                         
  -2   5   2        224.29        221.68         5.53 o                         
  -1   5   2        129.59        138.84         8.24 o                         
   0   5   2         44.21         41.64         5.00 o                         
   1   5   2        119.34        128.87         3.10 o                         
   2   5   2        209.96        215.40         4.99 o                         
   3   5   2         65.46         76.09         3.92 o                         
   4   5   2         53.02         56.31         3.08 o                         
   5   5   2         17.27         21.27         2.31 o                         
   6   5   2         54.65         58.51         4.49 o                         
   7   5   2          8.31          8.83         1.95 o                         
  -7   6   2          2.93          8.85         2.19 o                         
  -6   6   2         14.55         13.82         2.45 o                         
  -5   6   2         49.69         43.69         4.53 o                         
  -4   6   2         31.87         29.04         3.22 o                         
  -3   6   2        166.69        163.35         4.69 o                         
  -2   6   2         75.70         77.36         3.15 o                         
  -1   6   2         82.03         92.63         3.24 o                         
   0   6   2        142.14        138.62         3.24 o                         
   1   6   2         26.58         26.56         1.70 o                         
   2   6   2        523.14        532.65         9.05 o                         
   3   6   2         99.55         98.68         4.14 o                         
   4   6   2         35.62         35.52         2.44 o                         
   5   6   2         42.88         41.62         3.10 o                         
   6   6   2        124.10        114.71         4.48 o                         
  -6   7   2          6.04          6.57         1.25 o                         
  -5   7   2         30.47         33.16         2.50 o                         
  -4   7   2          2.61          2.33         1.06 o                         
  -3   7   2         58.37         62.01         2.47 o                         
  -2   7   2         13.40         12.87         1.45 o                         
  -1   7   2        136.61        143.41         3.98 o                         
   0   7   2          3.10          3.79         1.01 o                         
   1   7   2         41.93         42.21         2.10 o                         
   2   7   2          3.33          4.24         1.05 o                         
   3   7   2         14.83         14.71         1.59 o                         
   4   7   2         27.44         24.19         1.96 o                         
   5   7   2         20.35         19.97         3.16 o                         
  -5   8   2          9.54          9.07         1.31 o                         
  -4   8   2         13.38         12.51         1.26 o                         
  -3   8   2          4.06          5.66         0.81 o                         
  -2   8   2         46.59         46.27         2.03 o                         
  -1   8   2         38.49         40.04         2.11 o                         
   0   8   2         38.46         37.97         2.09 o                         
   1   8   2          6.54          7.40         1.21 o                         
   2   8   2          3.37          4.18         0.97 o                         
   3   8   2         38.73         30.71         2.00 o                         
  -1   9   2          8.28          8.38         0.97 o                         
   0   9   2          0.02          1.98         2.44 o                         
  -2  -9   3          7.40          5.81         1.20 o                         
  -1  -9   3         42.63         43.66         1.72 o                         
   0  -9   3        116.58        134.51         3.16 o                         
   1  -9   3          0.15         -0.15         0.66 o                         
   2  -9   3         11.27         10.61         0.90 o                         
   3  -9   3          3.70          3.28         0.90 o                         
   4  -9   3          7.93         11.40         2.95 o                         
  -4  -8   3         26.50         29.19         2.10 o                         
  -3  -8   3         39.81         44.45         2.88 o                         
  -2  -8   3          5.29          5.39         0.98 o                         
  -1  -8   3         18.23         14.20         1.31 o                         
   0  -8   3         11.24         10.65         1.10 o                         
   1  -8   3         28.07         28.64         1.66 o                         
   2  -8   3         75.24         81.00         2.72 o                         
   3  -8   3          7.87          5.36         1.01 o                         
   4  -8   3         14.94         18.29         1.76 o                         
   5  -8   3          1.79          3.75         1.53 o                         
  -5  -7   3          1.71          2.38         1.59 o                         
  -4  -7   3          0.81         -1.54         1.54 o                         
  -3  -7   3          8.66          6.57         1.96 o                         
  -2  -7   3         33.77         31.12         1.99 o                         
  -1  -7   3         77.15         74.50         2.86 o                         
   0  -7   3         27.97         29.91         1.70 o                         
   1  -7   3         78.27         79.53         2.83 o                         
   2  -7   3         36.73         38.66         1.97 o                         
   3  -7   3        193.05        197.23         4.02 o                         
   4  -7   3         49.07         52.43         2.70 o                         
   5  -7   3          9.84          8.63         1.26 o                         
   6  -7   3         24.89         26.70         3.15 o                         
  -6  -6   3         21.60         14.32         3.43 o                         
  -5  -6   3         42.95         33.17         5.09 o                         
  -4  -6   3          0.80          2.78         2.87 o                         
  -3  -6   3         17.57         18.38         4.92 o                         
  -2  -6   3         22.24         12.92         2.42 o                         
  -1  -6   3          0.18         -0.96         0.96 o                         
   0  -6   3         15.55         15.85         1.79 o                         
   1  -6   3         71.63         69.84         2.19 o                         
   2  -6   3         13.21         10.62         1.17 o                         
   3  -6   3         34.84         31.17         1.68 o                         
   4  -6   3        132.35        121.94         3.96 o                         
   5  -6   3        149.18        147.87         5.13 o                         
   6  -6   3         21.62         25.91         2.66 o                         
   7  -6   3         31.41         39.86         3.91 o                         
  -4  -5   3        286.73        281.54        22.72 o                         
  -3  -5   3         68.00         64.65        10.74 o                         
  -2  -5   3         85.46         73.83         7.54 o                         
  -1  -5   3        127.74        122.80         8.51 o                         
   0  -5   3        155.62        157.32         9.47 o                         
   1  -5   3         12.32         12.08         2.48 o                         
   2  -5   3         63.26         61.09         5.64 o                         
   3  -5   3        144.19        147.85         3.58 o                         
   4  -5   3         96.76         93.51         3.05 o                         
   5  -5   3         81.59         71.86         2.96 o                         
   6  -5   3         21.28         30.88         2.80 o                         
   7  -5   3         23.00         24.88         3.84 o                         
   8  -5   3          0.48          0.32         1.94 o                         
  -4  -4   3        150.40        144.50        14.77 o                         
  -3  -4   3         86.11         79.87        11.46 o                         
  -2  -4   3         13.78         13.56         3.04 o                         
  -1  -4   3        973.79        988.27        18.68 o                         
   0  -4   3         46.53         46.66         3.79 o                         
   1  -4   3        376.41        382.62        10.97 o                         
   2  -4   3        154.04        164.13         7.10 o                         
   3  -4   3         36.03         28.12         4.24 o                         
   4  -4   3         24.58         20.51         3.40 o                         
   5  -4   3         83.24         78.28         2.88 o                         
   6  -4   3         69.86         65.14         3.34 o                         
   7  -4   3          0.38          2.36         1.76 o                         
   8  -4   3          0.11         -0.45         1.53 o                         
  -5  -3   3         86.10         88.77        16.53 o                         
  -4  -3   3         39.18         51.11         7.49 o                         
  -3  -3   3        474.01        519.75        29.35 o                         
  -2  -3   3        356.68        348.05         9.51 o                         
  -1  -3   3        446.24        438.11        11.50 o                         
   0  -3   3         58.35         58.33         3.63 o                         
   1  -3   3        701.92        738.70        10.98 o                         
   2  -3   3         15.31         16.98         2.32 o                         
   3  -3   3       1256.68       1258.94        18.32 o                         
   4  -3   3         19.67         12.87         7.48 o                         
   5  -3   3         39.64         33.18         1.96 o                         
   6  -3   3         82.64         73.43         3.14 o                         
   7  -3   3         72.35         66.38         5.14 o                         
   8  -3   3          5.79          8.43         1.91 o                         
  -6  -2   3          9.27         14.89        10.16 o                         
  -5  -2   3        491.58        569.72        29.74 o                         
  -4  -2   3        207.60        230.55        21.27 o                         
  -3  -2   3        216.42        263.03        11.07 o                         
  -2  -2   3       1232.37       1240.82        13.31 o                         
  -1  -2   3        890.49        875.68        10.35 o                         
   0  -2   3        105.41        116.08         3.71 o                         
   1  -2   3        403.72        376.63         6.67 o                         
   2  -2   3        189.15        176.63         5.79 o                         
   3  -2   3        114.66        117.52         5.72 o                         
   4  -2   3          7.95          7.76         6.51 o                         
   5  -2   3        617.05        604.86        33.21 o                         
   6  -2   3        150.57        146.76         5.24 o                         
   7  -2   3        219.80        215.66         7.60 o                         
   8  -2   3         17.83         17.51         2.90 o                         
   9  -2   3         55.42         61.85         5.73 o                         
  -6  -1   3        111.88        101.31        21.14 o                         
  -5  -1   3        205.23        244.92        30.29 o                         
  -4  -1   3         35.88         27.97         5.80 o                         
  -3  -1   3        343.67        352.89        11.94 o                         
  -2  -1   3        294.83        268.43         4.86 o                         
  -1  -1   3        596.03        567.55         6.39 o                         
   0  -1   3        205.80        192.75         3.76 o                         
   1  -1   3       2380.31       2184.88        12.87 o                         
   2  -1   3        110.23        113.30         3.83 o                         
   3  -1   3         28.26         24.34         2.07 o                         
   4  -1   3        276.13        280.25        21.43 o                         
   5  -1   3          8.32          3.81         4.60 o                         
   6  -1   3        148.29        141.07         5.78 o                         
   7  -1   3         25.61         25.85         3.03 o                         
   8  -1   3          5.46          4.11         1.77 o                         
   9  -1   3         14.30         11.68         2.86 o                         
  -6   0   3         45.10         69.20        17.10 o                         
  -5   0   3        101.74        104.36        15.54 o                         
  -4   0   3        449.72        483.23        37.70 o                         
  -3   0   3        331.32        321.77        44.90 o                         
  -2   0   3          1.75          2.27         0.64 o                         
  -1   0   3       1122.18       1052.13        20.27 o                         
   0   0   3       2367.88       2298.27        14.75 o                         
   1   0   3       1056.16        981.45         9.12 o                         
   2   0   3        134.08        122.90         3.95 o                         
   3   0   3        767.03        807.26        10.70 o                         
   4   0   3         16.37         22.50         6.49 o                         
   5   0   3         29.79         22.61         7.54 o                         
   6   0   3        171.84        178.24         7.46 o                         
   7   0   3          7.90          7.60         2.09 o                         
   8   0   3          8.13          9.07         1.88 o                         
   9   0   3          1.49         -0.33         1.59 o                         
  -6   1   3         12.19          9.25        11.06 o                         
  -5   1   3          8.71         20.78         6.42 o                         
  -4   1   3          0.80          1.01         2.05 o                         
  -3   1   3        787.65        878.35        21.92 o                         
  -2   1   3          5.72          6.43         1.28 o                         
  -1   1   3         67.59         62.79         2.86 o                         
   0   1   3        126.06        113.01         3.63 o                         
   1   1   3        213.68        197.07         4.55 o                         
   2   1   3        158.94        161.86         4.98 o                         
   3   1   3       1107.20       1211.85        15.01 o                         
   4   1   3          7.94          5.40         4.21 o                         
   5   1   3         19.55         22.87         1.80 o                         
   6   1   3         36.78         43.29         2.81 o                         
   7   1   3         26.47         36.51         3.36 o                         
   8   1   3          2.18          1.33         2.04 o                         
  -6   2   3        327.05        343.62        23.33 o                         
  -5   2   3         51.37         57.28        12.82 o                         
  -4   2   3        148.90        166.75        12.84 o                         
  -3   2   3       1149.13       1346.96        27.59 o                         
  -2   2   3        885.35        943.87        13.16 o                         
  -1   2   3        800.07        820.13        12.28 o                         
   0   2   3          7.62          6.36         1.45 o                         
   1   2   3       1638.12       1604.85        15.48 o                         
   2   2   3        148.26        138.31         5.71 o                         
   3   2   3         20.48         21.04         2.47 o                         
   4   2   3          1.48         -1.86         5.06 o                         
   5   2   3         93.20        114.34         5.54 o                         
   6   2   3         14.95         10.68         1.98 o                         
   7   2   3        121.88        129.05         5.68 o                         
   8   2   3         11.28         10.31         2.36 o                         
  -5   3   3        155.18        155.78        16.73 o                         
  -4   3   3         42.62         50.43         7.93 o                         
  -3   3   3        133.34        139.79         6.63 o                         
  -2   3   3        261.64        299.04         9.67 o                         
  -1   3   3        460.87        449.66        27.07 o                         
   0   3   3        366.00        397.91        10.32 o                         
   1   3   3        183.03        161.16         6.58 o                         
   2   3   3        284.45        285.95         9.72 o                         
   3   3   3         33.68         45.89         4.31 o                         
   4   3   3        286.75        287.85         7.68 o                         
   5   3   3         41.46         40.15         2.70 o                         
   6   3   3         22.31         23.35         2.81 o                         
   7   3   3         14.67         18.11         2.37 o                         
   8   3   3         11.50          8.53         1.81 o                         
  -5   4   3         39.61         63.60        14.14 o                         
  -4   4   3        110.55        108.62         7.80 o                         
  -3   4   3        206.69        198.04         8.62 o                         
  -2   4   3         50.60         43.68         4.27 o                         
  -1   4   3          8.25          3.37         2.33 o                         
   0   4   3         21.50         16.39         3.07 o                         
   1   4   3        142.51        144.46         7.85 o                         
   2   4   3        330.05        325.17        11.97 o                         
   3   4   3         10.62          9.91         1.29 o                         
   4   4   3        119.39        119.88         4.31 o                         
   5   4   3        273.54        283.74        10.84 o                         
   6   4   3         14.52         16.70         2.25 o                         
   7   4   3         18.37         16.95         2.34 o                         
  -5   5   3         82.32         83.04         9.22 o                         
  -4   5   3        171.62        155.21         8.25 o                         
  -3   5   3         22.21         16.26         2.61 o                         
  -2   5   3        120.01        123.25         3.56 o                         
  -1   5   3          0.94          0.77         1.41 o                         
   0   5   3        224.78        234.00         4.26 o                         
   1   5   3        299.40        314.16         5.12 o                         
   2   5   3        106.97        101.37         2.68 o                         
   3   5   3        209.98        220.37         5.12 o                         
   4   5   3         12.45         12.39         1.76 o                         
   5   5   3         26.50         23.75         2.34 o                         
   6   5   3         87.87         93.43         5.26 o                         
  -7   6   3          4.94          1.38         1.74 o                         
  -6   6   3         14.53         14.87         3.59 o                         
  -5   6   3         26.14         19.59         2.49 o                         
  -4   6   3         17.17         15.42         2.68 o                         
  -3   6   3        201.87        212.80         5.07 o                         
  -2   6   3         35.54         33.07         2.21 o                         
  -1   6   3        337.28        358.95         6.75 o                         
   0   6   3         88.37         88.74         3.11 o                         
   1   6   3        109.85        110.05         3.13 o                         
   2   6   3         90.40         91.48         2.81 o                         
   3   6   3         46.48         53.95         3.30 o                         
   4   6   3         51.15         50.37         2.76 o                         
   5   6   3         24.51         27.39         2.43 o                         
  -6   7   3          9.35          8.19         1.89 o                         
  -5   7   3         13.77         13.84         1.40 o                         
  -4   7   3         11.52          8.79         2.26 o                         
  -3   7   3         23.69         23.86         1.70 o                         
  -2   7   3          3.16          4.43         0.96 o                         
  -1   7   3        104.11        107.62         3.23 o                         
   0   7   3         42.33         49.03         2.37 o                         
   1   7   3         14.47         12.01         1.38 o                         
   2   7   3         46.08         46.49         2.40 o                         
   3   7   3          4.55          4.98         1.01 o                         
   4   7   3         20.52         17.37         1.53 o                         
  -4   8   3         16.51         15.39         2.77 o                         
  -3   8   3         18.27         16.31         1.15 o                         
  -2   8   3         34.02         34.43         1.66 o                         
  -1   8   3         11.42         12.71         1.19 o                         
   0   8   3         12.12         13.14         1.29 o                         
   1   8   3         51.60         54.73         2.20 o                         
   2   8   3         12.41         11.28         1.28 o                         
   3   8   3          6.81          2.96         1.33 o                         
  -2  -9   4         14.64         17.51         1.78 o                         
  -1  -9   4         81.44         82.43         3.66 o                         
   0  -9   4          7.15          5.91         0.81 o                         
   1  -9   4          7.14          6.00         0.83 o                         
   2  -9   4         13.29         15.09         1.08 o                         
   3  -9   4          8.53         11.78         1.50 o                         
   4  -9   4         10.02         12.92         3.78 o                         
  -4  -8   4          0.83          3.03         1.28 o                         
  -3  -8   4         19.69         21.27         2.18 o                         
  -2  -8   4          3.85          1.83         0.93 o                         
  -1  -8   4          8.76          6.41         0.94 o                         
   0  -8   4          3.28          4.07         0.92 o                         
   1  -8   4         23.07         23.55         1.53 o                         
   2  -8   4          6.00          7.13         1.13 o                         
   3  -8   4          0.24          0.66         0.88 o                         
   4  -8   4         10.12         10.50         1.56 o                         
   5  -8   4         18.09         21.59         2.44 o                         
  -5  -7   4          9.87         11.75         2.67 o                         
  -4  -7   4         10.73         10.09         2.05 o                         
  -3  -7   4          7.95          6.49         2.88 o                         
  -2  -7   4          4.39          2.05         0.94 o                         
  -1  -7   4         30.39         33.72         1.97 o                         
   0  -7   4         12.90         11.31         1.32 o                         
   1  -7   4         50.63         53.52         2.22 o                         
   2  -7   4         35.65         33.59         1.59 o                         
   3  -7   4         24.66         23.61         1.36 o                         
   4  -7   4         19.27         16.90         1.69 o                         
   5  -7   4          6.61          9.04         1.35 o                         
   6  -7   4          1.00          2.17         2.46 o                         
  -6  -6   4         66.06         72.51         7.13 o                         
  -5  -6   4        269.63        269.79        13.19 o                         
  -4  -6   4         66.59         78.51         8.86 o                         
  -3  -6   4         32.79         31.79         4.24 o                         
  -2  -6   4         20.97         12.40         2.39 o                         
  -1  -6   4         45.48         46.79         2.15 o                         
   0  -6   4         14.41         13.98         1.29 o                         
   1  -6   4        132.94        132.44         2.72 o                         
   2  -6   4         60.03         54.19         2.15 o                         
   3  -6   4         10.20          9.07         0.96 o                         
   4  -6   4          8.63         10.03         1.31 o                         
   5  -6   4         15.83         16.13         1.60 o                         
   6  -6   4         36.58         35.37         3.77 o                         
   7  -6   4          8.00          8.38         1.99 o                         
  -4  -5   4        335.76        373.68        25.65 o                         
  -3  -5   4         25.80          8.42         7.75 o                         
  -2  -5   4         46.76         43.18         4.72 o                         
  -1  -5   4        184.85        195.36         8.91 o                         
   0  -5   4         19.71          9.23         2.44 o                         
   1  -5   4        216.38        235.28        10.08 o                         
   2  -5   4        184.40        182.67         9.09 o                         
   3  -5   4         33.63         33.00         1.69 o                         
   4  -5   4         60.19         51.28         2.28 o                         
   5  -5   4        384.71        359.31         6.10 o                         
   6  -5   4         85.29         83.19         4.30 o                         
   7  -5   4         11.43         12.76         2.98 o                         
   8  -5   4         17.55         15.22         2.60 o                         
  -4  -4   4         94.29        101.18        10.64 o                         
  -3  -4   4        374.78        416.68        23.61 o                         
  -2  -4   4        184.67        189.51         8.41 o                         
  -1  -4   4        114.39        106.04         5.84 o                         
   0  -4   4        145.27        164.02         7.02 o                         
   1  -4   4        412.98        408.85        11.65 o                         
   2  -4   4         17.25         12.82         2.15 o                         
   3  -4   4         35.66         39.07         4.08 o                         
   4  -4   4         65.64         60.61         2.76 o                         
   5  -4   4        135.68        122.46         3.98 o                         
   6  -4   4        518.24        482.91        14.01 o                         
   7  -4   4          9.07          8.52         1.82 o                         
   8  -4   4          7.39          7.69         1.74 o                         
  -5  -3   4         36.80         27.16        12.29 o                         
  -4  -3   4         23.09         24.09        11.12 o                         
  -3  -3   4        906.51        965.47        34.21 o                         
  -2  -3   4        378.94        373.36        10.02 o                         
  -1  -3   4         39.14         41.94         3.03 o                         
   0  -3   4       1054.74       1120.51        13.31 o                         
   1  -3   4         33.00         34.13         2.62 o                         
   2  -3   4        220.99        266.28         8.29 o                         
   3  -3   4         88.04         77.82         5.50 o                         
   4  -3   4         32.94         48.96        14.89 o                         
   5  -3   4         18.41         17.57         1.57 o                         
   6  -3   4        130.29        125.81         4.43 o                         
   7  -3   4        108.09         99.70         5.62 o                         
   8  -3   4         30.60         28.19         3.76 o                         
  -5  -2   4         75.28        102.15        20.01 o                         
  -4  -2   4        134.76        154.44        13.65 o                         
  -3  -2   4        167.08        166.67         9.83 o                         
  -2  -2   4        397.50        396.34         7.28 o                         
  -1  -2   4         80.88         81.96         3.36 o                         
   0  -2   4        416.52        397.01         6.96 o                         
   1  -2   4        547.86        537.60         8.40 o                         
   2  -2   4        463.47        471.39         8.86 o                         
   3  -2   4        333.79        366.51         9.66 o                         
   4  -2   4        108.02        142.27        24.60 o                         
   5  -2   4        153.09        155.18         7.40 o                         
   6  -2   4        216.33        197.33         6.41 o                         
   7  -2   4         77.78         74.93         4.47 o                         
   8  -2   4          7.44          4.71         1.92 o                         
   9  -2   4         44.01         40.26         4.37 o                         
  -6  -1   4         40.59         50.49        15.87 o                         
  -5  -1   4         74.90         63.82        14.43 o                         
  -4  -1   4        154.51        150.90        21.82 o                         
  -3  -1   4        184.30        190.33         8.61 o                         
  -2  -1   4       1012.89       1001.93        16.68 o                         
  -1  -1   4       1252.57       1149.15        20.80 o                         
   0  -1   4        692.14        619.98        12.12 o                         
   1  -1   4         31.05         23.75         1.64 o                         
   2  -1   4        310.75        293.75         6.39 o                         
   3  -1   4         81.99         81.77         4.10 o                         
   4  -1   4        325.16        376.18        25.19 o                         
   5  -1   4         18.90         15.89         1.96 o                         
   6  -1   4        212.95        223.44         7.54 o                         
   7  -1   4         52.94         44.91         4.26 o                         
   8  -1   4          4.55          4.55         1.61 o                         
   9  -1   4         26.90         22.29         3.23 o                         
  -6   0   4        112.73        114.56        24.87 o                         
  -5   0   4        117.98        125.11        17.62 o                         
  -4   0   4        169.03        185.46        18.24 o                         
  -3   0   4        395.77        439.45        86.34 o                         
  -2   0   4        240.89        256.76         5.73 o                         
  -1   0   4         70.45         69.92         3.12 o                         
   0   0   4        195.01        169.84         4.49 o                         
   1   0   4       1169.62       1076.16        10.99 o                         
   2   0   4          8.57          6.91         1.08 o                         
   3   0   4         69.83         89.06         3.99 o                         
   4   0   4         32.26         28.81         8.04 o                         
   5   0   4         68.59         64.19         3.09 o                         
   6   0   4        316.93        313.98        10.84 o                         
   7   0   4         64.40         63.33         4.38 o                         
   8   0   4          9.86          8.86         1.82 o                         
  -6   1   4        289.43        284.83        25.93 o                         
  -5   1   4         64.67         59.25        11.08 o                         
  -4   1   4        186.67        212.51        12.03 o                         
  -3   1   4        228.28        248.69         5.94 o                         
  -2   1   4          7.80          8.44         1.60 o                         
  -1   1   4         35.92         38.12         2.78 o                         
   0   1   4        543.12        533.94         8.62 o                         
   1   1   4          9.45         10.78         1.24 o                         
   2   1   4          9.28          9.48         1.34 o                         
   3   1   4         21.94         19.86         2.14 o                         
   4   1   4        183.66        199.08        20.92 o                         
   5   1   4          3.90          4.87         1.12 o                         
   6   1   4         43.35         36.33         3.14 o                         
   7   1   4         56.58         65.30         4.21 o                         
   8   1   4         29.89         37.65         4.01 o                         
  -6   2   4        198.74        188.52        30.59 o                         
  -5   2   4        230.93        195.06        20.60 o                         
  -4   2   4        123.56        116.54        11.47 o                         
  -3   2   4         51.83         58.79         3.52 o                         
  -2   2   4        285.27        309.49         7.85 o                         
  -1   2   4        391.11        411.29         8.90 o                         
   0   2   4        319.32        352.38         8.07 o                         
   1   2   4         53.16         47.85         2.86 o                         
   2   2   4        546.27        541.18        12.08 o                         
   3   2   4        208.30        214.01         7.85 o                         
   4   2   4        197.93        210.15         8.68 o                         
   5   2   4          1.50          2.81         1.29 o                         
   6   2   4         39.67         40.47         2.92 o                         
   7   2   4         19.93         17.98         2.46 o                         
   8   2   4          9.31         10.75         3.90 o                         
  -5   3   4        197.92        222.89        18.91 o                         
  -4   3   4         68.58         73.16         9.84 o                         
  -3   3   4         21.68         24.43         2.83 o                         
  -2   3   4        394.18        429.93        11.38 o                         
  -1   3   4         80.42         74.63         4.42 o                         
   0   3   4        207.76        222.34         7.81 o                         
   1   3   4        184.08        174.07         7.86 o                         
   2   3   4         11.59          5.74         2.31 o                         
   3   3   4        103.94        104.12         6.71 o                         
   4   3   4        188.98        185.02         4.69 o                         
   5   3   4          4.46          2.32         1.33 o                         
   6   3   4         17.82         22.97         2.38 o                         
   7   3   4         14.09         13.06         2.35 o                         
   8   3   4          8.71          8.54         2.07 o                         
  -4   4   4        404.09        443.92        22.53 o                         
  -3   4   4        110.99        103.47         6.44 o                         
  -2   4   4        240.83        257.84        10.07 o                         
  -1   4   4        176.15        188.20         9.13 o                         
   0   4   4         28.86         21.07         3.03 o                         
   1   4   4         59.51         62.36         5.28 o                         
   2   4   4         33.75         38.49         2.26 o                         
   3   4   4        123.19        128.36         3.71 o                         
   4   4   4        180.76        180.21         4.50 o                         
   5   4   4          7.30          4.48         1.54 o                         
   6   4   4         27.90         31.57         3.08 o                         
   7   4   4          7.01          4.64         1.77 o                         
  -6   5   4         16.14         14.87         3.61 o                         
  -5   5   4          4.70         -1.18         2.53 o                         
  -4   5   4          5.94          3.95         2.02 o                         
  -3   5   4        106.03         97.78         4.81 o                         
  -2   5   4         19.63         16.80         2.13 o                         
  -1   5   4         44.60         44.60         2.21 o                         
   0   5   4        177.20        180.48         3.70 o                         
   1   5   4        171.52        183.50         3.79 o                         
   2   5   4        229.74        237.30         4.27 o                         
   3   5   4         47.94         47.48         2.53 o                         
   4   5   4         16.55         18.65         1.86 o                         
   5   5   4         39.39         41.13         3.09 o                         
   6   5   4          0.31          1.18         1.89 o                         
  -7   6   4         18.15         19.02         2.59 o                         
  -6   6   4          0.75          0.49         1.24 o                         
  -5   6   4         41.75         36.58         3.09 o                         
  -4   6   4         39.25         39.16         3.24 o                         
  -3   6   4        103.42        109.51         3.88 o                         
  -2   6   4         67.43         59.85         2.67 o                         
  -1   6   4         37.52         39.80         2.06 o                         
   0   6   4          3.29          3.28         0.96 o                         
   1   6   4         92.02         98.85         3.22 o                         
   2   6   4        126.46        131.11         3.42 o                         
   3   6   4        126.10        129.76         4.04 o                         
   4   6   4         18.08         18.73         2.75 o                         
   5   6   4          0.75          1.91         0.99 o                         
  -5   7   4          6.41          3.48         1.02 o                         
  -4   7   4         11.94         11.16         1.46 o                         
  -3   7   4          4.69          4.69         0.93 o                         
  -2   7   4         13.44         13.41         1.26 o                         
  -1   7   4         27.42         29.20         1.76 o                         
   0   7   4         99.70        108.67         3.69 o                         
   1   7   4         16.50         18.03         1.57 o                         
   2   7   4          2.51          3.01         1.22 o                         
   3   7   4         47.43         43.80         3.78 o                         
   4   7   4         25.37         16.85         2.04 o                         
  -4   8   4          6.25          5.61         1.85 o                         
  -3   8   4          6.25          5.00         0.80 o                         
  -2   8   4         15.61         15.24         1.26 o                         
  -1   8   4          7.90          8.16         0.96 o                         
   0   8   4         25.31         25.67         1.50 o                         
   1   8   4         27.27         26.71         1.52 o                         
   2   8   4         11.77          8.52         1.31 o                         
  -2  -9   5         12.98         12.50         1.59 o                         
  -1  -9   5         11.42          9.49         0.84 o                         
   0  -9   5          9.93         10.13         0.89 o                         
   1  -9   5          2.74          3.60         0.74 o                         
   2  -9   5          8.16          7.41         1.20 o                         
   3  -9   5          0.41         -0.11         0.92 o                         
   4  -9   5          1.52          3.05         2.47 o                         
  -4  -8   5          1.65          2.36         1.02 o                         
  -3  -8   5          2.95          0.44         1.12 o                         
  -2  -8   5         29.33         27.00         1.56 o                         
  -1  -8   5          5.44          6.86         0.89 o                         
   0  -8   5          0.06          0.75         0.91 o                         
   1  -8   5         25.23         26.27         1.67 o                         
   2  -8   5          0.91          2.01         0.86 o                         
   3  -8   5         34.67         40.07         1.80 o                         
   4  -8   5         15.62         16.83         1.81 o                         
   5  -8   5         14.98          9.06         5.77 o                         
  -5  -7   5         13.38         15.23         2.77 o                         
  -4  -7   5         45.99         49.53         4.80 o                         
  -3  -7   5         47.84         52.20         4.28 o                         
  -2  -7   5         29.96         29.18         1.84 o                         
  -1  -7   5        114.29        115.45         3.43 o                         
   0  -7   5          7.42          4.86         1.06 o                         
   1  -7   5         90.49         89.39         2.62 o                         
   2  -7   5        116.09        113.99         2.97 o                         
   3  -7   5         38.02         32.83         1.65 o                         
   4  -7   5         16.55         13.54         1.58 o                         
   5  -7   5         13.76         14.34         1.60 o                         
   6  -7   5          2.37          1.37         1.29 o                         
  -5  -6   5        144.83        146.35        10.10 o                         
  -4  -6   5         39.76         51.56         7.05 o                         
  -3  -6   5         75.71         76.65         8.90 o                         
  -2  -6   5          4.66          4.62         1.13 o                         
  -1  -6   5         12.46          7.61         2.22 o                         
   0  -6   5        208.17        216.11         4.05 o                         
   1  -6   5         23.33         23.30         1.36 o                         
   2  -6   5        519.24        528.87         5.65 o                         
   3  -6   5         95.81         95.65         2.53 o                         
   4  -6   5         89.77         84.78         2.96 o                         
   5  -6   5         28.90         29.94         2.00 o                         
   6  -6   5         51.26         58.11         4.31 o                         
   7  -6   5          5.04          4.16         1.96 o                         
  -3  -5   5        197.65        193.90        15.93 o                         
  -2  -5   5         22.77         16.55         4.66 o                         
  -1  -5   5         66.05         47.76         4.84 o                         
   0  -5   5         44.98         47.37         4.64 o                         
   1  -5   5         75.95         64.09         5.50 o                         
   2  -5   5        351.80        348.40        12.80 o                         
   3  -5   5         20.68         17.35         1.02 o                         
   4  -5   5        313.38        301.21         5.02 o                         
   5  -5   5         77.27         69.97         3.11 o                         
   6  -5   5          6.51         10.38         1.90 o                         
   7  -5   5         19.51         19.47         3.50 o                         
   8  -5   5         36.43         31.81         2.94 o                         
  -4  -4   5        185.90        164.79        48.00 o                         
  -3  -4   5        381.49        390.37        22.00 o                         
  -2  -4   5        114.15        107.40         6.08 o                         
  -1  -4   5         89.37         88.32         5.38 o                         
   0  -4   5        272.33        310.07         9.36 o                         
   1  -4   5        172.93        188.22         8.16 o                         
   2  -4   5        162.14        177.20         8.05 o                         
   3  -4   5          8.94         12.73         2.40 o                         
   4  -4   5         29.59         31.61         2.01 o                         
   5  -4   5         95.81         96.78         3.39 o                         
   6  -4   5         62.29         58.44         3.11 o                         
   7  -4   5         11.19         12.09         2.15 o                         
   8  -4   5         16.21         11.96         2.34 o                         
  -5  -3   5         64.16         75.15        19.61 o                         
  -4  -3   5         72.27         80.40        18.12 o                         
  -3  -3   5        142.92        176.41        11.81 o                         
  -2  -3   5        442.47        444.84        10.05 o                         
  -1  -3   5        130.01        139.68         5.20 o                         
   0  -3   5         15.17         15.94         2.07 o                         
   1  -3   5          6.40         10.70         1.74 o                         
   2  -3   5        185.44        192.43         7.45 o                         
   3  -3   5          2.77         -1.82         1.82 o                         
   4  -3   5         27.43         13.71         8.78 o                         
   5  -3   5         48.05         46.00         2.19 o                         
   6  -3   5         12.64         13.97         1.80 o                         
   7  -3   5         33.40         30.19         3.36 o                         
   8  -3   5         29.02         30.37         3.95 o                         
  -5  -2   5        250.33        250.45        33.27 o                         
  -4  -2   5        146.63        161.06        23.46 o                         
  -3  -2   5        580.65        635.63        20.68 o                         
  -2  -2   5         96.21         99.60         3.96 o                         
  -1  -2   5        128.05        112.23         3.96 o                         
   0  -2   5        418.28        436.05         8.22 o                         
   1  -2   5        250.80        254.45         6.61 o                         
   2  -2   5       1245.31       1330.64        16.26 o                         
   3  -2   5        165.40        148.70         6.68 o                         
   4  -2   5        119.68        130.35        24.62 o                         
   5  -2   5         86.08         77.70         3.08 o                         
   6  -2   5         36.53         40.29         2.76 o                         
   7  -2   5         27.77         25.44         4.15 o                         
   8  -2   5          0.88          3.08         1.93 o                         
  -6  -1   5         49.30        -14.20        14.20 o                         
  -5  -1   5        135.74        115.46        15.92 o                         
  -4  -1   5         44.09         36.42         7.88 o                         
  -3  -1   5        161.57        136.17         9.72 o                         
  -2  -1   5        179.79        183.44         5.83 o                         
  -1  -1   5         98.29         99.78         5.11 o                         
   0  -1   5         11.38          8.11         1.30 o                         
   1  -1   5        404.24        385.26         6.70 o                         
   2  -1   5        385.44        414.12         7.88 o                         
   3  -1   5        416.86        457.63         9.76 o                         
   4  -1   5        192.57        177.35        17.86 o                         
   5  -1   5         43.75         39.32         2.15 o                         
   6  -1   5          3.99          5.33         1.63 o                         
   7  -1   5         26.35         25.55         3.22 o                         
   8  -1   5         36.46         31.62         2.89 o                         
  -6   0   5         94.50        118.37        58.27 o                         
  -5   0   5          5.28          4.30         4.95 o                         
  -4   0   5          1.08          1.13         3.00 o                         
  -3   0   5        314.99        326.41         8.33 o                         
  -2   0   5        761.25        736.18        13.42 o                         
  -1   0   5        545.74        544.37         9.51 o                         
   0   0   5        857.45        875.28        11.39 o                         
   1   0   5        197.10        234.43         5.46 o                         
   2   0   5        313.39        328.45         6.69 o                         
   3   0   5        398.72        401.93         9.25 o                         
   4   0   5         61.42         58.28        10.77 o                         
   5   0   5         13.95         12.44         1.30 o                         
   6   0   5        128.51        142.67         5.88 o                         
   7   0   5         59.57         58.77         5.02 o                         
   8   0   5          4.70          2.84         1.22 o                         
  -6   1   5         15.09        -12.91        12.91 o                         
  -5   1   5          7.77          5.51        12.64 o                         
  -4   1   5        334.90        369.39        24.86 o                         
  -3   1   5         91.83         96.87         4.21 o                         
  -2   1   5        730.22        817.60        13.82 o                         
  -1   1   5        714.18        816.95        11.97 o                         
   0   1   5        586.27        613.06        10.14 o                         
   1   1   5        503.29        550.25        10.07 o                         
   2   1   5        371.08        374.46         7.81 o                         
   3   1   5         25.99         22.55         2.41 o                         
   4   1   5        120.84        126.89        25.48 o                         
   5   1   5         58.42         50.26         2.59 o                         
   6   1   5         97.97         87.81         3.81 o                         
   7   1   5         15.65         13.53         2.42 o                         
   8   1   5         12.76          9.76         2.86 o                         
  -5   2   5         18.86         -1.00         5.45 o                         
  -4   2   5        115.04        135.32        12.97 o                         
  -3   2   5         13.32         13.57         2.00 o                         
  -2   2   5         96.80        112.05         5.15 o                         
  -1   2   5        359.48        387.71         9.29 o                         
   0   2   5         13.90         11.55         1.86 o                         
   1   2   5        233.12        260.92         7.75 o                         
   2   2   5        314.00        317.65        10.02 o                         
   3   2   5        255.80        245.97         9.11 o                         
   4   2   5         32.28         34.06         2.16 o                         
   5   2   5         78.98         72.61         3.03 o                         
   6   2   5         29.99         26.24         2.51 o                         
   7   2   5         30.36         26.73         2.82 o                         
   8   2   5        122.55        124.63         8.66 o                         
  -5   3   5         87.72         86.66        14.91 o                         
  -4   3   5        241.38        279.13        22.25 o                         
  -3   3   5         26.95         27.00         3.10 o                         
  -2   3   5        204.52        228.16         8.82 o                         
  -1   3   5        245.05        283.80         8.98 o                         
   0   3   5        314.43        325.77        10.24 o                         
   1   3   5         30.91         20.31         3.02 o                         
   2   3   5         52.30         48.96         5.00 o                         
   3   3   5         59.71         63.01         3.05 o                         
   4   3   5         91.08         89.61         3.61 o                         
   5   3   5          0.57          2.14         1.32 o                         
   6   3   5         34.27         35.74         3.05 o                         
   7   3   5         26.44         23.52         2.42 o                         
  -5   4   5         61.77         47.84         6.56 o                         
  -4   4   5         62.83         64.41         6.34 o                         
  -3   4   5         52.86         46.82         3.15 o                         
  -2   4   5          5.28         11.39         1.90 o                         
  -1   4   5        142.03        148.59         8.48 o                         
   0   4   5        101.85         93.04         7.30 o                         
   1   4   5         29.71         29.25         1.65 o                         
   2   4   5         19.25         16.01         1.18 o                         
   3   4   5         36.19         33.49         2.14 o                         
   4   4   5          9.08          8.43         1.39 o                         
   5   4   5         26.25         30.82         2.70 o                         
   6   4   5         46.35         43.86         3.36 o                         
   7   4   5         27.44         26.64         5.36 o                         
  -7   5   5          0.37          0.82         2.18 o                         
  -6   5   5         24.85         17.25         3.38 o                         
  -5   5   5         68.48         64.05         7.66 o                         
  -4   5   5          4.25          6.79         3.73 o                         
  -3   5   5        235.28        233.86         5.60 o                         
  -2   5   5         76.00         76.65         3.08 o                         
  -1   5   5        284.22        293.06         4.80 o                         
   0   5   5         37.45         39.69         1.87 o                         
   1   5   5        270.95        268.16         4.61 o                         
   2   5   5         45.45         45.27         2.17 o                         
   3   5   5         57.41         57.84         2.61 o                         
   4   5   5         20.15         19.11         1.78 o                         
   5   5   5         17.13         18.68         2.01 o                         
   6   5   5         15.44         10.91         1.67 o                         
  -6   6   5          2.38          0.26         1.17 o                         
  -5   6   5          5.06          5.00         1.44 o                         
  -4   6   5          8.15          8.61         1.75 o                         
  -3   6   5          2.20          1.81         1.25 o                         
  -2   6   5        152.29        158.47         3.91 o                         
  -1   6   5         16.46         21.62         1.55 o                         
   0   6   5         11.80         11.65         1.39 o                         
   1   6   5        175.20        185.83         4.24 o                         
   2   6   5         17.03         20.79         1.55 o                         
   3   6   5         50.39         42.98         2.45 o                         
   4   6   5         10.82          7.35         1.26 o                         
   5   6   5         29.96         26.71         2.21 o                         
  -5   7   5         30.22         34.03         2.52 o                         
  -4   7   5         10.32          9.48         1.30 o                         
  -3   7   5          0.02         -0.19         0.67 o                         
  -2   7   5         22.28         20.94         1.47 o                         
  -1   7   5         10.22          7.74         1.06 o                         
   0   7   5          4.93          5.86         1.06 o                         
   1   7   5         55.60         58.93         2.40 o                         
   2   7   5         17.28         19.68         2.13 o                         
   3   7   5         15.63         11.98         2.07 o                         
  -3   8   5         24.43         24.51         1.65 o                         
  -2   8   5          4.54          5.71         0.80 o                         
  -1   8   5         27.31         25.16         1.43 o                         
   0   8   5         28.89         29.10         1.53 o                         
   1   8   5         16.32         13.84         1.62 o                         
  -2  -9   6         13.84         18.79         1.77 o                         
  -1  -9   6         16.61         15.52         1.21 o                         
   0  -9   6          9.53          9.76         0.91 o                         
   1  -9   6          8.00          8.10         0.93 o                         
   2  -9   6         52.56         57.91         2.06 o                         
   3  -9   6          3.69          4.12         1.08 o                         
  -4  -8   6         15.96         17.34         1.59 o                         
  -3  -8   6          3.85          3.30         1.39 o                         
  -2  -8   6         45.57         42.93         1.95 o                         
  -1  -8   6         17.89         20.70         1.37 o                         
   0  -8   6          6.49          5.97         0.99 o                         
   1  -8   6         84.77         92.71         3.07 o                         
   2  -8   6          1.79          1.49         0.81 o                         
   3  -8   6         10.75         10.42         1.03 o                         
   4  -8   6          0.76          1.29         0.84 o                         
   5  -8   6          0.18          0.24         1.01 o                         
  -5  -7   6         32.76         32.11         2.85 o                         
  -4  -7   6          5.97          7.84         2.04 o                         
  -3  -7   6          1.81          3.07         1.80 o                         
  -2  -7   6          0.41          1.25         0.95 o                         
  -1  -7   6          4.26          5.47         1.00 o                         
   0  -7   6         13.74         16.76         1.52 o                         
   1  -7   6         10.35         11.30         1.02 o                         
   2  -7   6         98.60        105.63         2.81 o                         
   3  -7   6          5.17          4.54         0.88 o                         
   4  -7   6          3.86          5.02         1.08 o                         
   5  -7   6         14.48         13.31         2.00 o                         
   6  -7   6         13.59         11.95         1.76 o                         
  -5  -6   6         73.09         77.96         7.79 o                         
  -4  -6   6         10.37         10.57         4.26 o                         
  -3  -6   6         30.35         30.20         3.98 o                         
  -2  -6   6         82.03         72.09         2.83 o                         
  -1  -6   6         58.59         56.01         2.46 o                         
   0  -6   6        107.88         94.21         2.82 o                         
   1  -6   6        187.16        190.29         3.47 o                         
   2  -6   6         44.39         39.65         1.93 o                         
   3  -6   6         18.93         17.31         1.15 o                         
   4  -6   6        293.63        300.29         5.64 o                         
   5  -6   6          0.15          1.71         1.12 o                         
   6  -6   6         51.36         51.72         3.36 o                         
   7  -6   6          0.01         -0.51         1.16 o                         
  -3  -5   6        155.61        153.06         9.14 o                         
  -2  -5   6         47.62         46.44         3.61 o                         
  -1  -5   6         15.07         14.24         2.74 o                         
   0  -5   6        121.91        107.77         7.13 o                         
   1  -5   6        195.21        193.47         9.66 o                         
   2  -5   6        111.56        111.73         2.79 o                         
   3  -5   6          2.84          3.06         0.78 o                         
   4  -5   6         20.45         18.89         1.39 o                         
   5  -5   6         35.62         27.43         2.17 o                         
   6  -5   6         36.83         36.81         2.65 o                         
   7  -5   6          4.44          6.25         2.04 o                         
   8  -5   6          5.44          4.42         2.09 o                         
  -4  -4   6         25.58         23.78        10.52 o                         
  -3  -4   6         49.61         63.41         8.02 o                         
  -2  -4   6        254.61        245.95         9.52 o                         
  -1  -4   6        102.16        110.71         5.96 o                         
   0  -4   6         75.33         67.95         4.64 o                         
   1  -4   6        336.58        357.97        11.55 o                         
   2  -4   6        237.07        234.54        10.41 o                         
   3  -4   6        110.93         98.15         7.62 o                         
   4  -4   6         31.89         28.09         1.86 o                         
   5  -4   6         25.61         23.71         1.78 o                         
   6  -4   6         29.09         25.80         2.13 o                         
   7  -4   6          8.13          7.09         1.67 o                         
   8  -4   6          8.86          9.09         3.31 o                         
  -5  -3   6        153.90        148.19        27.05 o                         
  -4  -3   6         44.79         53.23        15.15 o                         
  -3  -3   6         23.94         11.43         4.27 o                         
  -2  -3   6        225.51        225.23        10.42 o                         
  -1  -3   6        188.16        171.02         6.94 o                         
   0  -3   6        136.75        145.65         5.48 o                         
   1  -3   6        814.32        880.04        13.38 o                         
   2  -3   6         29.90         25.24         2.94 o                         
   3  -3   6         85.79         85.13         5.88 o                         
   4  -3   6         38.88         39.08         3.00 o                         
   5  -3   6        199.32        177.35         4.67 o                         
   6  -3   6         73.94         69.63         3.49 o                         
   7  -3   6         42.19         40.06         3.44 o                         
   8  -3   6         30.49         28.02         3.49 o                         
  -5  -2   6        117.58        151.27        26.73 o                         
  -4  -2   6         30.59         38.23        12.69 o                         
  -3  -2   6        113.15        104.60        10.09 o                         
  -2  -2   6        124.17        136.34         4.91 o                         
  -1  -2   6        515.83        511.49        13.87 o                         
   0  -2   6        304.73        337.13         7.11 o                         
   1  -2   6        519.28        581.45        10.33 o                         
   2  -2   6        168.37        195.20         7.34 o                         
   3  -2   6         60.55         63.00         4.74 o                         
   4  -2   6         46.86         59.29        15.64 o                         
   5  -2   6         29.99         27.62         1.90 o                         
   6  -2   6        104.59         94.25         3.52 o                         
   7  -2   6         81.96         87.31         5.34 o                         
   8  -2   6         16.32         19.86         2.51 o                         
  -5  -1   6        166.78        137.99        18.55 o                         
  -4  -1   6         61.84         67.19        23.57 o                         
  -3  -1   6        170.90        180.36        25.04 o                         
  -2  -1   6        247.94        256.50         6.60 o                         
  -1  -1   6        243.42        251.04         8.08 o                         
   0  -1   6         73.63         90.41         3.88 o                         
   1  -1   6        108.76        114.55         4.80 o                         
   2  -1   6        994.12       1054.66        13.61 o                         
   3  -1   6         55.85         62.06         3.91 o                         
   4  -1   6        323.15        370.90        41.82 o                         
   5  -1   6         23.45         20.64         1.65 o                         
   6  -1   6        215.66        191.67         6.63 o                         
   7  -1   6         32.05         36.05         3.57 o                         
   8  -1   6         29.26         27.92         3.02 o                         
  -5   0   6         34.99         -8.97        28.48 o                         
  -4   0   6        228.90        243.26        16.07 o                         
  -3   0   6        372.30        386.63         8.36 o                         
  -2   0   6        106.96        115.67         4.92 o                         
  -1   0   6       1289.71       1371.98        16.80 o                         
   0   0   6        493.09        514.96         9.97 o                         
   1   0   6        220.11        261.73         6.38 o                         
   2   0   6         81.29         85.44         4.05 o                         
   3   0   6        166.06        174.30         6.67 o                         
   4   0   6         76.43         76.65        13.59 o                         
   5   0   6         79.96         71.48         3.10 o                         
   6   0   6         26.21         26.25         2.28 o                         
   7   0   6         22.49         23.63         2.89 o                         
   8   0   6         39.93         39.60         3.19 o                         
  -5   1   6          5.77         -4.69        18.31 o                         
  -4   1   6         14.32          8.37         7.78 o                         
  -3   1   6        119.67        109.02         4.85 o                         
  -2   1   6        211.40        234.33         7.14 o                         
  -1   1   6        556.01        595.04        11.15 o                         
   0   1   6        428.50        441.63         8.96 o                         
   1   1   6         25.58         36.68         2.79 o                         
   2   1   6         74.06         87.97         4.47 o                         
   3   1   6        194.84        191.15         7.56 o                         
   4   1   6        106.84        108.17         3.92 o                         
   5   1   6        151.62        146.63         4.60 o                         
   6   1   6         84.27         80.06         3.52 o                         
   7   1   6        244.19        285.01         9.99 o                         
   8   1   6         60.81         63.21         4.58 o                         
  -5   2   6         45.44         29.90         8.55 o                         
  -4   2   6         22.46         14.53         5.03 o                         
  -3   2   6         62.93         63.58         3.93 o                         
  -2   2   6        146.12        148.63         6.38 o                         
  -1   2   6        196.84        220.00         7.59 o                         
   0   2   6        136.87        137.71         5.93 o                         
   1   2   6        214.33        219.97         7.74 o                         
   2   2   6         10.57         11.89         3.71 o                         
   3   2   6         12.89         10.89         3.16 o                         
   4   2   6        158.32        154.27         5.68 o                         
   5   2   6        122.82        123.00         4.45 o                         
   6   2   6          0.87          0.22         1.26 o                         
   7   2   6         33.85         34.55         2.85 o                         
  -4   3   6        262.28        259.65        19.83 o                         
  -3   3   6         37.03         34.21         3.65 o                         
  -2   3   6         18.82         17.64         2.89 o                         
  -1   3   6         32.33         29.58         3.21 o                         
   0   3   6        606.93        641.06        16.60 o                         
   1   3   6          3.99          0.53         1.77 o                         
   2   3   6        296.97        324.22         8.21 o                         
   3   3   6        324.50        338.95         7.23 o                         
   4   3   6         97.15         95.98         4.07 o                         
   5   3   6         40.80         42.23         2.42 o                         
   6   3   6         27.09         32.43         2.40 o                         
   7   3   6         43.64         47.69         3.37 o                         
  -7   4   6          8.26          2.30         1.72 o                         
  -4   4   6         50.80         55.73         7.18 o                         
  -3   4   6        361.85        362.15         7.51 o                         
  -2   4   6        149.97        141.66         4.14 o                         
  -1   4   6        130.10        128.71         3.80 o                         
   0   4   6         59.84         57.25         2.07 o                         
   1   4   6         52.86         47.21         1.96 o                         
   2   4   6         56.65         51.20         2.04 o                         
   3   4   6        102.98        110.66         4.03 o                         
   4   4   6          4.11          5.29         1.34 o                         
   5   4   6          4.33          4.15         1.10 o                         
   6   4   6         78.19         89.81         5.06 o                         
  -7   5   6          7.76          2.88         1.69 o                         
  -6   5   6         26.26         22.35         2.68 o                         
  -5   5   6          7.57          6.08         1.63 o                         
  -4   5   6         50.58         38.98         3.81 o                         
  -3   5   6        116.08        116.06         3.98 o                         
  -2   5   6         60.23         54.12         2.73 o                         
  -1   5   6        104.86        100.32         2.92 o                         
   0   5   6         92.77         89.40         2.94 o                         
   1   5   6         43.80         42.83         2.20 o                         
   2   5   6          3.48          2.26         1.00 o                         
   3   5   6          0.51          1.21         1.10 o                         
   4   5   6          2.37          1.59         1.06 o                         
   5   5   6         13.60         12.64         1.66 o                         
  -6   6   6          7.04          7.46         1.22 o                         
  -5   6   6          9.00          5.72         1.23 o                         
  -4   6   6         24.61         29.35         2.25 o                         
  -3   6   6         20.68         16.95         1.41 o                         
  -2   6   6        238.00        244.10         5.20 o                         
  -1   6   6         33.60         36.21         1.85 o                         
   0   6   6         41.34         39.74         2.07 o                         
   1   6   6         19.47         19.95         1.52 o                         
   2   6   6         82.85         79.17         2.73 o                         
   3   6   6          9.49          7.25         1.63 o                         
   4   6   6         27.62         25.92         2.24 o                         
  -5   7   6          5.02          4.46         2.12 o                         
  -4   7   6          7.27          5.82         0.99 o                         
  -3   7   6          0.70          1.22         0.68 o                         
  -2   7   6          3.94          4.24         1.05 o                         
  -1   7   6         75.64         74.62         2.32 o                         
   0   7   6         33.33         33.97         1.70 o                         
   1   7   6         21.39         19.26         1.37 o                         
   2   7   6         95.65         91.88         5.23 o                         
   3   7   6         29.25         25.04         3.04 o                         
  -2   8   6          2.99          4.13         1.52 o                         
  -1   8   6         33.18         35.60         1.41 o                         
   0   8   6          8.09          7.19         0.77 o                         
  -2  -9   7         39.97         45.65         3.32 o                         
  -1  -9   7         13.22         10.91         0.89 o                         
   0  -9   7          5.85          4.90         0.77 o                         
   1  -9   7         14.24         14.73         1.15 o                         
   2  -9   7         42.47         47.66         1.76 o                         
   3  -9   7         17.20         17.15         1.60 o                         
  -4  -8   7         16.91         21.03         1.83 o                         
  -3  -8   7         16.03         15.45         1.78 o                         
  -2  -8   7         52.91         51.89         2.00 o                         
  -1  -8   7          8.38          9.77         1.01 o                         
   0  -8   7         43.30         44.52         2.03 o                         
   1  -8   7          2.32          2.15         0.88 o                         
   2  -8   7         81.66         88.37         2.68 o                         
   3  -8   7         10.61         10.17         0.92 o                         
   4  -8   7         12.31         12.33         1.33 o                         
   5  -8   7          5.51          5.35         1.41 o                         
  -5  -7   7         16.97         14.28         1.72 o                         
  -4  -7   7         24.59         26.33         3.32 o                         
  -3  -7   7          3.25          4.53         1.86 o                         
  -2  -7   7        112.62        110.55         3.28 o                         
  -1  -7   7        279.31        295.07         5.37 o                         
   0  -7   7        292.51        316.34         5.03 o                         
   1  -7   7        207.39        227.32         4.05 o                         
   2  -7   7         14.18         14.47         1.26 o                         
   3  -7   7          5.55          4.99         0.88 o                         
   4  -7   7          8.78         10.80         1.24 o                         
   5  -7   7         14.57         14.82         1.97 o                         
   6  -7   7          7.13          6.67         1.45 o                         
  -5  -6   7         26.01         22.23         4.19 o                         
  -4  -6   7          8.18         11.35         3.81 o                         
  -3  -6   7          3.13         -0.96         2.36 o                         
  -2  -6   7          0.15          1.56         1.21 o                         
  -1  -6   7         24.73         19.71         1.49 o                         
   0  -6   7         93.40         93.19         2.39 o                         
   1  -6   7        125.11        137.30         3.00 o                         
   2  -6   7        380.79        386.56         4.86 o                         
   3  -6   7         90.52         94.39         2.42 o                         
   4  -6   7        114.46        116.15         2.65 o                         
   5  -6   7          4.80          5.60         1.23 o                         
   6  -6   7         41.65         42.81         2.67 o                         
   7  -6   7          1.28          2.08         1.22 o                         
  -6  -5   7         40.65         39.23         5.25 o                         
  -4  -5   7        196.13        189.28        12.36 o                         
  -3  -5   7          6.84         -0.80         2.47 o                         
  -2  -5   7        152.93        139.98         3.63 o                         
  -1  -5   7         70.69         70.78         2.67 o                         
   0  -5   7         32.18         28.47         3.11 o                         
   1  -5   7        231.54        235.50         4.24 o                         
   2  -5   7         20.86         21.14         1.28 o                         
   3  -5   7          1.25          1.49         1.38 o                         
   4  -5   7         31.18         27.87         2.02 o                         
   5  -5   7         52.50         55.87         2.77 o                         
   6  -5   7         16.01         14.78         1.76 o                         
   7  -5   7         10.67         10.19         2.42 o                         
  -4  -4   7         99.25        108.96        24.17 o                         
  -3  -4   7        148.08        135.31        37.29 o                         
  -2  -4   7         62.61         62.41         4.93 o                         
  -1  -4   7         35.64         32.96         4.33 o                         
   0  -4   7         75.45         64.79         4.37 o                         
   1  -4   7         88.38         84.77         5.57 o                         
   2  -4   7        141.73        139.69         7.77 o                         
   3  -4   7        121.86        103.36         3.43 o                         
   4  -4   7         12.98         13.30         1.32 o                         
   5  -4   7          2.94          2.59         1.15 o                         
   6  -4   7         19.16         19.34         2.06 o                         
   7  -4   7         27.66         27.06         3.06 o                         
   8  -4   7          3.89          5.42         2.40 o                         
  -5  -3   7         36.04         32.69        14.75 o                         
  -4  -3   7        138.37        172.65        28.62 o                         
  -3  -3   7         69.20         61.11         9.75 o                         
  -2  -3   7         37.01         33.80         2.97 o                         
  -1  -3   7        541.59        556.02        11.48 o                         
   0  -3   7        158.41        171.61         6.22 o                         
   1  -3   7         67.21         64.87         4.26 o                         
   2  -3   7        223.63        228.56         9.24 o                         
   3  -3   7          1.57          7.19         2.15 o                         
   4  -3   7         79.06         68.10         2.59 o                         
   5  -3   7         59.73         55.27         2.86 o                         
   6  -3   7          1.78          2.94         1.21 o                         
   7  -3   7         38.22         34.20         4.78 o                         
   8  -3   7          2.70          3.02         1.43 o                         
  -5  -2   7         90.80         89.56        21.92 o                         
  -4  -2   7          2.29         -0.28         4.86 o                         
  -3  -2   7         28.38         16.79         4.01 o                         
  -2  -2   7        359.44        354.24         9.41 o                         
  -1  -2   7        606.87        624.25        16.69 o                         
   0  -2   7        705.76        675.33        12.12 o                         
   1  -2   7        194.41        204.45         6.63 o                         
   2  -2   7         31.28         35.12         3.33 o                         
   3  -2   7        589.54        615.54        15.85 o                         
   4  -2   7        141.64        131.45         3.93 o                         
   5  -2   7         78.99         60.93         2.82 o                         
   6  -2   7         27.57         26.91         2.18 o                         
   7  -2   7         84.15         79.10         5.73 o                         
   8  -2   7          1.77          2.04         1.74 o                         
  -5  -1   7        370.85        344.13        34.39 o                         
  -4  -1   7        163.17        152.69        16.70 o                         
  -3  -1   7        295.63        325.65        22.54 o                         
  -2  -1   7        213.21        218.46         6.78 o                         
  -1  -1   7         40.39         40.82         3.01 o                         
   0  -1   7        871.07        941.30        14.00 o                         
   1  -1   7        161.26        177.16         6.39 o                         
   2  -1   7         28.79         32.34         3.01 o                         
   3  -1   7        241.64        236.29         8.95 o                         
   4  -1   7        139.49        149.54         4.92 o                         
   5  -1   7         73.98         73.85         3.25 o                         
   6  -1   7         20.24         20.07         2.13 o                         
   7  -1   7          5.06          2.96         1.64 o                         
   8  -1   7         45.93         49.79         3.49 o                         
  -5   0   7         81.76         82.31        13.45 o                         
  -4   0   7        278.51        287.67        18.74 o                         
  -3   0   7        619.53        689.32        12.44 o                         
  -2   0   7        402.55        429.84        11.21 o                         
  -1   0   7        218.94        237.15         7.76 o                         
   0   0   7         58.17         64.04         3.73 o                         
   1   0   7        379.02        416.57         9.41 o                         
   2   0   7        267.65        261.51         8.84 o                         
   3   0   7        395.21        421.71        12.06 o                         
   4   0   7          5.32          6.75         1.22 o                         
   5   0   7         60.66         59.35         2.66 o                         
   6   0   7        153.87        154.79         5.06 o                         
   7   0   7         44.75         41.15         3.84 o                         
   8   0   7        114.89        129.98         7.54 o                         
  -5   1   7         56.83         56.58        13.95 o                         
  -4   1   7         23.09         27.28         5.22 o                         
  -3   1   7        170.17        169.32         6.46 o                         
  -2   1   7        134.22        133.59         5.70 o                         
  -1   1   7        982.26       1075.48        15.67 o                         
   0   1   7         65.34         68.46         4.24 o                         
   1   1   7        441.78        475.35        10.52 o                         
   2   1   7         64.26         74.47         4.65 o                         
   3   1   7         66.35         68.21         5.41 o                         
   4   1   7        287.59        285.32         7.93 o                         
   5   1   7        148.17        149.14         4.76 o                         
   6   1   7         73.29         70.89         3.48 o                         
   7   1   7        180.77        208.59        11.90 o                         
   8   1   7          1.66         -0.57         1.62 o                         
  -5   2   7        137.55        192.48        30.57 o                         
  -4   2   7        289.60        318.77        21.33 o                         
  -3   2   7         16.17         11.73         2.73 o                         
  -2   2   7        230.98        234.62         8.13 o                         
  -1   2   7         64.89         64.58         4.52 o                         
   0   2   7        647.01        666.77        18.89 o                         
   1   2   7         10.40         10.18         2.06 o                         
   2   2   7        125.85        118.54         7.08 o                         
   3   2   7         14.36         12.99         1.37 o                         
   4   2   7         66.89         62.18         2.81 o                         
   5   2   7         60.71         59.06         3.40 o                         
   6   2   7          2.69          2.51         1.69 o                         
   7   2   7         47.10         54.33         3.85 o                         
  -4   3   7         67.81         72.24         7.94 o                         
  -3   3   7        350.10        353.97        11.54 o                         
  -2   3   7         11.60         14.22         3.35 o                         
  -1   3   7         29.68         21.46         3.00 o                         
   0   3   7         67.21         64.38         5.60 o                         
   1   3   7         48.38         47.93         2.08 o                         
   2   3   7         71.43         71.40         2.15 o                         
   3   3   7         16.45         13.65         2.23 o                         
   4   3   7         34.72         36.60         2.62 o                         
   5   3   7         49.34         53.78         3.08 o                         
   6   3   7         17.69         16.68         1.89 o                         
   7   3   7         16.07         18.47         1.88 o                         
  -7   4   7          2.97          0.44         1.30 o                         
  -6   4   7         92.67         74.45         7.39 o                         
  -5   4   7          9.90         11.44         2.64 o                         
  -4   4   7        101.43        101.51         5.87 o                         
  -3   4   7        183.19        180.69         5.16 o                         
  -2   4   7        229.92        228.12         5.07 o                         
  -1   4   7        155.05        148.42         3.78 o                         
   0   4   7         66.69         69.27         2.24 o                         
   1   4   7        213.80        222.05         4.03 o                         
   2   4   7         61.42         60.54         2.31 o                         
   3   4   7        123.80        121.83         3.20 o                         
   4   4   7         93.60         94.26         3.80 o                         
   5   4   7          5.96          4.84         1.28 o                         
   6   4   7          4.60          3.68         1.60 o                         
  -7   5   7          5.93          5.49         1.84 o                         
  -6   5   7          4.52          3.80         1.47 o                         
  -5   5   7         24.35         21.27         3.10 o                         
  -4   5   7         60.79         59.64         4.36 o                         
  -3   5   7         20.45         24.45         1.85 o                         
  -2   5   7         26.64         25.54         1.81 o                         
  -1   5   7         28.88         24.37         1.60 o                         
   0   5   7        123.76        120.78         3.33 o                         
   1   5   7        153.39        157.61         3.76 o                         
   2   5   7         38.75         37.92         1.91 o                         
   3   5   7          0.37          2.84         1.23 o                         
   4   5   7          3.03          4.91         1.28 o                         
   5   5   7          7.69          8.42         1.28 o                         
  -5   6   7          2.39          3.56         1.13 o                         
  -4   6   7         34.34         35.92         2.38 o                         
  -3   6   7          1.05          2.17         0.82 o                         
  -2   6   7          6.68          8.30         1.16 o                         
  -1   6   7          4.89          4.59         0.88 o                         
   0   6   7         62.95         62.14         2.38 o                         
   1   6   7         27.14         27.20         1.73 o                         
   2   6   7          8.96          9.51         0.96 o                         
   3   6   7         88.57         89.57         5.43 o                         
   4   6   7          7.56          5.83         1.07 o                         
  -4   7   7         37.16         42.15         2.71 o                         
  -3   7   7         25.16         23.46         1.13 o                         
  -2   7   7          7.01          7.65         1.30 o                         
  -1   7   7          7.52          7.60         0.88 o                         
   0   7   7         11.74         11.44         1.00 o                         
   1   7   7         22.02         20.88         1.12 o                         
   2   7   7          0.93          0.91         2.31 o                         
  -2  -9   8         83.49         89.60         3.89 o                         
  -1  -9   8          0.14          0.81         0.78 o                         
   0  -9   8         18.22         18.32         1.16 o                         
   1  -9   8          7.81          8.89         0.89 o                         
   2  -9   8          7.39          8.28         0.89 o                         
   3  -9   8          3.70          2.33         1.14 o                         
  -4  -8   8         31.04         32.52         2.99 o                         
  -3  -8   8         20.10         20.80         1.92 o                         
  -2  -8   8          1.62          1.76         0.82 o                         
  -1  -8   8         31.31         32.50         1.73 o                         
   0  -8   8          6.15          7.43         1.07 o                         
   1  -8   8          4.43          3.57         0.80 o                         
   2  -8   8          0.12          0.62         0.70 o                         
   3  -8   8         46.79         46.24         1.63 o                         
   4  -8   8          7.32          6.60         1.45 o                         
   5  -8   8         14.14         13.19         3.00 o                         
  -5  -7   8          0.77          1.58         1.07 o                         
  -4  -7   8         45.03         53.10         4.40 o                         
  -3  -7   8         18.73         26.50         4.18 o                         
  -2  -7   8         21.17         21.55         1.56 o                         
  -1  -7   8         40.25         44.10         2.15 o                         
   0  -7   8          5.28          5.88         0.94 o                         
   1  -7   8         28.70         29.29         1.62 o                         
   2  -7   8          5.56          4.56         0.92 o                         
   3  -7   8        133.83        140.49         3.06 o                         
   4  -7   8         22.52         24.05         1.64 o                         
   5  -7   8          7.03          5.45         1.36 o                         
   6  -7   8          0.39         -0.10         1.00 o                         
  -6  -6   8         16.42         14.12         2.66 o                         
  -5  -6   8         13.57         10.81         2.81 o                         
  -4  -6   8         24.80         24.56         5.05 o                         
  -3  -6   8         29.41         33.37         4.51 o                         
  -2  -6   8          9.99          9.06         1.24 o                         
  -1  -6   8         71.82         67.53         2.69 o                         
   0  -6   8         35.33         32.63         2.05 o                         
   1  -6   8        144.61        151.99         3.49 o                         
   2  -6   8         79.58         78.23         2.37 o                         
   3  -6   8         15.88         13.69         1.09 o                         
   4  -6   8         49.60         51.23         1.78 o                         
   5  -6   8         25.42         23.63         1.86 o                         
   6  -6   8          4.88          6.45         1.22 o                         
   7  -6   8          2.74          2.60         1.39 o                         
  -4  -5   8          1.66         -0.96         2.32 o                         
  -3  -5   8        237.15        227.66        12.30 o                         
  -2  -5   8         77.41         77.95         2.82 o                         
  -1  -5   8         10.05          9.90         1.01 o                         
   0  -5   8         23.50         21.22         1.29 o                         
   1  -5   8         77.59         81.88         2.34 o                         
   2  -5   8        103.51        100.76         2.37 o                         
   3  -5   8        371.73        377.76         5.20 o                         
   4  -5   8         23.05         21.87         1.81 o                         
   5  -5   8         21.03         23.13         1.73 o                         
   6  -5   8          3.15          4.10         1.22 o                         
   7  -5   8          7.12          4.31         1.26 o                         
  -4  -4   8         84.91         96.75        21.91 o                         
  -3  -4   8        215.06        193.06        44.66 o                         
  -2  -4   8        225.92        202.99        10.14 o                         
  -1  -4   8        201.92        194.26         7.88 o                         
   0  -4   8        161.58        158.00         6.81 o                         
   1  -4   8         98.49         93.11         6.49 o                         
   2  -4   8         60.17         53.16         5.11 o                         
   3  -4   8         48.81         45.89         1.71 o                         
   4  -4   8         61.11         55.25         2.41 o                         
   5  -4   8         85.90         82.68         3.09 o                         
   6  -4   8          5.91          5.48         1.52 o                         
   7  -4   8         18.56         17.75         2.88 o                         
  -4  -3   8         14.84         38.87        13.94 o                         
  -3  -3   8         98.84         95.49        12.35 o                         
  -2  -3   8         16.27         19.82         2.72 o                         
  -1  -3   8          3.07          4.46         1.85 o                         
   0  -3   8        638.91        674.37        13.88 o                         
   1  -3   8        133.83        145.19         6.68 o                         
   2  -3   8         27.09         26.90         3.56 o
[truncated: 101,251 more chars]
